# Supplementary material for: Txnrd2 loss in skeletal muscle causes muscle atrophy and drives leanness and obesity resistance
Source: Redox Biol. 2026 Apr 8;93:104165. doi: 10.1016/j.redox.2026.104165 (PMC13099521; doi:10.1016/j.redox.2026.104165)
Supplement: Multimedia component 3 [file mmc3.xlsx]

## Sheet: Sheet1
Probe_Set_ID	P125_01_ctrl_log2_Signal	P125_02_ctrl_log2_Signal	P125_03_ctrl_log2_Signal	P125_04_ctrl_log2_Signal	P125_05_ctrl_log2_Signal	P125_06_ko_log2_Signal	P125_07_ko_log2_Signal	P125_08_ko_log2_Signal	P125_09_ko_log2_Signal	P125_10_ko_log2_Signal	Average_log2_Signal_Control	Average_log2_Signal_Knockout	Sig_log2_ratio_KO_vs_Ctrl	Fold_Change_KO_vs_Ctrl	P_Value_KO_vs_Ctrl	Gene_Accession	Gene_Symbol	Gene_Description	Cytoband	mRNA_Accession	mRNA_Source	mRNA_-_Description	mRNA_Assignment_Score	mRNA_Assignment_Coverage	mRNA_-_Direct_Probes	mRNA_-_Possible_Probes	mRNA_-_xhyb	UniGene_ID	UniGene_Expression_Information	Chromosome	Strand	Start_Position	Stop_Position	SwissProt_mRNA_Accession	SwissProt_accession	GO_Biological_Process_ID	GO_Biological_Process_Term	GO_Biological_Process_Evidence	GO_Cellular_Component_ID	GO_Cellular_Component_Term	GO_Cellular_Component_Evidence	GO_Molecular_Function_ID	GO_Molecular_Function_Term	GO_Molecular_Function_Evidence	Pathway_Source	Pathway_Name	Protein_Domains_-_Source	Protein_accession_or_domain	Protein_Domains_-_Description
TC0600002565.mm.2	7.84428	7.71136	7.22716	7.44678	7.11688	11.7861	13.6606	11.0986	9.68219	10.2909	7.46929	11.3037	3.8344	14.2649	0.000602271	NM_008638	Mthfd2	methylenetetrahydrofolate dehydrogenase (NAD+ dependent), methenyltetrahydrofolate cyclohydrolase	6 C3|6 35.94 cM	NM_008638	RefSeq	Mus musculus methylenetetrahydrofolate dehydrogenase (NAD+ dependent), methenyltetrahydrofolate cyclohydrolase (Mthfd2), mRNA.	100	100	0	---	FALSE	Mm.443	blood| bone| bone marrow| brain| connective tissue| embryonic tissue| extraembryonic tissue| eye| fertilized ovum| intestine| kidney| liver| lung| mammary gland| muscle| ovary| pancreas| pituitary gland| salivary gland| skin| spinal cord| spleen| stomach| sympathetic ganglion| testis| thymus|oocyte| unfertilized ovum| zygote| cleavage| blastocyst| egg cylinder| gastrula| organogenesis| fetus| neo…	chr6	-	83305691	83317606	NM_008638	P18155	GO:0006730 // GO:0008152 // GO:0009396 // GO:0046653 // GO:0055114 // GO:0006730 // GO:0006730 // GO:0046653 // GO:0046653	one-carbon metabolic process // metabolic process // folic acid-containing compound biosynthetic process // tetrahydrofolate metabolic process // oxidation-reduction process // one-carbon metabolic process // one-carbon metabolic process // tetrahydrofolate metabolic process // tetrahydrofolate metabolic process	not recorded // inferred from electronic annotation // inferred from electronic annotation // not recorded // inferred from electronic annotation // --- // inferred from electronic annotation // inferred from electronic annotation // ---	GO:0005615 // GO:0005739 // GO:0005615 // GO:0005615 // GO:0005739 // GO:0005829	extracellular space // mitochondrion // extracellular space // extracellular space // mitochondrion // cytosol	not recorded // inferred from direct assay // inferred from electronic annotation // --- // inferred from electronic annotation // ---	GO:0000287 // GO:0003824 // GO:0004477 // GO:0004487 // GO:0004488 // GO:0016491 // GO:0016787 // GO:0042301 // GO:0000287 // GO:0000287 // GO:0004329 // GO:0004477 // GO:0004477 // GO:0004487 // GO:0004487 // GO:0004488 // GO:0004488 // GO:0042301 // GO:0042301	magnesium ion binding // catalytic activity // methenyltetrahydrofolate cyclohydrolase activity // methylenetetrahydrofolate dehydrogenase (NAD+) activity // methylenetetrahydrofolate dehydrogenase (NADP+) activity // oxidoreductase activity // hydrolase activity // phosphate ion binding // magnesium ion binding // magnesium ion binding // formate-tetrahydrofolate ligase activity // methenyltetra…	not recorded // inferred from electronic annotation // not recorded // not recorded // not recorded // inferred from electronic annotation // inferred from electronic annotation // not recorded // inferred from electronic annotation // --- // --- // --- // inferred from electronic annotation // --- // inferred from electronic annotation // --- // inferred from electronic annotation // inferred fr…	GenMAPP	Nucleotide_Metabolism	---	---	---
TC1900001203.mm.2	5.12992	6.14862	5.81086	5.42696	6.11098	7.09026	10.6942	7.53758	6.0018	6.78961	5.72547	7.62268	1.89721	3.72493	0.0519141	NM_001205339	Psat1	phosphoserine aminotransferase 1	19 A|19 10.86 cM	NM_001205339	RefSeq	Mus musculus phosphoserine aminotransferase 1 (Psat1), transcript variant 2, mRNA.	100	100	0	---	FALSE	Mm.289936	adipose tissue| bladder| blood| bone| bone marrow| brain| connective tissue| dorsal root ganglion| embryonic tissue| epididymis| extraembryonic tissue| eye| heart| inner ear| joint| kidney| liver| lung| mammary gland| molar| muscle| nasopharynx| ovary| pancreas| pituitary gland| skin| spinal cord| spleen| testis| thymus| thyroid| tongue| vagina| cleavage| morula| blastocyst| egg cylinder| gastrul…	chr19	-	15904678	15947337	NM_001205339	Q99K85	GO:0006564 // GO:0008652 // GO:0008152	L-serine biosynthetic process // cellular amino acid biosynthetic process // metabolic process	inferred from electronic annotation // inferred from electronic annotation // inferred from electronic annotation	GO:0005737 // GO:0070062 // GO:0005737 // GO:0005737 // GO:0070062 // GO:0070062	cytoplasm // extracellular exosome // cytoplasm // cytoplasm // extracellular exosome // extracellular exosome	not recorded // not recorded // inferred from electronic annotation // --- // inferred from electronic annotation // ---	GO:0003824 // GO:0004648 // GO:0008483 // GO:0016740 // GO:0004648	catalytic activity // O-phospho-L-serine:2-oxoglutarate aminotransferase activity // transaminase activity // transferase activity // O-phospho-L-serine:2-oxoglutarate aminotransferase activity	inferred from electronic annotation // inferred from electronic annotation // inferred from electronic annotation // inferred from electronic annotation // ---	---	---	---	---	---
TC0800003059.mm.2	6.24155	6.166	5.68898	6.71856	5.81559	8.91039	9.42273	7.41153	6.47634	6.65911	6.12614	7.77602	1.64988	3.13808	0.0290146	NM_011404	Slc7a5	solute carrier family 7 (cationic amino acid transporter, y+ system), member 5	8 E1|8 70.8 cM	NM_011404	RefSeq	Mus musculus solute carrier family 7 (cationic amino acid transporter, y+ system), member 5 (Slc7a5), mRNA.	100	100	0	---	FALSE	Mm.27943	bladder| brain| connective tissue| embryonic tissue| extraembryonic tissue| eye| heart| inner ear| joint| kidney| lung| mammary gland| molar| muscle| ovary| pancreas| prostate| salivary gland| skin| spleen| testis| thymus| morula| blastocyst| gastrula| organogenesis| fetus| juvenile| adult	chr8	-	121881146	121907694	NM_011404	Q9Z127	GO:0003333 // GO:0006810 // GO:0006865 // GO:0007275 // GO:0007399 // GO:0015807 // GO:0015820 // GO:0015823 // GO:0015827 // GO:0030154 // GO:0003333 // GO:0003333 // GO:0015820 // GO:0015823 // GO:0015827 // GO:0098655 // GO:1902475 // GO:1902475	amino acid transmembrane transport // transport // amino acid transport // multicellular organismal development // nervous system development // L-amino acid transport // leucine transport // phenylalanine transport // tryptophan transport // cell differentiation // amino acid transmembrane transport // amino acid transmembrane transport // leucine transport // phenylalanine transport // tryptoph…	not recorded // inferred from electronic annotation // inferred from electronic annotation // inferred from electronic annotation // inferred from electronic annotation // inferred from direct assay // not recorded // not recorded // not recorded // inferred from electronic annotation // --- // inferred from electronic annotation // --- // --- // --- // --- // --- // inferred from direct assay	GO:0005634 // GO:0005730 // GO:0005737 // GO:0005886 // GO:0005887 // GO:0016020 // GO:0016021 // GO:0043231 // GO:0070062 // GO:0005634 // GO:0005634 // GO:0005730 // GO:0005730 // GO:0005737 // GO:0005737 // GO:0005829 // GO:0005886 // GO:0005886 // GO:0005887 // GO:0016020 // GO:0016020 // GO:0016324 // GO:0043231 // GO:0043231 // GO:0070062 // GO:0070062	nucleus // nucleolus // cytoplasm // plasma membrane // integral component of plasma membrane // membrane // integral component of membrane // intracellular membrane-bounded organelle // extracellular exosome // nucleus // nucleus // nucleolus // nucleolus // cytoplasm // cytoplasm // cytosol // plasma membrane // plasma membrane // integral component of plasma membrane // membrane // membrane //…	not recorded // not recorded // not recorded // not recorded // not recorded // not recorded // inferred from electronic annotation // not recorded // not recorded // inferred from electronic annotation // --- // inferred from electronic annotation // --- // inferred from electronic annotation // --- // inferred from electronic annotation // inferred from electronic annotation // --- // --- // in…	GO:0015171 // GO:0015179 // GO:0015190 // GO:0015192 // GO:0015196 // GO:0015297 // GO:0015190 // GO:0015192 // GO:0015196 // GO:0015297	amino acid transmembrane transporter activity // L-amino acid transmembrane transporter activity // L-leucine transmembrane transporter activity // L-phenylalanine transmembrane transporter activity // L-tryptophan transmembrane transporter activity // antiporter activity // L-leucine transmembrane transporter activity // L-phenylalanine transmembrane transporter activity // L-tryptophan transmem…	inferred from electronic annotation // inferred from direct assay // not recorded // not recorded // not recorded // not recorded // --- // --- // --- // ---	---	---	---	---	---
TC0200004369.mm.2	13.1407	14.7082	13.7405	12.562	12.9448	13.6484	14.9357	15.4785	16.2091	14.2402	13.4193	14.9024	1.48313	2.79554	0.0350624	NM_009608	Actc1	actin, alpha, cardiac muscle 1	2 E4|2 57.55 cM	NM_009608	RefSeq	Mus musculus actin, alpha, cardiac muscle 1 (Actc1), mRNA.	100	100	0	---	FALSE	Mm.686	embryonic tissue| eye| heart| intestine| kidney| liver| muscle| prostate| skin| stomach| tongue| uterus| blastocyst| organogenesis| fetus| neonate| juvenile| adult	chr2	-	114047282	114053548	NM_009608	P68033	GO:0030048 // GO:0030240 // GO:0031032 // GO:0033275 // GO:0043066 // GO:0055003 // GO:0055008 // GO:0060047 // GO:0060048 // GO:0070252 // GO:0008152 // GO:0010628 // GO:0030048 // GO:0030048 // GO:0033275 // GO:0033275 // GO:0042493 // GO:0045471 // GO:0060047 // GO:0060047 // GO:0060048 // GO:0090131	actin filament-based movement // skeletal muscle thin filament assembly // actomyosin structure organization // actin-myosin filament sliding // negative regulation of apoptotic process // cardiac myofibril assembly // cardiac muscle tissue morphogenesis // heart contraction // cardiac muscle contraction // actin-mediated cell contraction // metabolic process // positive regulation of gene expres…	not recorded // inferred from mutant phenotype // inferred from mutant phenotype // not recorded // inferred from mutant phenotype // inferred from mutant phenotype // inferred from mutant phenotype // not recorded // not recorded // inferred from mutant phenotype // inferred from electronic annotation // inferred from sequence or structural similarity // inferred from electronic annotation // --…	GO:0005615 // GO:0005737 // GO:0005856 // GO:0005884 // GO:0005925 // GO:0016020 // GO:0030017 // GO:0031674 // GO:0042643 // GO:0070062 // GO:0072562 // GO:0005615 // GO:0005615 // GO:0005737 // GO:0005737 // GO:0005884 // GO:0005884 // GO:0005925 // GO:0005925 // GO:0016020 // GO:0016020 // GO:0030017 // GO:0030017 // GO:0030027 // GO:0030175 // GO:0042643 // GO:0042643 // GO:0044297 // GO:0070…	extracellular space // cytoplasm // cytoskeleton // actin filament // focal adhesion // membrane // sarcomere // I band // actomyosin, actin portion // extracellular exosome // blood microparticle // extracellular space // extracellular space // cytoplasm // cytoplasm // actin filament // actin filament // focal adhesion // focal adhesion // membrane // membrane // sarcomere // sarcomere // lamel…	not recorded // not recorded // inferred from electronic annotation // not recorded // not recorded // not recorded // not recorded // inferred from direct assay // not recorded // not recorded // not recorded // inferred from electronic annotation // --- // inferred from electronic annotation // --- // inferred from electronic annotation // --- // inferred from electronic annotation // --- // in…	GO:0000166 // GO:0005515 // GO:0005524 // GO:0016887 // GO:0017022 // GO:0005524 // GO:0005524 // GO:0016887 // GO:0016887 // GO:0017022 // GO:0017022	nucleotide binding // protein binding // ATP binding // ATPase activity // myosin binding // ATP binding // ATP binding // ATPase activity // ATPase activity // myosin binding // myosin binding	inferred from electronic annotation // inferred from physical interaction // not recorded // not recorded // not recorded // inferred from electronic annotation // --- // inferred from electronic annotation // --- // inferred from electronic annotation // ---	GenMAPP // GenMAPP	Smooth_muscle_contraction // Striated_muscle_contraction	---	---	---
TC1400002795.mm.2	5.92335	5.71836	6.2289	5.6832	6.55852	7.66412	7.31481	6.65734	7.64239	6.71176	6.02247	7.19808	1.17562	2.25889	0.00266472	ENSMUST00000100893	Gm8281	predicted gene, 8281 [Source:MGI Symbol;Acc:MGI:3647811]	---	ENSMUST00000100893	ENSEMBL	predicted gene, 8281 [gene_biotype:protein_coding transcript_biotype:protein_coding]	100	100	0	---	FALSE	---	---	chr14	+	5071040	5093318	ENSMUST00000100893	L7N235	---	---	---	---	---	---	---	---	---	---	---	Pfam	IPR006907	Domain of unknown function DUF622
TC0500000877.mm.2	6.90613	7.07256	6.66754	6.49573	6.44442	7.51725	9.25581	7.75056	6.83249	7.28277	6.71728	7.72778	1.0105	2.01461	0.045969	NM_175096	Stbd1	starch binding domain 1	5 E2|5 47.21 cM	NM_175096	RefSeq	Mus musculus starch binding domain 1 (Stbd1), mRNA.	100	100	0	---	FALSE	Mm.21965	bladder| blood| bone| brain| connective tissue| embryonic tissue| fertilized ovum| heart| liver| lung| lymph node| mammary gland| muscle| ovary| pancreas| pituitary gland| skin| spleen| stomach| testis| tongue|oocyte| unfertilized ovum| zygote| cleavage| fetus| neonate| juvenile| adult	chr5	+	92603051	92606579	NM_175096	Q8C7E7	GO:0005975 // GO:0005977 // GO:0005980 // GO:0006914 // GO:0061723 // GO:0005980 // GO:0005980 // GO:0061723 // GO:0061723	carbohydrate metabolic process // glycogen metabolic process // glycogen catabolic process // autophagy // glycophagy // glycogen catabolic process // glycogen catabolic process // glycophagy // glycophagy	inferred from electronic annotation // inferred from electronic annotation // not recorded // inferred from electronic annotation // not recorded // --- // inferred from sequence or structural similarity // --- // inferred from sequence or structural similarity	GO:0005783 // GO:0016020 // GO:0016021 // GO:0048471 // GO:0005789 // GO:0016020 // GO:0016020 // GO:0016020 // GO:0034045 // GO:0048471 // GO:0048471	endoplasmic reticulum // membrane // integral component of membrane // perinuclear region of cytoplasm // endoplasmic reticulum membrane // membrane // membrane // membrane // pre-autophagosomal structure membrane // perinuclear region of cytoplasm // perinuclear region of cytoplasm	inferred from electronic annotation // not recorded // inferred from electronic annotation // not recorded // inferred from electronic annotation // inferred from electronic annotation // --- // inferred from sequence or structural similarity // inferred from electronic annotation // --- // inferred from sequence or structural similarity	GO:0030246 // GO:2001069 // GO:2001070 // GO:2001069 // GO:2001069	carbohydrate binding // glycogen binding // starch binding // glycogen binding // glycogen binding	inferred from electronic annotation // not recorded // inferred from electronic annotation // --- // inferred from sequence or structural similarity	GenMAPP	Circadian_Exercise	---	---	---
TC0900000046.mm.2	4.98063	5.75463	5.33981	4.62069	5.39981	6.77272	6.73925	5.37767	6.23697	5.64576	5.21911	6.15447	0.935358	1.91236	0.0257161	NM_008605	Mmp12	matrix metallopeptidase 12	9 A1|9 2.46 cM	NM_008605	RefSeq	Mus musculus matrix metallopeptidase 12 (Mmp12), mRNA.	100	100	0	---	FALSE	Mm.2055	bladder| blood| bone marrow| connective tissue| embryonic tissue| extraembryonic tissue| intestine| joint| liver| lung| mammary gland| muscle| ovary| skin| spleen| thymus| blastocyst| fetus| juvenile| adult	chr9	+	7344381	7369499	NM_008605	P34960	GO:0006508 // GO:0035313 // GO:0042060 // GO:0060054 // GO:0014070 // GO:0035313 // GO:0035313 // GO:0042493 // GO:0050679 // GO:0060054 // GO:0060054	proteolysis // wound healing, spreading of epidermal cells // wound healing // positive regulation of epithelial cell proliferation involved in wound healing // response to organic cyclic compound // wound healing, spreading of epidermal cells // wound healing, spreading of epidermal cells // response to drug // positive regulation of epithelial cell proliferation // positive regulation of epithe…	inferred from electronic annotation // not recorded // inferred from electronic annotation // not recorded // inferred from electronic annotation // inferred from electronic annotation // --- // inferred from electronic annotation // inferred from electronic annotation // inferred from electronic annotation // ---	GO:0005576 // GO:0005578 // GO:0031012 // GO:0005576	extracellular region // proteinaceous extracellular matrix // extracellular matrix // extracellular region	inferred from electronic annotation // inferred from electronic annotation // inferred from electronic annotation // traceable author statement	GO:0004222 // GO:0005509 // GO:0008233 // GO:0008237 // GO:0008270 // GO:0016787 // GO:0046872	metalloendopeptidase activity // calcium ion binding // peptidase activity // metallopeptidase activity // zinc ion binding // hydrolase activity // metal ion binding	inferred from electronic annotation // inferred from electronic annotation // inferred from electronic annotation // inferred from electronic annotation // inferred from electronic annotation // inferred from electronic annotation // inferred from electronic annotation	GenMAPP	Matrix_Metalloproteinases	---	---	---
TC0X00000024.mm.2	5.10482	5.37403	4.75261	4.74385	5.02662	5.43431	5.92317	6.35756	5.53322	6.32098	5.00039	5.91385	0.913459	1.88356	0.00366939	NR_040410	Gm5925	germ cell-less homolog 1 family pseudogene	X|X A1.1	NR_040410	RefSeq	Mus musculus predicted gene 5925 (Gm5925), non-coding RNA.	100	100	0	---	FALSE	Mm.359482	testis| adult	chrX	+	4515589	4517543	NR_040410	Q1LZK1	---	---	---	---	---	---	---	---	---	---	---	---	---	---
TC1900000246.mm.2	5.40612	5.09539	4.611	4.96917	5.14442	6.31377	7.01235	5.09201	5.5033	5.86869	5.04522	5.95802	0.912803	1.8827	0.0335701	NM_010821	Mpeg1	macrophage expressed gene 1	19|19 A	NM_010821	RefSeq	Mus musculus macrophage expressed gene 1 (Mpeg1), mRNA.	100	100	0	---	FALSE	Mm.3999	bone| bone marrow| brain| embryonic tissue| eye| intestine| joint| kidney| liver| lung| lymph node| mammary gland| muscle| salivary gland| skin| spleen| testis| thymus| organogenesis| fetus| neonate| juvenile| adult	chr19	+	12460779	12465285	NM_010821	A1L314	---	---	---	GO:0016020 // GO:0016021	membrane // integral component of membrane	inferred from electronic annotation // inferred from electronic annotation	---	---	---	GenMAPP	Cell_Cycle_KEGG	---	---	---
TC1200001237.mm.2	10.9499	11.3318	11.7227	11.0776	11.5511	12.549	12.3001	12.1066	12.4687	11.7227	11.3266	12.2294	0.902766	1.86965	0.00233165	NM_009396	Tnfaip2	tumor necrosis factor, alpha-induced protein 2	12 F1|12 60.99 cM	NM_009396	RefSeq	Mus musculus tumor necrosis factor, alpha-induced protein 2 (Tnfaip2), mRNA.	100	100	0	---	FALSE	Mm.255332	bladder| blood| bone| bone marrow| brain| connective tissue| embryonic tissue| extraembryonic tissue| eye| heart| inner ear| intestine| joint| kidney| liver| lung| lymph node| mammary gland| muscle| nasopharynx| ovary| oviduct| pancreas| skin| spleen| testis| thymus| thyroid| vagina| blastocyst| gastrula| organogenesis| fetus| neonate| juvenile| adult	chr12	+	111442469	111455018	NM_009396	Q61333	GO:0001525 // GO:0006887 // GO:0007275 // GO:0030154 // GO:0051601 // GO:0006887 // GO:0006887 // GO:0051601	angiogenesis // exocytosis // multicellular organismal development // cell differentiation // exocyst localization // exocytosis // exocytosis // exocyst localization	inferred from electronic annotation // not recorded // inferred from electronic annotation // inferred from electronic annotation // not recorded // --- // inferred from electronic annotation // ---	GO:0000145 // GO:0000145 // GO:0000145	exocyst // exocyst // exocyst	not recorded // --- // inferred from electronic annotation	GO:0000149 // GO:0000149	SNARE binding // SNARE binding	not recorded // ---	---	---	---	---	---
TC0100003068.mm.2	8.20074	7.72166	8.15155	7.79568	7.91085	8.89139	9.21152	8.99103	8.44213	8.72554	7.9561	8.85232	0.896223	1.86119	0.000518941	NM_001114662	Mfsd4	major facilitator superfamily domain containing 4	1|1 E4	NM_001114662	RefSeq	Mus musculus major facilitator superfamily domain containing 4 (Mfsd4), transcript variant b, mRNA.	100	100	0	---	FALSE	Mm.208445	bladder| bone marrow| brain| eye| intestine| kidney| lung| mammary gland| muscle| nasopharynx| ovary| pancreas| pituitary gland| salivary gland| spinal cord| spleen| testis| tongue| turbinate| fetus| neonate| juvenile| adult	chr1	-	132022806	132068062	NM_001114662	Q6PDC8	GO:0006810 // GO:0055085 // GO:0008150	transport // transmembrane transport // biological_process	inferred from electronic annotation // inferred from electronic annotation // no biological data available	GO:0016020 // GO:0016021 // GO:0005575	membrane // integral component of membrane // cellular_component	inferred from electronic annotation // inferred from electronic annotation // no biological data available	GO:0003674	molecular_function	no biological data available	---	---	---	---	---
TC1900000219.mm.2	3.84384	3.60347	2.94573	3.49994	3.67642	4.53737	4.29481	4.01753	5.31765	3.88314	3.51388	4.4101	0.896221	1.86118	0.0163419	NM_021718	Ms4a4b	membrane-spanning 4-domains, subfamily A, member 4B	19|19 A	NM_021718	RefSeq	Mus musculus membrane-spanning 4-domains, subfamily A, member 4B (Ms4a4b), mRNA.	100	100	0	---	FALSE	Mm.33957	bone marrow| mammary gland| spleen| testis| thymus| neonate| juvenile| adult	chr19	+	11443553	11463549	NM_021718	Q9ES61	---	---	---	GO:0005887 // GO:0016020 // GO:0016021	integral component of plasma membrane // membrane // integral component of membrane	inferred from direct assay // inferred from electronic annotation // inferred from electronic annotation	---	---	---	---	---	---	---	---
TC0Y00000487.mm.2	3.47047	3.69002	4.13536	5.09406	3.85808	5.08586	4.64912	4.29577	4.78796	5.75733	4.0496	4.91521	0.865613	1.82211	0.049697	ENSMUST00000179922	Gm20917	predicted gene, 20917	Y|Y	ENSMUST00000179922	ENSEMBL	predicted gene, 20917 [gene_biotype:protein_coding transcript_biotype:protein_coding]	100	100	0	---	FALSE	Mm.458580	---	chrY	-	79148793	79149787	ENSMUST00000179922	Q62457	GO:0007276	gamete generation	inferred from electronic annotation	---	---	---	---	---	---	---	---	Pfam // Pfam // Pfam	IPR003671 // IPR003671 // IPR003671	Spindlin/spermiogenesis-specific protein // Spindlin/spermiogenesis-specific protein // Spindlin/spermiogenesis-specific protein
TC0X00000321.mm.2	4.56029	4.29347	4.14325	4.8548	4.35118	5.29086	5.01893	5.05987	5.48276	5.64784	4.4406	5.30005	0.859454	1.81435	0.00107606	NR_044989	Gm6268	predicted gene 6268	X|X A3.3	NR_044989	RefSeq	Mus musculus predicted gene 6268 (Gm6268), long non-coding RNA.	100	100	0	---	FALSE	Mm.491051	---	chrX	+	36403477	36404655	ENSMUST00000115253	A2A3U9	---	---	---	---	---	---	---	---	---	---	---	---	---	---
TC0100002305.mm.2	10.002	10.1585	9.95515	9.88266	10.3739	11.1692	11.262	10.5777	10.9276	10.7159	10.0744	10.9305	0.856033	1.81005	0.000596703	NM_028696	Nabp1	nucleic acid binding protein 1	1|1 C1	NM_028696	RefSeq	Mus musculus nucleic acid binding protein 1 (Nabp1), transcript variant 1, mRNA.	100	100	0	---	FALSE	Mm.196290	bladder| blood| bone| bone marrow| brain| connective tissue| dorsal root ganglion| embryonic tissue| epididymis| extraembryonic tissue| eye| fertilized ovum| heart| kidney| liver| lung| lymph node| mammary gland| ovary| salivary gland| skin| spleen| sympathetic ganglion| testis| thymus| thyroid| uterus| vagina| zygote| cleavage| morula| blastocyst| egg cylinder| gastrula| organogenesis| fetus| ne…	chr1	-	51465862	51478419	NM_028696	Q8BGW5	GO:0000724 // GO:0006281 // GO:0006974 // GO:0007093 // GO:0010212 // GO:0000724 // GO:0000724 // GO:0000724 // GO:0006281 // GO:0006281 // GO:0006281 // GO:0006974 // GO:0006974 // GO:0006974 // GO:0007093 // GO:0007093 // GO:0007093 // GO:0010212 // GO:0010212 // GO:0010212	double-strand break repair via homologous recombination // DNA repair // cellular response to DNA damage stimulus // mitotic cell cycle checkpoint // response to ionizing radiation // double-strand break repair via homologous recombination // double-strand break repair via homologous recombination // double-strand break repair via homologous recombination // DNA repair // DNA repair // DNA repair…	not recorded // not recorded // not recorded // not recorded // not recorded // inferred from electronic annotation // --- // inferred from sequence or structural similarity // inferred from electronic annotation // --- // inferred from sequence or structural similarity // inferred from electronic annotation // --- // inferred from sequence or structural similarity // inferred from electronic ann…	GO:0005634 // GO:0005634 // GO:0005654 // GO:0005737 // GO:0070876 // GO:0005634 // GO:0005634 // GO:0005634 // GO:0005654 // GO:0005654 // GO:0005737 // GO:0005737 // GO:0070876 // GO:0070876 // GO:0070876	nucleus // nucleus // nucleoplasm // cytoplasm // SOSS complex // nucleus // nucleus // nucleus // nucleoplasm // nucleoplasm // cytoplasm // cytoplasm // SOSS complex // SOSS complex // SOSS complex	inferred from direct assay // not recorded // not recorded // not recorded // not recorded // inferred from electronic annotation // --- // inferred from sequence or structural similarity // inferred from electronic annotation // --- // inferred from electronic annotation // --- // inferred from electronic annotation // --- // inferred from sequence or structural similarity	GO:0003677 // GO:0003697 // GO:0003723 // GO:0003697 // GO:0003676	DNA binding // single-stranded DNA binding // RNA binding // single-stranded DNA binding // nucleic acid binding	inferred from electronic annotation // inferred from direct assay // inferred from direct assay // inferred from sequence or structural similarity // inferred from electronic annotation	---	---	---	---	---
TC1400000030.mm.2	4.79282	4.65256	4.76515	5.16514	4.26337	5.72956	5.57935	5.90257	5.31739	5.35976	4.72781	5.57773	0.849916	1.8024	0.00160003	ENSMUST00000163525	Gm3239	predicted gene 3239 [Source:MGI Symbol;Acc:MGI:3781417]	---	ENSMUST00000163525	ENSEMBL	predicted gene 3239 [gene_biotype:protein_coding transcript_biotype:protein_coding]	100	100	0	---	FALSE	---	---	chr14	+	4664192	4670850	ENSMUST00000163525	L7N2D9	---	---	---	---	---	---	---	---	---	---	---	Pfam	IPR006907	Domain of unknown function DUF622
TSUnmapped00000034.mm.2	3.4127	3.38862	3.37537	3.41993	3.18283	3.74734	4.44416	3.98726	4.0005	4.83281	3.35589	4.20241	0.846522	1.79816	0.00275107	NM_007847	Defa-rs2	defensin, alpha, related sequence 2	---	NM_007847	RefSeq	Mus musculus defensin, alpha, related sequence 2 (Defa-rs2), mRNA.	100	100	0	---	FALSE	Mm.422993	intestine| adult	---	---	0	0	NM_007847	P17534	GO:0006952 // GO:0042742 // GO:0051673	defense response // defense response to bacterium // membrane disruption in other organism	inferred from electronic annotation // inferred from direct assay // inferred from direct assay	GO:0005576 // GO:0005615 // GO:0030141	extracellular region // extracellular space // secretory granule	inferred from electronic annotation // inferred from electronic annotation // inferred from direct assay	---	---	---	---	---	---	---	---
TC1700001488.mm.2	10.5517	10.8132	10.8372	10.5936	10.4749	11.7039	12.4666	11.374	10.8421	11.099	10.6541	11.4971	0.842998	1.79377	0.0199068	NM_024250	Phf10	PHD finger protein 10	17|17 A2	NM_024250	RefSeq	Mus musculus PHD finger protein 10 (Phf10), mRNA.	100	100	0	---	FALSE	Mm.440085	blood| bone marrow| brain| embryonic tissue| extraembryonic tissue| eye| kidney| liver| lung| lymph node| mammary gland| molar| muscle| ovary| pancreas| salivary gland| skin| spleen| testis| thymus| thyroid| uterus|oocyte| cleavage| organogenesis| fetus| neonate| juvenile| adult	chr17	-	14944994	14961273	NM_024250	Q9D8M7	GO:0006351 // GO:0006355 // GO:0007399 // GO:0007399	transcription, DNA-templated // regulation of transcription, DNA-templated // nervous system development // nervous system development	inferred from electronic annotation // inferred from electronic annotation // inferred from mutant phenotype // inferred from electronic annotation	GO:0005634 // GO:0071564	nucleus // npBAF complex	inferred from electronic annotation // inferred from direct assay	GO:0005515 // GO:0008270 // GO:0046872	protein binding // zinc ion binding // metal ion binding	inferred from physical interaction // inferred from electronic annotation // inferred from electronic annotation	---	---	---	---	---
TC1700000496.mm.2	9.25254	9.50966	9.5434	10.4166	9.50153	10.653	10.9373	10.1573	10.4287	10.2018	9.64475	10.4756	0.830854	1.77874	0.00990799	NM_001111099	Cdkn1a	cyclin-dependent kinase inhibitor 1A (P21)	17 A3.3|17 15.12 cM	NM_001111099	RefSeq	Mus musculus cyclin-dependent kinase inhibitor 1A (P21) (Cdkn1a), transcript variant 2, mRNA.	100	100	0	---	FALSE	Mm.195663	bladder| blood| bone marrow| brain| connective tissue| embryonic tissue| extraembryonic tissue| eye| heart| inner ear| intestine| joint| kidney| liver| lung| mammary gland| muscle| nasopharynx| olfactory mucosa| pancreas| skin| spleen| stomach| sympathetic ganglion| testis| thymus| thyroid| tongue| uterus| morula| blastocyst| egg cylinder| organogenesis| fetus| neonate| juvenile| adult	chr17	+	29090979	29100722	NM_001111099	P39689	GO:0000079 // GO:0000082 // GO:0000086 // GO:0006974 // GO:0006974 // GO:0006977 // GO:0007049 // GO:0007050 // GO:0007050 // GO:0007050 // GO:0007346 // GO:0008285 // GO:0008285 // GO:0009411 // GO:0010629 // GO:0010942 // GO:0030308 // GO:0030890 // GO:0031668 // GO:0033158 // GO:0042326 // GO:0042771 // GO:0043066 // GO:0043068 // GO:0045736 // GO:0048146 // GO:0051726 // GO:0071479 // GO:0071…	regulation of cyclin-dependent protein serine/threonine kinase activity // G1/S transition of mitotic cell cycle // G2/M transition of mitotic cell cycle // cellular response to DNA damage stimulus // cellular response to DNA damage stimulus // DNA damage response, signal transduction by p53 class mediator resulting in cell cycle arrest // cell cycle // cell cycle arrest // cell cycle arrest // c…	inferred from mutant phenotype // not recorded // not recorded // inferred from mutant phenotype // not recorded // not recorded // inferred from electronic annotation // inferred from direct assay // inferred from mutant phenotype // not recorded // inferred from mutant phenotype // inferred from mutant phenotype // not recorded // inferred from mutant phenotype // inferred from mutant phenotype…	GO:0000307 // GO:0000307 // GO:0005634 // GO:0005634 // GO:0005654 // GO:0005737 // GO:0005737 // GO:0005829 // GO:0043231 // GO:0048471 // GO:0070557 // GO:0000307 // GO:0000307 // GO:0005634 // GO:0005634 // GO:0005654 // GO:0005654 // GO:0005737 // GO:0043231 // GO:0043231 // GO:0048471 // GO:0070557 // GO:0070557 // GO:0070557	cyclin-dependent protein kinase holoenzyme complex // cyclin-dependent protein kinase holoenzyme complex // nucleus // nucleus // nucleoplasm // cytoplasm // cytoplasm // cytosol // intracellular membrane-bounded organelle // perinuclear region of cytoplasm // PCNA-p21 complex // cyclin-dependent protein kinase holoenzyme complex // cyclin-dependent protein kinase holoenzyme complex // nucleus //…	inferred from physical interaction // not recorded // inferred from direct assay // not recorded // not recorded // inferred from direct assay // not recorded // inferred from direct assay // not recorded // not recorded // not recorded // inferred from electronic annotation // --- // inferred from electronic annotation // --- // inferred from electronic annotation // --- // inferred from electro…	GO:0004860 // GO:0004861 // GO:0005515 // GO:0019912 // GO:0030332 // GO:0031625 // GO:0032403 // GO:0046872 // GO:0004861 // GO:0019912 // GO:0019912 // GO:0031625 // GO:0031625 // GO:0032403 // GO:0016301	protein kinase inhibitor activity // cyclin-dependent protein serine/threonine kinase inhibitor activity // protein binding // cyclin-dependent protein kinase activating kinase activity // cyclin binding // ubiquitin protein ligase binding // protein complex binding // metal ion binding // cyclin-dependent protein serine/threonine kinase inhibitor activity // cyclin-dependent protein kinase activ…	inferred from electronic annotation // inferred from direct assay // inferred from physical interaction // not recorded // inferred from direct assay // not recorded // not recorded // inferred from electronic annotation // inferred from electronic annotation // inferred from electronic annotation // --- // inferred from electronic annotation // --- // inferred from electronic annotation // infer…	GenMAPP // GenMAPP	Cell_Cycle_KEGG // G1_to_S_cell_cycle_Reactome	---	---	---
TC1300000746.mm.2	5.65952	6.22967	5.2649	5.97311	5.46632	7.02958	6.46213	6.20733	6.32496	6.62365	5.7187	6.52953	0.810828	1.75422	0.00686581	NM_001039239	Zfp808	zinc finger protein 80	13 B3|13	NM_001039239	RefSeq	Mus musculus zinc finger protein 80 (Zfp808), mRNA.	100	100	0	---	FALSE	Mm.440905	embryonic tissue| eye| lung| mammary gland| pituitary gland| organogenesis| fetus| adult	chr13	+	61741860	62236154	NM_001039239	B8JJZ4	GO:0006355 // GO:0006355 // GO:0006355	regulation of transcription, DNA-templated // regulation of transcription, DNA-templated // regulation of transcription, DNA-templated	not recorded // --- // inferred from electronic annotation	GO:0005575 // GO:0005622	cellular_component // intracellular	no biological data available // inferred from electronic annotation	GO:0003700 // GO:0003676 // GO:0003700 // GO:0046872	transcription factor activity, sequence-specific DNA binding // nucleic acid binding // transcription factor activity, sequence-specific DNA binding // metal ion binding	not recorded // inferred from electronic annotation // --- // inferred from electronic annotation	---	---	---	---	---
TC0X00000077.mm.2	4.22051	4.13602	4.19412	4.23633	4.43177	4.87868	5.17972	4.52409	5.36296	5.254	4.24375	5.03989	0.79614	1.73645	0.00108391	ENSMUST00000086274	Gm10490	predicted gene 10490 [Source:MGI Symbol;Acc:MGI:3642001]	---	ENSMUST00000086274	ENSEMBL	predicted gene 10490 [gene_biotype:protein_coding transcript_biotype:protein_coding]	100	100	0	---	FALSE	---	---	chrX	+	7909542	7909927	ENSMUST00000086274	F6VBM2	GO:0008150	biological_process	no biological data available	GO:0005575 // GO:0016020 // GO:0016021	cellular_component // membrane // integral component of membrane	no biological data available // inferred from electronic annotation // inferred from electronic annotation	GO:0003674	molecular_function	no biological data available	---	---	---	---	---
TC1400001420.mm.2	4.89922	4.22015	4.6638	5.5505	4.07203	5.08866	5.03696	5.43654	5.61675	6.17473	4.68114	5.47073	0.789586	1.72858	0.0459832	ENSMUST00000166493	Gm6676	predicted gene 6676 [Source:MGI Symbol;Acc:MGI:3646103]	---	ENSMUST00000166493	ENSEMBL	predicted gene 6676 [gene_biotype:protein_coding transcript_biotype:protein_coding]	100	100	0	---	FALSE	---	---	chr14	-	7116798	7125412	ENSMUST00000166493	K7N6G4	---	---	---	---	---	---	---	---	---	---	---	Pfam	IPR006907	Domain of unknown function DUF622
TC0100001257.mm.2	6.12926	7.18363	6.81066	6.46337	6.2514	7.56217	7.67588	7.06093	6.7955	7.68321	6.56766	7.35554	0.787874	1.72653	0.0175049	NM_001130174	Tnnt2	troponin T2, cardiac	1 E4|1 59.32 cM	NM_001130174	RefSeq	Mus musculus troponin T2, cardiac (Tnnt2), transcript variant 1, mRNA.	100	100	0	---	FALSE	Mm.247470	bladder| bone marrow| brain| embryonic tissue| extraembryonic tissue| eye| heart| kidney| lung| mammary gland| muscle| prostate| organogenesis| fetus| neonate| juvenile| adult	chr1	+	135836334	135852268	NM_001130174	P50752	GO:0006936 // GO:0006936 // GO:0006937 // GO:0007507 // GO:0008016 // GO:0008016 // GO:0030049 // GO:0032780 // GO:0032781 // GO:0032972 // GO:0045214 // GO:0051291 // GO:0051592 // GO:0051764 // GO:0055009 // GO:0055010 // GO:0055010 // GO:0060048 // GO:0006937 // GO:0008016 // GO:0030049 // GO:0030049 // GO:0032780 // GO:0032780 // GO:0032781 // GO:0032781 // GO:0051592 // GO:0051592 // GO:0055…	muscle contraction // muscle contraction // regulation of muscle contraction // heart development // regulation of heart contraction // regulation of heart contraction // muscle filament sliding // negative regulation of ATPase activity // positive regulation of ATPase activity // regulation of muscle filament sliding speed // sarcomere organization // protein heterooligomerization // response to…	inferred from direct assay // not recorded // not recorded // inferred from mutant phenotype // inferred from mutant phenotype // not recorded // not recorded // not recorded // not recorded // not recorded // inferred from mutant phenotype // not recorded // not recorded // not recorded // inferred from mutant phenotype // inferred from mutant phenotype // not recorded // not recorded // inferre…	GO:0005737 // GO:0005861 // GO:0005861 // GO:0005865 // GO:0030016 // GO:0030016 // GO:0030017 // GO:0005861 // GO:0005861 // GO:0005865 // GO:0005865 // GO:0005865 // GO:0030016	cytoplasm // troponin complex // troponin complex // striated muscle thin filament // myofibril // myofibril // sarcomere // troponin complex // troponin complex // striated muscle thin filament // striated muscle thin filament // striated muscle thin filament // myofibril	inferred from direct assay // inferred from direct assay // not recorded // not recorded // inferred from direct assay // not recorded // inferred from direct assay // inferred from electronic annotation // --- // --- // inferred from sequence or structural similarity // inferred from electronic annotation // inferred from electronic annotation	GO:0003779 // GO:0005200 // GO:0005523 // GO:0016887 // GO:0030172 // GO:0030674 // GO:0031013 // GO:0003779 // GO:0003779 // GO:0005523 // GO:0005523 // GO:0016887 // GO:0030172 // GO:0030172 // GO:0031013 // GO:0031013 // GO:0003779 // GO:0005523 // GO:0016887 // GO:0030172 // GO:0030674 // GO:0031013	actin binding // structural constituent of cytoskeleton // tropomyosin binding // ATPase activity // troponin C binding // protein binding, bridging // troponin I binding // actin binding // actin binding // tropomyosin binding // tropomyosin binding // ATPase activity // troponin C binding // troponin C binding // troponin I binding // troponin I binding // actin binding // tropomyosin binding /…	not recorded // inferred from direct assay // not recorded // not recorded // not recorded // not recorded // not recorded // --- // inferred from sequence or structural similarity // --- // inferred from sequence or structural similarity // --- // --- // inferred from sequence or structural similarity // --- // inferred from sequence or structural similarity // inferred from electronic annotatio…	GenMAPP	Striated_muscle_contraction	---	---	---
TC1000001930.mm.2	3.87892	3.52902	3.90675	4.03865	4.56207	4.39668	4.03937	4.99303	4.99054	5.40397	3.98308	4.76472	0.781636	1.71908	0.0290666	NM_026336	2310057J18Rik	RIKEN cDNA 2310057J18 gene	10|10 A4	NM_026336	RefSeq	Mus musculus RIKEN cDNA 2310057J18 gene (2310057J18Rik), mRNA.	100	100	0	---	FALSE	Mm.440480	liver| mammary gland| prostate| salivary gland| skin| stomach| tongue| fetus| juvenile| adult	chr10	-	28972288	28986306	NM_026336	Q8C6C9	GO:0007275 // GO:0008150	multicellular organismal development // biological_process	inferred from electronic annotation // no biological data available	GO:0005576 // GO:0005615 // GO:0070062	extracellular region // extracellular space // extracellular exosome	inferred from electronic annotation // inferred from electronic annotation // inferred from electronic annotation	GO:0003674	molecular_function	no biological data available	---	---	---	---	---
TC1400001421.mm.2	5.58995	4.50056	4.94294	5.93039	4.35255	5.43142	5.7749	5.86777	5.80283	6.3399	5.06328	5.84336	0.780084	1.71723	0.0499993	ENSMUST00000100888	Gm16434	predicted gene 16434 [Source:MGI Symbol;Acc:MGI:3646563]	---	ENSMUST00000100888	ENSEMBL	predicted gene 16434 [gene_biotype:protein_coding transcript_biotype:protein_coding]	100	100	0	---	FALSE	---	---	chr14	-	7185927	7194540	ENSMUST00000100888	K7N6G4	---	---	---	---	---	---	---	---	---	---	---	Pfam	IPR006907	Domain of unknown function DUF622
TC0900000174.mm.2	5.42955	6.0397	5.54278	5.38529	5.19745	5.88186	6.77906	6.05654	6.19156	6.58052	5.51895	6.29791	0.778952	1.71588	0.0073502	NR_033729	Fbxl12os	F-box and leucine-rich repeat protein 12, opposite strand	9|9 A3	NR_033729	RefSeq	Mus musculus F-box and leucine-rich repeat protein 12, opposite strand (Fbxl12os), non-coding RNA.	100	100	0	---	FALSE	Mm.477847	brain| eye| intestine| testis| thymus| neonate| adult	chr9	+	20596295	20617271	NR_033729	Q8BRK5	---	---	---	GO:0016020 // GO:0016021	membrane // integral component of membrane	inferred from electronic annotation // inferred from electronic annotation	GO:0003676 // GO:0046872	nucleic acid binding // metal ion binding	inferred from electronic annotation // inferred from electronic annotation	---	---	---	---	---
TC0200003900.mm.2	4.07414	3.27953	3.65795	3.63574	3.81168	4.21175	4.647	4.043	5.23596	4.20784	3.69181	4.46911	0.777298	1.71392	0.0150275	NM_146573	Olfr1002	olfactory receptor 1002	2|2 E1	NM_146573	RefSeq	Mus musculus olfactory receptor 1002 (Olfr1002), mRNA.	100	100	0	---	FALSE	Mm.223095	turbinate| adult	chr2	-	85647363	85648319	NM_146573	Q8VFK2	GO:0007165 // GO:0007186 // GO:0007608 // GO:0050896 // GO:0007186 // GO:0007186 // GO:0007608 // GO:0007608 // GO:0050911 // GO:0050911	signal transduction // G-protein coupled receptor signaling pathway // sensory perception of smell // response to stimulus // G-protein coupled receptor signaling pathway // G-protein coupled receptor signaling pathway // sensory perception of smell // sensory perception of smell // detection of chemical stimulus involved in sensory perception of smell // detection of chemical stimulus involved i…	inferred from electronic annotation // not recorded // not recorded // inferred from electronic annotation // --- // inferred from electronic annotation // --- // inferred from electronic annotation // --- // inferred from electronic annotation	GO:0005886 // GO:0005887 // GO:0016020 // GO:0016021 // GO:0005887 // GO:0016021 // GO:0016021	plasma membrane // integral component of plasma membrane // membrane // integral component of membrane // integral component of plasma membrane // integral component of membrane // integral component of membrane	inferred from electronic annotation // not recorded // inferred from electronic annotation // not recorded // --- // inferred from electronic annotation // ---	GO:0004871 // GO:0004930 // GO:0004984 // GO:0005549 // GO:0004930 // GO:0004930 // GO:0004984 // GO:0004984 // GO:0005549	signal transducer activity // G-protein coupled receptor activity // olfactory receptor activity // odorant binding // G-protein coupled receptor activity // G-protein coupled receptor activity // olfactory receptor activity // olfactory receptor activity // odorant binding	inferred from electronic annotation // not recorded // not recorded // not recorded // --- // inferred from electronic annotation // --- // inferred from electronic annotation // ---	---	---	---	---	---
TC1100000216.mm.2	6.65965	6.64892	6.38638	6.26969	6.42788	7.41821	7.33481	6.87148	7.32618	7.25772	6.4785	7.24168	0.763176	1.69722	0.000252979	NM_145425	Wdpcp	WD repeat containing planar cell polarity effector	11 A3.1|11 13.9 cM	NM_145425	RefSeq	Mus musculus WD repeat containing planar cell polarity effector (Wdpcp), mRNA.	100	100	0	---	FALSE	Mm.138090	bladder| bone marrow| brain| embryonic tissue| eye| intestine| kidney| mammary gland| ovary| pancreas| pituitary gland| skin| spinal cord| testis| thymus| vagina| gastrula| organogenesis| fetus| juvenile| adult	chr11	+	21572235	21898989	NM_145425	Q8C456	GO:0001822 // GO:0002093 // GO:0007224 // GO:0007399 // GO:0010762 // GO:0030030 // GO:0042384 // GO:0042733 // GO:0043010 // GO:0044782 // GO:0045184 // GO:0048568 // GO:0051893 // GO:0055123 // GO:0060021 // GO:0060541 // GO:0072358 // GO:0090521 // GO:1900027 // GO:2000114 // GO:0016476 // GO:0032185 // GO:0032880 // GO:0060271	kidney development // auditory receptor cell morphogenesis // smoothened signaling pathway // nervous system development // regulation of fibroblast migration // cell projection organization // cilium assembly // embryonic digit morphogenesis // camera-type eye development // cilium organization // establishment of protein localization // embryonic organ development // regulation of focal adhesio…	inferred from mutant phenotype // inferred from mutant phenotype // inferred from mutant phenotype // inferred from mutant phenotype // inferred from mutant phenotype // inferred from electronic annotation // inferred from mutant phenotype // inferred from mutant phenotype // inferred from mutant phenotype // inferred from mutant phenotype // inferred from mutant phenotype // inferred from geneti…	GO:0005737 // GO:0005856 // GO:0005886 // GO:0005929 // GO:0016020 // GO:0042995 // GO:0097541 // GO:0005886 // GO:0005930 // GO:0005938 // GO:0016324	cytoplasm // cytoskeleton // plasma membrane // cilium // membrane // cell projection // axonemal basal plate // plasma membrane // axoneme // cell cortex // apical plasma membrane	inferred from electronic annotation // inferred from electronic annotation // inferred from electronic annotation // inferred from electronic annotation // inferred from electronic annotation // inferred from electronic annotation // inferred from direct assay // inferred from sequence or structural similarity // inferred from sequence or structural similarity // inferred from sequence or structu…	GO:0005515	protein binding	inferred from physical interaction	---	---	---	---	---
TC0100003095.mm.2	8.88503	8.37148	8.61866	8.44665	9.31672	9.66606	9.11165	8.68265	9.86347	10.1162	8.72771	9.48801	0.760303	1.69385	0.0407696	ENSMUST00000167348	Atp2b4	ATPase, Ca++ transporting, plasma membrane 4	1 E4|1 57.95 cM	ENSMUST00000167348	ENSEMBL	ATPase, Ca++ transporting, plasma membrane 4 [gene_biotype:protein_coding transcript_biotype:protein_coding]	100	100	0	---	FALSE	Mm.188617	bone marrow| brain| embryonic tissue| extraembryonic tissue| eye| intestine| kidney| liver| lymph node| mammary gland| ovary| pancreas| skin| spleen| testis|oocyte| morula| organogenesis| fetus| neonate| juvenile| adult	chr1	-	133701639	133701881	ENSMUST00000167348	F6V4K0	GO:0006357 // GO:0006816 // GO:0006816 // GO:0006874 // GO:0010751 // GO:0033138 // GO:0045019 // GO:0051001 // GO:0051599 // GO:0070588 // GO:0070885 // GO:0071872 // GO:0098655 // GO:0098736 // GO:1900082 // GO:1901205 // GO:1901660 // GO:1902083 // GO:1902305 // GO:1902806 // GO:1903243 // GO:1903243 // GO:1903249 // GO:2000481 // GO:0006357 // GO:0006874 // GO:0010751 // GO:0033138 // GO:0045…	regulation of transcription from RNA polymerase II promoter // calcium ion transport // calcium ion transport // cellular calcium ion homeostasis // negative regulation of nitric oxide mediated signal transduction // positive regulation of peptidyl-serine phosphorylation // negative regulation of nitric oxide biosynthetic process // negative regulation of nitric-oxide synthase activity // respons…	not recorded // not recorded // traceable author statement // not recorded // not recorded // not recorded // not recorded // not recorded // not recorded // not recorded // not recorded // not recorded // not recorded // not recorded // not recorded // not recorded // not recorded // non-traceable author statement // inferred by curator // not recorded // inferred from mutant phenotype // not re…	GO:0005886 // GO:0005887 // GO:0016020 // GO:0016323 // GO:0030018 // GO:0030315 // GO:0030315 // GO:0042383 // GO:0043005 // GO:0043231 // GO:0043234 // GO:0097228 // GO:0005886 // GO:0016020 // GO:0030018 // GO:0030315 // GO:0043231 // GO:0016020 // GO:0016021 // GO:0016323 // GO:0036126 // GO:0043005 // GO:0097228	plasma membrane // integral component of plasma membrane // membrane // basolateral plasma membrane // Z disc // T-tubule // T-tubule // sarcolemma // neuron projection // intracellular membrane-bounded organelle // protein complex // sperm principal piece // plasma membrane // membrane // Z disc // T-tubule // intracellular membrane-bounded organelle // membrane // integral component of membrane…	not recorded // traceable author statement // not recorded // not recorded // not recorded // inferred from direct assay // not recorded // inferred from direct assay // not recorded // not recorded // inferred from direct assay // not recorded // --- // --- // --- // --- // --- // inferred from electronic annotation // inferred from electronic annotation // inferred from electronic annotation //…	GO:0005388 // GO:0005516 // GO:0017080 // GO:0030165 // GO:0030346 // GO:0036487 // GO:0050998 // GO:0097110 // GO:0005388 // GO:0005516 // GO:0030346 // GO:0036487 // GO:0050998 // GO:0030165 // GO:0000166 // GO:0005388 // GO:0005524 // GO:0016787 // GO:0030165 // GO:0046872	calcium-transporting ATPase activity // calmodulin binding // sodium channel regulator activity // PDZ domain binding // protein phosphatase 2B binding // nitric-oxide synthase inhibitor activity // nitric-oxide synthase binding // scaffold protein binding // calcium-transporting ATPase activity // calmodulin binding // protein phosphatase 2B binding // nitric-oxide synthase inhibitor activity //…	not recorded // not recorded // inferred from mutant phenotype // not recorded // not recorded // not recorded // not recorded // inferred from physical interaction // --- // --- // --- // --- // --- // --- // inferred from electronic annotation // inferred from electronic annotation // inferred from electronic annotation // inferred from electronic annotation // inferred from electronic annotati…	---	---	---	---	---
TC0Y00000032.mm.2	4.34793	3.79969	4.17973	4.25633	4.54484	5.24981	5.50986	4.767	4.67594	4.64232	4.2257	4.96898	0.743282	1.67398	0.00817424	XM_001473109.2	LOC100039595	PREDICTED: Y-linked testis-specific protein 1-like, transcript variant 1 (LOC100039595), mRNA.	---	XM_001473109.2	MGI/Jackson Lab	PREDICTED: Y-linked testis-specific protein 1-like, transcript variant 1 (LOC100039595), mRNA.	100	100	0	---	FALSE	---	---	chrY	+	13044509	13045207	---	---	---	---	---	---	---	---	---	---	---	---	---	---	---	---
TC0Y00000046.mm.2	4.34793	3.79969	4.17973	4.25633	4.54484	5.24981	5.50986	4.767	4.67594	4.64232	4.2257	4.96898	0.743282	1.67398	0.00817424	XM_001473793.2	LOC100040262	PREDICTED: Y-linked testis-specific protein 1-like, transcript variant 1 (LOC100040262), mRNA.	---	XM_001473793.2	MGI/Jackson Lab	PREDICTED: Y-linked testis-specific protein 1-like, transcript variant 1 (LOC100040262), mRNA.	100	100	0	---	FALSE	---	---	chrY	+	17757509	17758207	---	---	---	---	---	---	---	---	---	---	---	---	---	---	---	---
TC1300002204.mm.2	11.2353	11.5836	11.2935	11.2104	11.5793	12.07	12.9171	11.8126	11.837	11.9803	11.3804	12.1234	0.74296	1.67361	0.0097396	NM_009984	Ctsl	cathepsin L	13 B3|13 33.26 cM	NM_009984	RefSeq	Mus musculus cathepsin L (Ctsl), mRNA.	100	100	0	---	FALSE	Mm.930	adipose tissue| adrenal gland| bladder| blood| bone| bone marrow| brain| connective tissue| embryonic tissue| epididymis| extraembryonic tissue| eye| fertilized ovum| heart| inner ear| intestine| joint| kidney| liver| lung| mammary gland| muscle| nasopharynx| olfactory mucosa| ovary| pancreas| pineal gland| pituitary gland| prostate| salivary gland| skin| spinal cord| spleen| stomach| sympathetic…	chr13	-	64363214	64370306	NM_009984	P06797	GO:0006508 // GO:0007154 // GO:0010839 // GO:0016485 // GO:0016485 // GO:0016540 // GO:0031069 // GO:0042637 // GO:0046697 // GO:0051603 // GO:0060441 // GO:2000249 // GO:0006508 // GO:0006508 // GO:0007154 // GO:0007154 // GO:0007283 // GO:0007283 // GO:0008584 // GO:0008584 // GO:0009267 // GO:0009267 // GO:0009749 // GO:0009749 // GO:0010259 // GO:0010259 // GO:0014070 // GO:0014070 // GO:0021…	proteolysis // cell communication // negative regulation of keratinocyte proliferation // protein processing // protein processing // protein autoprocessing // hair follicle morphogenesis // catagen // decidualization // proteolysis involved in cellular protein catabolic process // epithelial tube branching involved in lung morphogenesis // regulation of actin cytoskeleton reorganization // prote…	inferred from direct assay // not recorded // inferred from mutant phenotype // inferred from direct assay // inferred from mutant phenotype // inferred from direct assay // inferred from mutant phenotype // inferred from mutant phenotype // inferred from genetic interaction // not recorded // inferred from mutant phenotype // inferred from genetic interaction // inferred from electronic annotati…	GO:0005615 // GO:0005634 // GO:0005730 // GO:0005737 // GO:0005764 // GO:0005764 // GO:0005773 // GO:0005902 // GO:0009897 // GO:0030141 // GO:0031410 // GO:0043005 // GO:0043204 // GO:0045177 // GO:0070062 // GO:0005737 // GO:0005737 // GO:0005764 // GO:0005764 // GO:0005773 // GO:0005773 // GO:0005902 // GO:0005902 // GO:0009897 // GO:0009897 // GO:0030141 // GO:0030141 // GO:0043005 // GO:0043…	extracellular space // nucleus // nucleolus // cytoplasm // lysosome // lysosome // vacuole // microvillus // external side of plasma membrane // secretory granule // cytoplasmic vesicle // neuron projection // perikaryon // apical part of cell // extracellular exosome // cytoplasm // cytoplasm // lysosome // lysosome // vacuole // vacuole // microvillus // microvillus // external side of plasma …	inferred from direct assay // inferred from direct assay // inferred from direct assay // not recorded // inferred from direct assay // not recorded // not recorded // not recorded // not recorded // not recorded // inferred from direct assay // not recorded // not recorded // not recorded // not recorded // inferred from electronic annotation // inferred from sequence or structural similarity //…	GO:0004177 // GO:0004197 // GO:0005515 // GO:0008233 // GO:0008234 // GO:0016787 // GO:0016807 // GO:0030984 // GO:0032403 // GO:0042277 // GO:0042393 // GO:0004177 // GO:0004177 // GO:0004197 // GO:0004197 // GO:0004197 // GO:0030984 // GO:0032403 // GO:0042277 // GO:0042277	aminopeptidase activity // cysteine-type endopeptidase activity // protein binding // peptidase activity // cysteine-type peptidase activity // hydrolase activity // cysteine-type carboxypeptidase activity // kininogen binding // protein complex binding // peptide binding // histone binding // aminopeptidase activity // aminopeptidase activity // cysteine-type endopeptidase activity // cysteine-t…	not recorded // not recorded // inferred from physical interaction // inferred from electronic annotation // inferred from electronic annotation // inferred from electronic annotation // inferred from direct assay // not recorded // not recorded // not recorded // inferred from direct assay // inferred from electronic annotation // inferred from sequence or structural similarity // --- // inferre…	---	---	---	---	---
TC1000001766.mm.2	3.60006	3.58795	3.87316	4.0415	3.95051	4.73856	3.86187	4.77772	4.60181	4.74014	3.81064	4.54402	0.733384	1.66253	0.00573033	NM_029172	Zc2hc1b	zinc finger, C2HC-type containing 1B	10|10 A2	NM_029172	RefSeq	Mus musculus zinc finger, C2HC-type containing 1B (Zc2hc1b), mRNA.	100	100	0	---	FALSE	Mm.159433	testis| adult	chr10	-	13149540	13178023	NM_029172	Q9D534	GO:0008150	biological_process	no biological data available	GO:0005575	cellular_component	no biological data available	GO:0046872 // GO:0003674	metal ion binding // molecular_function	inferred from electronic annotation // no biological data available	---	---	---	---	---
TC1600001919.mm.2	3.72885	4.12439	3.38087	3.90881	4.13234	3.74823	4.47346	5.30297	5.16266	4.24262	3.85505	4.58599	0.730936	1.65972	0.0528203	NM_023380	Samsn1	SAM domain, SH3 domain and nuclear localization signals, 1	16|16 C3.1	NM_023380	RefSeq	Mus musculus SAM domain, SH3 domain and nuclear localization signals, 1 (Samsn1), mRNA.	100	100	0	---	FALSE	Mm.131406	blood| bone marrow| eye| joint| lung| lymph node| mammary gland| oviduct| skin| spleen| testis| thymus| fetus| neonate| juvenile| adult	chr16	-	75858793	76022270	NM_023380	P57725	GO:0002820 // GO:0050732 // GO:0050869	negative regulation of adaptive immune response // negative regulation of peptidyl-tyrosine phosphorylation // negative regulation of B cell activation	inferred from mutant phenotype // inferred from mutant phenotype // inferred from mutant phenotype	GO:0005634 // GO:0005634 // GO:0005737 // GO:0005829 // GO:0042995 // GO:0001726 // GO:0005634 // GO:0005634 // GO:0005737 // GO:0005737	nucleus // nucleus // cytoplasm // cytosol // cell projection // ruffle // nucleus // nucleus // cytoplasm // cytoplasm	inferred from direct assay // not recorded // not recorded // inferred from direct assay // inferred from electronic annotation // inferred from electronic annotation // inferred from electronic annotation // --- // inferred from electronic annotation // ---	GO:0001784 // GO:0044822 // GO:0001784 // GO:0001784 // GO:0044822 // GO:0044822	phosphotyrosine binding // poly(A) RNA binding // phosphotyrosine binding // phosphotyrosine binding // poly(A) RNA binding // poly(A) RNA binding	not recorded // not recorded // inferred from electronic annotation // --- // inferred from electronic annotation // ---	---	---	---	---	---
TC0200004036.mm.2	3.56556	3.19387	3.23122	3.50943	3.57407	4.99636	3.79996	4.0792	4.44922	3.40331	3.41483	4.14561	0.730777	1.65953	0.0336747	NM_146893	Olfr1216	olfactory receptor 1216	2|2 E1	NM_146893	RefSeq	Mus musculus olfactory receptor 1216 (Olfr1216), mRNA.	100	100	0	---	FALSE	Mm.377738	---	chr2	-	89013127	89014062	NM_146893	Q7TR05	GO:0007186 // GO:0007608 // GO:0050907 // GO:0007165 // GO:0007186 // GO:0007186 // GO:0007608 // GO:0007608 // GO:0050896 // GO:0050907 // GO:0050911 // GO:0050911	G-protein coupled receptor signaling pathway // sensory perception of smell // detection of chemical stimulus involved in sensory perception // signal transduction // G-protein coupled receptor signaling pathway // G-protein coupled receptor signaling pathway // sensory perception of smell // sensory perception of smell // response to stimulus // detection of chemical stimulus involved in sensory…	not recorded // not recorded // not recorded // inferred from electronic annotation // --- // inferred from electronic annotation // inferred from electronic annotation // --- // inferred from electronic annotation // --- // inferred from electronic annotation // ---	GO:0016021 // GO:0005886 // GO:0016020 // GO:0016021 // GO:0016021	integral component of membrane // plasma membrane // membrane // integral component of membrane // integral component of membrane	not recorded // inferred from electronic annotation // inferred from electronic annotation // --- // inferred from electronic annotation	GO:0004888 // GO:0004984 // GO:0004871 // GO:0004888 // GO:0004930 // GO:0004984 // GO:0004984	transmembrane signaling receptor activity // olfactory receptor activity // signal transducer activity // transmembrane signaling receptor activity // G-protein coupled receptor activity // olfactory receptor activity // olfactory receptor activity	not recorded // not recorded // inferred from electronic annotation // --- // inferred from electronic annotation // inferred from electronic annotation // ---	---	---	---	---	---
TC1400002856.mm.2	6.93254	6.89477	6.90397	6.75216	7.02046	7.06431	8.22281	7.50482	8.05681	7.30791	6.90078	7.63133	0.73055	1.65927	0.0116983	NM_001205306	Gm3383	predicted gene 3383 (Gm3383), mRNA.	---	NM_001205306	RefSeq	predicted gene 3383 (Gm3383), mRNA.	100	100	0	---	FALSE	---	---	chr14	-	5438065	5455467	ENSMUST00000180143	J3QQ59	---	---	---	---	---	---	---	---	---	---	---	---	---	---
TC1800000961.mm.2	4.9805	4.39723	4.3816	4.82191	4.36111	4.9302	5.5909	5.40804	4.9119	5.74999	4.58847	5.31821	0.729737	1.65834	0.00942298	NM_153086	Gjd4	gap junction protein, delta 4	18|18 A1	NM_153086	RefSeq	Mus musculus gap junction protein, delta 4 (Gjd4), mRNA.	100	100	0	---	FALSE	Mm.119273	embryonic tissue| fetus	chr18	-	9278607	9282809	NM_153086	Q8BSD4	GO:0007154 // GO:0014717	cell communication // regulation of satellite cell activation involved in skeletal muscle regeneration	inferred from electronic annotation // inferred from mutant phenotype	GO:0005886 // GO:0005921 // GO:0005922 // GO:0016020 // GO:0016021 // GO:0030054 // GO:0005886	plasma membrane // gap junction // connexon complex // membrane // integral component of membrane // cell junction // plasma membrane	inferred from direct assay // inferred from electronic annotation // inferred from electronic annotation // inferred from electronic annotation // inferred from electronic annotation // inferred from electronic annotation // inferred from electronic annotation	GO:0003674	molecular_function	no biological data available	---	---	---	---	---
TC0200005175.mm.2	5.96535	5.91855	5.16608	6.06487	6.08839	6.40402	6.70603	6.53878	7.18263	6.01488	5.84065	6.56927	0.728618	1.65705	0.0218992	NM_177782	Prex1	phosphatidylinositol-3,4,5-trisphosphate-dependent Rac exchange factor 1	2|2 H3	NM_177782	RefSeq	Mus musculus phosphatidylinositol-3,4,5-trisphosphate-dependent Rac exchange factor 1 (Prex1), mRNA.	100	100	0	---	FALSE	Mm.34420 // Mm.491336	bladder| blood| bone| bone marrow| brain| dorsal root ganglion| embryonic tissue| extraembryonic tissue| eye| fertilized ovum| inner ear| intestine| liver| lung| lymph node| mammary gland| nasopharynx| pancreas| salivary gland| skin| spinal cord| spleen| thymus| zygote| blastocyst| gastrula| organogenesis| fetus| neonate| juvenile| adult // brain| embryonic tissue| extraembryonic tissue| liver| m…	chr2	-	166566342	166713832	NM_177782	Q69ZK0	GO:0007186 // GO:0030217 // GO:0030593 // GO:0030833 // GO:0035023 // GO:0035556 // GO:0043547 // GO:0045785 // GO:0050773 // GO:0072593 // GO:1900026 // GO:0030833 // GO:0050773	G-protein coupled receptor signaling pathway // T cell differentiation // neutrophil chemotaxis // regulation of actin filament polymerization // regulation of Rho protein signal transduction // intracellular signal transduction // positive regulation of GTPase activity // positive regulation of cell adhesion // regulation of dendrite development // reactive oxygen species metabolic process // po…	inferred from genetic interaction // inferred from genetic interaction // inferred from genetic interaction // not recorded // inferred from electronic annotation // inferred from electronic annotation // inferred from genetic interaction // inferred from genetic interaction // not recorded // inferred from genetic interaction // inferred from genetic interaction // inferred from electronic annot…	GO:0005737 // GO:0005829 // GO:0005886 // GO:0016020 // GO:0030426 // GO:0043198 // GO:0043231 // GO:0048471 // GO:0005737 // GO:0005737 // GO:0005829 // GO:0005829 // GO:0005886 // GO:0030426 // GO:0043198 // GO:0043231 // GO:0043231 // GO:0048471 // GO:0016021	cytoplasm // cytosol // plasma membrane // membrane // growth cone // dendritic shaft // intracellular membrane-bounded organelle // perinuclear region of cytoplasm // cytoplasm // cytoplasm // cytosol // cytosol // plasma membrane // growth cone // dendritic shaft // intracellular membrane-bounded organelle // intracellular membrane-bounded organelle // perinuclear region of cytoplasm // integra…	not recorded // not recorded // not recorded // inferred from electronic annotation // not recorded // not recorded // not recorded // not recorded // inferred from electronic annotation // --- // inferred from electronic annotation // --- // inferred from electronic annotation // inferred from electronic annotation // inferred from electronic annotation // inferred from electronic annotation // …	GO:0005085 // GO:0005089 // GO:0005543 // GO:0005543 // GO:0005543	guanyl-nucleotide exchange factor activity // Rho guanyl-nucleotide exchange factor activity // phospholipid binding // phospholipid binding // phospholipid binding	inferred from electronic annotation // inferred from electronic annotation // not recorded // inferred from electronic annotation // ---	---	---	---	---	---
TC1100003638.mm.2	5.47776	6.28767	5.90071	6.67332	6.52898	7.18065	6.23036	6.97839	7.38313	6.73683	6.17369	6.90187	0.728183	1.65655	0.0388289	NM_198100	Tbkbp1	TBK1 binding protein 1	11|11 D	NM_198100	RefSeq	Mus musculus TBK1 binding protein 1 (Tbkbp1), mRNA.	100	100	0	---	FALSE	Mm.27882	brain| embryonic tissue| eye| liver| lung| mammary gland| pancreas| pituitary gland| spinal cord| spleen| morula| organogenesis| fetus| neonate| juvenile| adult	chr11	-	97136171	97151495	NM_198100	A2A9T0	GO:0002376 // GO:0045087 // GO:0008150	immune system process // innate immune response // biological_process	inferred from electronic annotation // inferred from electronic annotation // no biological data available	GO:0005575	cellular_component	no biological data available	GO:0005515	protein binding	inferred from physical interaction	---	---	---	---	---
TC1300002768.mm.2	8.22152	9.15336	9.72561	9.08903	9.3234	10.1551	9.81052	9.81264	9.70334	9.64499	9.10258	9.82531	0.722727	1.6503	0.0247167	NM_001162911	Zfp934	zinc finger protein 934	13|13 B3	NM_001162911	RefSeq	Mus musculus zinc finger protein 934 (Zfp934), transcript variant 1, mRNA.	100	100	0	---	FALSE	Mm.470091	embryonic tissue| pancreas| blastocyst| fetus| adult	chr13	-	62516797	62558599	NM_001162911	A4QPE7	GO:0006355 // GO:0006355 // GO:0006355	regulation of transcription, DNA-templated // regulation of transcription, DNA-templated // regulation of transcription, DNA-templated	not recorded // --- // inferred from electronic annotation	GO:0005575 // GO:0005622	cellular_component // intracellular	no biological data available // inferred from electronic annotation	GO:0003700 // GO:0003676 // GO:0003700 // GO:0046872	transcription factor activity, sequence-specific DNA binding // nucleic acid binding // transcription factor activity, sequence-specific DNA binding // metal ion binding	not recorded // inferred from electronic annotation // --- // inferred from electronic annotation	---	---	---	---	---
TC0200001318.mm.2	4.00875	3.52821	3.82597	4.08834	4.09055	4.53074	4.79655	4.44991	4.85169	4.51269	3.90836	4.62832	0.71995	1.64713	0.000671936	NM_001011868	Olfr1178	olfactory receptor 1178	2|2 D	NM_001011868	RefSeq	Mus musculus olfactory receptor 1178 (Olfr1178), mRNA.	100	100	0	---	FALSE	Mm.376126	turbinate| adult	chr2	+	88391249	88392220	NM_001011868	Q7TR20	GO:0007186 // GO:0007608 // GO:0050907 // GO:0007165 // GO:0007186 // GO:0007186 // GO:0007608 // GO:0007608 // GO:0050896 // GO:0050907 // GO:0050911 // GO:0050911	G-protein coupled receptor signaling pathway // sensory perception of smell // detection of chemical stimulus involved in sensory perception // signal transduction // G-protein coupled receptor signaling pathway // G-protein coupled receptor signaling pathway // sensory perception of smell // sensory perception of smell // response to stimulus // detection of chemical stimulus involved in sensory…	not recorded // not recorded // not recorded // inferred from electronic annotation // --- // inferred from electronic annotation // inferred from electronic annotation // --- // inferred from electronic annotation // --- // inferred from electronic annotation // ---	GO:0016021 // GO:0005886 // GO:0016020 // GO:0016021 // GO:0016021	integral component of membrane // plasma membrane // membrane // integral component of membrane // integral component of membrane	not recorded // inferred from electronic annotation // inferred from electronic annotation // --- // inferred from electronic annotation	GO:0004888 // GO:0004984 // GO:0004871 // GO:0004888 // GO:0004930 // GO:0004984 // GO:0004984	transmembrane signaling receptor activity // olfactory receptor activity // signal transducer activity // transmembrane signaling receptor activity // G-protein coupled receptor activity // olfactory receptor activity // olfactory receptor activity	not recorded // not recorded // inferred from electronic annotation // --- // inferred from electronic annotation // inferred from electronic annotation // ---	---	---	---	---	---
TC1700002110.mm.2	7.05175	7.40731	6.42086	6.91641	7.58017	7.69049	7.93859	7.31762	7.73055	8.27964	7.0753	7.79138	0.716077	1.64271	0.0235636	NM_031863	Cenpq	centromere protein Q	17|17 B2	NM_031863	RefSeq	Mus musculus centromere protein Q (Cenpq), mRNA.	100	100	0	---	FALSE	Mm.9870	blood| bone| bone marrow| embryonic tissue| epididymis| eye| fertilized ovum| heart| kidney| lung| lymph node| mammary gland| ovary| prostate| skin| spleen| testis| thymus| uterus|oocyte| zygote| organogenesis| fetus| neonate| juvenile| adult	chr17	-	40923051	40935047	NM_031863	Q9CPQ5	---	---	---	GO:0000775 // GO:0005634 // GO:0005654 // GO:0005694 // GO:0015629 // GO:0005654 // GO:0005654 // GO:0015629 // GO:0015629	chromosome, centromeric region // nucleus // nucleoplasm // chromosome // actin cytoskeleton // nucleoplasm // nucleoplasm // actin cytoskeleton // actin cytoskeleton	inferred from electronic annotation // inferred from electronic annotation // not recorded // inferred from electronic annotation // not recorded // inferred from electronic annotation // --- // inferred from electronic annotation // ---	---	---	---	---	---	---	---	---
TC1400000017.mm.2	6.01166	4.64108	4.93537	5.25947	5.04739	5.93816	6.08186	5.47968	5.798	6.17369	5.17899	5.89428	0.715282	1.6418	0.0254188	ENSMUST00000112787	Gm3099	predicted gene 3099 [Source:MGI Symbol;Acc:MGI:3781275]	---	ENSMUST00000112787	ENSEMBL	predicted gene 3099 [gene_biotype:protein_coding transcript_biotype:protein_coding]	100	100	0	---	FALSE	---	---	chr14	+	3998394	4007006	ENSMUST00000112787	L7N255	GO:0008150	biological_process	no biological data available	GO:0005575	cellular_component	no biological data available	GO:0003674	molecular_function	no biological data available	---	---	Pfam	IPR006907	Domain of unknown function DUF622
TC1000001031.mm.2	3.72012	3.23849	4.01844	3.46609	4.31556	5.07991	4.76844	3.64466	4.33	4.50245	3.75174	4.46509	0.713353	1.63961	0.0492451	NM_001017525	Btbd11	BTB (POZ) domain containing 11	10|10 C1	NM_001017525	RefSeq	Mus musculus BTB (POZ) domain containing 11 (Btbd11), transcript variant 2, mRNA.	100	100	0	---	FALSE	Mm.36544	brain| connective tissue| embryonic tissue| eye| heart| inner ear| kidney| liver| lung| mammary gland| muscle| pancreas| skin| spinal cord| testis| thymus| vagina| organogenesis| fetus| neonate| juvenile| adult	chr10	+	85386814	85660292	NM_001017525	Q6GQW0	GO:0060395	SMAD protein signal transduction	inferred from direct assay	GO:0016020 // GO:0016021 // GO:0005575	membrane // integral component of membrane // cellular_component	inferred from electronic annotation // inferred from electronic annotation // no biological data available	GO:0046982 // GO:0003674	protein heterodimerization activity // molecular_function	inferred from electronic annotation // no biological data available	---	---	---	---	---
TC0X00000007.mm.2	4.35382	3.16163	3.44244	4.22218	3.99042	4.41992	4.91141	4.17438	4.18208	5.01083	3.8341	4.53972	0.705628	1.63085	0.0412097	ENSMUST00000105019	Gm14345	predicted gene 14345	X|X A1.1	ENSMUST00000105019	ENSEMBL	predicted gene 14345 [gene_biotype:protein_coding transcript_biotype:protein_coding]	100	100	0	---	FALSE	Mm.457961	---	chrX	+	3700233	3702192	ENSMUST00000105019	L7MU83	GO:0008150	biological_process	no biological data available	GO:0005575	cellular_component	no biological data available	GO:0003674	molecular_function	no biological data available	---	---	Pfam	IPR000210	BTB/POZ domain
TC0700003399.mm.2	4.93385	4.08352	4.64762	5.16573	4.72531	5.94902	5.11335	5.88133	5.35963	4.76428	4.71121	5.41352	0.702315	1.62711	0.0413844	NM_011746	Mkrn3	makorin, ring finger protein, 3	7 C|7 34.37 cM	NM_011746	RefSeq	Mus musculus makorin, ring finger protein, 3 (Mkrn3), mRNA.	100	100	0	---	FALSE	Mm.146	brain| embryonic tissue| inner ear| pancreas| spinal cord| thymus| fetus| juvenile| adult	chr7	-	62417593	62420139	NM_011746	Q60764	GO:0016567	protein ubiquitination	inferred from electronic annotation	---	---	---	GO:0008270 // GO:0008766 // GO:0016874 // GO:0018169 // GO:0043773 // GO:0043774 // GO:0046872 // GO:0070735 // GO:0070736 // GO:0070737 // GO:0070738 // GO:0070739 // GO:0070740	zinc ion binding // UDP-N-acetylmuramoylalanyl-D-glutamyl-2,6-diaminopimelate-D-alanyl-D-alanine ligase activity // ligase activity // ribosomal S6-glutamic acid ligase activity // coenzyme F420-0 gamma-glutamyl ligase activity // coenzyme F420-2 alpha-glutamyl ligase activity // metal ion binding // protein-glycine ligase activity // protein-glycine ligase activity, initiating // protein-glycine…	inferred from electronic annotation // inferred from electronic annotation // inferred from electronic annotation // inferred from electronic annotation // inferred from electronic annotation // inferred from electronic annotation // inferred from electronic annotation // inferred from electronic annotation // inferred from electronic annotation // inferred from electronic annotation // inferred …	---	---	---	---	---
TC0200001840.mm.2	5.49626	5.55115	4.91853	4.59121	5.00849	5.86443	4.8648	5.92839	6.14934	6.26582	5.11313	5.81455	0.701428	1.62611	0.0520795	NM_028914	4933406J08Rik	RIKEN cDNA 4933406J08 gene	2|2 F1	NM_028914	RefSeq	Mus musculus RIKEN cDNA 4933406J08 gene (4933406J08Rik), mRNA.	100	100	0	---	FALSE	Mm.374834	embryonic tissue| skin| testis| cleavage| blastocyst| adult	chr2	+	122186272	122206397	NM_028914	Q9D494	GO:0008150	biological_process	no biological data available	GO:0005575	cellular_component	no biological data available	GO:0003674	molecular_function	no biological data available	---	---	---	---	---
TC0500001453.mm.2	6.76266	7.02736	6.35109	7.39559	6.12888	7.59919	7.27506	7.68814	6.75547	7.84555	6.73312	7.43268	0.699566	1.62402	0.0472577	NM_001081750	Zfp664	zinc finger protein 664	5|5 F	NM_001081750	RefSeq	Mus musculus zinc finger protein 664 (Zfp664), mRNA.	100	100	0	---	FALSE	Mm.138617	bone marrow| brain| embryonic tissue| epididymis| eye| fertilized ovum| heart| inner ear| intestine| liver| lung| mammary gland| muscle| nasopharynx| ovary| pancreas| pituitary gland| prostate| skin| spinal cord| testis| thymus| uterus|oocyte| unfertilized ovum| zygote| cleavage| morula| blastocyst| organogenesis| fetus| neonate| juvenile| adult	chr5	+	124862691	124902693	NM_001081750	Q4VA44	GO:0006351 // GO:0006355 // GO:0006355 // GO:0006355	transcription, DNA-templated // regulation of transcription, DNA-templated // regulation of transcription, DNA-templated // regulation of transcription, DNA-templated	inferred from electronic annotation // not recorded // --- // inferred from electronic annotation	GO:0005634 // GO:0005634 // GO:0005634	nucleus // nucleus // nucleus	not recorded // --- // inferred from electronic annotation	GO:0000978 // GO:0003676 // GO:0003677 // GO:0046872 // GO:0000978	RNA polymerase II core promoter proximal region sequence-specific DNA binding // nucleic acid binding // DNA binding // metal ion binding // RNA polymerase II core promoter proximal region sequence-specific DNA binding	not recorded // inferred from electronic annotation // inferred from electronic annotation // inferred from electronic annotation // ---	---	---	---	---	---
TC1400001747.mm.2	14.542	14.9401	14.6028	14.5323	14.5947	15.461	16.3625	15.3485	14.6955	14.8389	14.6424	15.3413	0.698886	1.62325	0.0502118	NM_001199122	Ghitm	growth hormone inducible transmembrane protein	14 B|14 21.29 cM	NM_001199122	RefSeq	Mus musculus growth hormone inducible transmembrane protein (Ghitm), transcript variant 2, mRNA.	100	100	0	---	FALSE	Mm.182912	adipose tissue| adrenal gland| bladder| blood| bone| bone marrow| brain| connective tissue| embryonic tissue| extraembryonic tissue| eye| fertilized ovum| heart| inner ear| intestine| joint| kidney| liver| lung| lymph node| mammary gland| muscle| nasopharynx| ovary| pancreas| pineal gland| pituitary gland| prostate| salivary gland| skin| spinal cord| spleen| stomach| sympathetic ganglion| testis|…	chr14	-	37120311	37135322	NM_001199122	Q91VC9	GO:0006915	apoptotic process	inferred from electronic annotation	GO:0005739 // GO:0005743 // GO:0016020 // GO:0016021 // GO:0070062 // GO:0005739 // GO:0070062 // GO:0070062	mitochondrion // mitochondrial inner membrane // membrane // integral component of membrane // extracellular exosome // mitochondrion // extracellular exosome // extracellular exosome	inferred from direct assay // inferred from electronic annotation // inferred from electronic annotation // inferred from electronic annotation // not recorded // inferred from electronic annotation // inferred from electronic annotation // ---	---	---	---	---	---	---	---	---
TC0300002742.mm.2	11.8484	12.3574	12.0925	12.1928	12.3774	12.9067	13.363	12.7308	12.7408	12.6183	12.1737	12.8719	0.698188	1.62247	0.00268105	NM_001204979	Sars	seryl-aminoacyl-tRNA synthetase	3 F3|3 47.08 cM	NM_001204979	RefSeq	Mus musculus seryl-aminoacyl-tRNA synthetase (Sars), transcript variant 2, mRNA.	100	100	0	---	FALSE	Mm.28688	adipose tissue| bladder| blood| bone| bone marrow| brain| connective tissue| embryonic tissue| extraembryonic tissue| eye| heart| inner ear| intestine| joint| kidney| liver| lung| mammary gland| muscle| nasopharynx| ovary| pancreas| pituitary gland| prostate| salivary gland| skin| spinal cord| spleen| stomach| testis| thymus| tongue|oocyte| morula| blastocyst| gastrula| organogenesis| fetus| neon…	chr3	-	108424864	108445259	NM_001204979	P26638	GO:0006412 // GO:0006418 // GO:0006434 // GO:0006434 // GO:0006434 // GO:0097056	translation // tRNA aminoacylation for protein translation // seryl-tRNA aminoacylation // seryl-tRNA aminoacylation // seryl-tRNA aminoacylation // selenocysteinyl-tRNA(Sec) biosynthetic process	inferred from electronic annotation // inferred from electronic annotation // not recorded // --- // inferred from electronic annotation // inferred from electronic annotation	GO:0005737 // GO:0005739 // GO:0070062 // GO:0005737 // GO:0005737 // GO:0070062 // GO:0070062	cytoplasm // mitochondrion // extracellular exosome // cytoplasm // cytoplasm // extracellular exosome // extracellular exosome	not recorded // inferred from direct assay // not recorded // --- // inferred from electronic annotation // --- // inferred from electronic annotation	GO:0000166 // GO:0004812 // GO:0004828 // GO:0005524 // GO:0016874 // GO:0004828 // GO:0004828	nucleotide binding // aminoacyl-tRNA ligase activity // serine-tRNA ligase activity // ATP binding // ligase activity // serine-tRNA ligase activity // serine-tRNA ligase activity	inferred from electronic annotation // inferred from electronic annotation // not recorded // inferred from electronic annotation // inferred from electronic annotation // --- // inferred from electronic annotation	---	---	---	---	---
TC1700002454.mm.2	5.98842	6.14707	6.16031	6.02025	6.92438	7.37824	7.16123	6.49648	7.24149	6.44982	6.24808	6.94545	0.697366	1.62154	0.0283192	NM_172964	Arhgap28	Rho GTPase activating protein 28	17|17 E1.2	NM_172964	RefSeq	Mus musculus Rho GTPase activating protein 28 (Arhgap28), mRNA.	100	100	0	---	FALSE	Mm.9935	bladder| bone marrow| brain| connective tissue| dorsal root ganglion| embryonic tissue| eye| fertilized ovum| inner ear| intestine| lung| mammary gland| ovary| pancreas| prostate| skin|oocyte| unfertilized ovum| zygote| cleavage| morula| organogenesis| fetus| neonate| adult	chr17	-	67842706	68004120	NM_172964	Q8BN58	GO:0007165 // GO:0043547	signal transduction // positive regulation of GTPase activity	inferred from electronic annotation // inferred from electronic annotation	GO:0005654 // GO:0030054 // GO:0005654 // GO:0005654 // GO:0030054 // GO:0030054	nucleoplasm // cell junction // nucleoplasm // nucleoplasm // cell junction // cell junction	not recorded // not recorded // inferred from electronic annotation // --- // inferred from electronic annotation // ---	GO:0005096 // GO:0003674	GTPase activator activity // molecular_function	inferred from electronic annotation // no biological data available	---	---	---	---	---
TC0700002335.mm.2	3.67179	4.52802	4.00961	4.25797	4.14934	5.0999	3.9853	5.05071	4.50741	5.44473	4.12334	4.81761	0.694265	1.61806	0.0452175	NM_134210	Vmn1r81	vomeronasal 1 receptor 81	7|7 A1	NM_134210	RefSeq	Mus musculus vomeronasal 1 receptor 81 (Vmn1r81), mRNA.	100	100	0	---	FALSE	Mm.377200	---	chr7	-	12259759	12260680	NM_134210	Q8R286	GO:0019236 // GO:0007186	response to pheromone // G-protein coupled receptor signaling pathway	inferred from sequence or structural similarity // inferred from electronic annotation	GO:0005887 // GO:0016020 // GO:0016021	integral component of plasma membrane // membrane // integral component of membrane	inferred from sequence or structural similarity // inferred from electronic annotation // inferred from electronic annotation	GO:0005550 // GO:0016503 // GO:0016503	pheromone binding // pheromone receptor activity // pheromone receptor activity	inferred from sequence or structural similarity // inferred from sequence or structural similarity // inferred from electronic annotation	---	---	---	---	---
TC0200003834.mm.2	9.23568	9.79332	9.93361	9.41646	8.69696	9.80548	10.6791	10.3992	9.96344	9.69701	9.4152	10.1088	0.693626	1.61734	0.0422823	NM_011356	Frzb	frizzled-related protein	2 C3|2 48.13 cM	NM_011356	RefSeq	Mus musculus frizzled-related protein (Frzb), mRNA.	100	100	0	---	FALSE	Mm.427436	brain| dorsal root ganglion| embryonic tissue| eye| heart| inner ear| intestine| kidney| lung| mammary gland| oviduct| pancreas| skin| spinal cord| spleen| stomach| testis| morula| egg cylinder| gastrula| organogenesis| fetus| neonate| juvenile| adult	chr2	-	80411967	80447625	NM_011356	P97401	GO:0007275 // GO:0008285 // GO:0010721 // GO:0016055 // GO:0030154 // GO:0030178 // GO:0030178 // GO:0030178 // GO:0030308 // GO:0035567 // GO:0042472 // GO:0042472 // GO:0043065 // GO:0045600 // GO:0060029 // GO:0060070 // GO:0061037 // GO:0070367 // GO:0090090 // GO:0090090 // GO:0090103 // GO:0008285 // GO:0008285 // GO:0014033 // GO:0030178 // GO:0030308 // GO:0030308 // GO:0035567 // GO:0043…	multicellular organismal development // negative regulation of cell proliferation // negative regulation of cell development // Wnt signaling pathway // cell differentiation // negative regulation of Wnt signaling pathway // negative regulation of Wnt signaling pathway // negative regulation of Wnt signaling pathway // negative regulation of cell growth // non-canonical Wnt signaling pathway // i…	inferred from electronic annotation // not recorded // inferred from direct assay // inferred from electronic annotation // inferred from electronic annotation // inferred from direct assay // inferred from genetic interaction // not recorded // not recorded // not recorded // inferred from direct assay // inferred from genetic interaction // not recorded // not recorded // inferred from genetic …	GO:0005576 // GO:0005615 // GO:0005576 // GO:0005615 // GO:0005615 // GO:0016021	extracellular region // extracellular space // extracellular region // extracellular space // extracellular space // integral component of membrane	non-traceable author statement // not recorded // inferred from electronic annotation // --- // inferred from electronic annotation // ---	GO:0005515 // GO:0017147 // GO:0017147 // GO:0004930 // GO:0042813	protein binding // Wnt-protein binding // Wnt-protein binding // G-protein coupled receptor activity // Wnt-activated receptor activity	inferred from physical interaction // inferred from direct assay // inferred from physical interaction // --- // ---	---	---	---	---	---
TC0700004569.mm.2	15.6286	15.8611	15.8713	15.4663	15.7335	15.8049	16.6639	16.54	16.9383	16.0616	15.7122	16.4017	0.689538	1.61277	0.0137585	NR_030416	Mir675	microRNA 675	7|7	NR_030416	RefSeq	Mus musculus microRNA 675 (Mir675), microRNA.	100	100	0	---	FALSE	---	---	chr7	-	142575529	142578146	---	---	---	---	---	---	---	---	---	---	---	---	---	---	---	---
TC0800002330.mm.2	8.89649	9.04706	8.19898	8.46821	8.21471	9.34494	9.18735	9.12249	8.97919	9.62222	8.56509	9.25124	0.686146	1.60898	0.0103922	NM_025465	Tma16	translation machinery associated 16 homolog (S. cerevisiae)	8|8 B3.3	NM_025465	RefSeq	Mus musculus translation machinery associated 16 homolog (S. cerevisiae) (Tma16), mRNA.	100	100	0	---	FALSE	Mm.294985	blood| bone marrow| brain| connective tissue| dorsal root ganglion| embryonic tissue| extraembryonic tissue| eye| intestine| joint| lung| lymph node| mammary gland| olfactory mucosa| ovary| pancreas| spleen| testis| thymus| morula| egg cylinder| gastrula| organogenesis| fetus| juvenile| adult	chr8	-	66474330	66486530	NM_025465	Q9CR02	GO:0008150	biological_process	no biological data available	GO:0005634 // GO:0005730 // GO:0005634 // GO:0005634 // GO:0005730 // GO:0005730	nucleus // nucleolus // nucleus // nucleus // nucleolus // nucleolus	not recorded // not recorded // inferred from electronic annotation // --- // inferred from electronic annotation // ---	GO:0003674	molecular_function	no biological data available	---	---	---	---	---
TC1400000292.mm.2	11.1709	11.7576	11.6627	11.2542	11.1032	12.1907	12.3086	12.112	12.0678	11.6861	11.3897	12.073	0.683302	1.60581	0.00385815	NM_176920	Lrtm1	leucine-rich repeats and transmembrane domains 1	14|14 A3	NM_176920	RefSeq	Mus musculus leucine-rich repeats and transmembrane domains 1 (Lrtm1), mRNA.	100	100	0	---	FALSE	Mm.95780	embryonic tissue| eye| heart| liver| muscle| spinal cord| organogenesis| fetus| juvenile| adult	chr14	+	29018208	29033642	NM_176920	Q8BXQ3	GO:0051965	positive regulation of synapse assembly	inferred from direct assay	GO:0016020 // GO:0016021 // GO:0005575	membrane // integral component of membrane // cellular_component	inferred from electronic annotation // inferred from electronic annotation // no biological data available	GO:0003674	molecular_function	no biological data available	---	---	---	---	---
TC1200001054.mm.2	3.56981	3.48985	4.28719	4.08552	3.44827	4.85173	4.96621	4.04821	3.84419	4.57001	3.77613	4.45607	0.679938	1.60207	0.0408817	NM_013775	Tcl1b2	T cell leukemia/lymphoma 1B, 2	12|12 E	NM_013775	RefSeq	Mus musculus T cell leukemia/lymphoma 1B, 2 (Tcl1b2), mRNA.	100	100	0	---	FALSE	Mm.103653	embryonic tissue| fertilized ovum| ovary|oocyte| unfertilized ovum| zygote| cleavage	chr12	+	105146014	105155225	NM_013775	P56841	---	---	---	---	---	---	---	---	---	---	---	---	---	---
TC0100000224.mm.2	4.58247	4.45869	4.45613	4.78492	4.7431	5.55111	4.95625	4.46231	5.54211	5.88619	4.60506	5.27959	0.674533	1.59608	0.0331695	NM_011206	Ptpn18	protein tyrosine phosphatase, non-receptor type 18	1 B|1 13.25 cM	NM_011206	RefSeq	Mus musculus protein tyrosine phosphatase, non-receptor type 18 (Ptpn18), mRNA.	100	100	0	---	FALSE	Mm.361	bone marrow| brain| embryonic tissue| eye| heart| intestine| kidney| lung| mammary gland| muscle| ovary| pancreas| pineal gland| salivary gland| spleen| thymus|oocyte| morula| fetus| neonate| juvenile| adult	chr1	+	34459746	34475733	NM_011206	Q61152	GO:0006470 // GO:0016311 // GO:0035335 // GO:0035335	protein dephosphorylation // dephosphorylation // peptidyl-tyrosine dephosphorylation // peptidyl-tyrosine dephosphorylation	inferred from electronic annotation // inferred from electronic annotation // inferred from direct assay // inferred from electronic annotation	GO:0005634 // GO:0005737 // GO:0005634 // GO:0005737	nucleus // cytoplasm // nucleus // cytoplasm	inferred from direct assay // inferred from direct assay // inferred from electronic annotation // inferred from electronic annotation	GO:0004721 // GO:0004725 // GO:0004726 // GO:0005515 // GO:0016787 // GO:0016791	phosphoprotein phosphatase activity // protein tyrosine phosphatase activity // non-membrane spanning protein tyrosine phosphatase activity // protein binding // hydrolase activity // phosphatase activity	inferred from electronic annotation // inferred from electronic annotation // inferred from direct assay // inferred from physical interaction // inferred from electronic annotation // inferred from electronic annotation	---	---	---	---	---
TC0400000114.mm.2	5.31797	6.1056	5.1909	5.02644	6.10404	6.16606	6.17913	6.50478	6.07221	6.18788	5.54899	6.22201	0.673023	1.59441	0.0243148	NM_001171801	Triqk	triple QxxK/R motif containing	4 A1|4	NM_001171801	RefSeq	Mus musculus triple QxxK/R motif containing (Triqk), transcript variant 2, mRNA.	100	100	0	---	FALSE	Mm.12057	bladder| brain| embryonic tissue| extraembryonic tissue| eye| kidney| lung| mammary gland| ovary| stomach| testis|oocyte| unfertilized ovum| organogenesis| fetus| neonate| adult	chr4	+	12906837	12983553	NM_001171801	B2B9E1	---	---	---	GO:0005783 // GO:0005789 // GO:0016020 // GO:0016021	endoplasmic reticulum // endoplasmic reticulum membrane // membrane // integral component of membrane	inferred from electronic annotation // inferred from electronic annotation // inferred from electronic annotation // inferred from electronic annotation	---	---	---	---	---	---	---	---
TC1600000810.mm.2	8.84195	9.65153	9.41972	9.08535	9.13942	9.67002	10.6502	9.92132	9.57078	9.68614	9.22759	9.89969	0.6721	1.59339	0.0236906	NM_028803	Gbe1	glucan (1,4-alpha-), branching enzyme 1	16 C2|16 40.19 cM	NM_028803	RefSeq	Mus musculus glucan (1,4-alpha-), branching enzyme 1 (Gbe1), mRNA.	100	100	0	---	FALSE	Mm.396102	blood| bone| bone marrow| brain| connective tissue| embryonic tissue| extraembryonic tissue| eye| heart| inner ear| kidney| liver| lung| lymph node| mammary gland| muscle| nasopharynx| ovary| pancreas| salivary gland| skin| spinal cord| spleen| testis| thymus| tongue|oocyte| unfertilized ovum| gastrula| organogenesis| fetus| neonate| juvenile| adult	chr16	+	70313949	70569720	NM_028803	Q9D6Y9	GO:0005975 // GO:0005978 // GO:0005978	carbohydrate metabolic process // glycogen biosynthetic process // glycogen biosynthetic process	inferred from electronic annotation // not recorded // inferred from electronic annotation	GO:0070062 // GO:0070062 // GO:0070062	extracellular exosome // extracellular exosome // extracellular exosome	not recorded // inferred from electronic annotation // ---	GO:0003824 // GO:0003844 // GO:0004553 // GO:0016740 // GO:0016757 // GO:0030246 // GO:0043169 // GO:0003844	catalytic activity // 1,4-alpha-glucan branching enzyme activity // hydrolase activity, hydrolyzing O-glycosyl compounds // transferase activity // transferase activity, transferring glycosyl groups // carbohydrate binding // cation binding // 1,4-alpha-glucan branching enzyme activity	inferred from electronic annotation // not recorded // inferred from electronic annotation // inferred from electronic annotation // inferred from electronic annotation // not recorded // inferred from electronic annotation // inferred from electronic annotation	---	---	---	---	---
TC0900000730.mm.2	6.39663	6.01354	5.72685	5.86692	6.25016	7.08267	6.51462	6.4311	6.84973	6.72365	6.05082	6.72035	0.669534	1.59056	0.00421322	NM_026942	Stoml1	stomatin-like 1	9|9 B	NM_026942	RefSeq	Mus musculus stomatin-like 1 (Stoml1), transcript variant 1, mRNA.	100	100	0	---	FALSE	Mm.216502	bladder| bone| bone marrow| brain| connective tissue| embryonic tissue| extraembryonic tissue| eye| heart| inner ear| joint| kidney| liver| lung| mammary gland| olfactory mucosa| oviduct| pancreas| prostate| skin| sympathetic ganglion| testis| thymus| morula| blastocyst| organogenesis| fetus| neonate| juvenile| adult	chr9	+	58253164	58263209	NM_026942	Q8CI66	GO:0060395 // GO:1901586	SMAD protein signal transduction // negative regulation of acid-sensing ion channel activity	inferred from direct assay // inferred from direct assay	GO:0005886 // GO:0016020 // GO:0016021 // GO:0031410	plasma membrane // membrane // integral component of membrane // cytoplasmic vesicle	inferred from direct assay // inferred from electronic annotation // inferred from electronic annotation // inferred from direct assay	GO:0008200	ion channel inhibitor activity	inferred from direct assay	---	---	---	---	---
TC0200000002.mm.2	5.84553	6.46421	6.25076	4.98823	5.75685	6.42708	6.19984	6.70296	6.6149	6.69822	5.86112	6.5286	0.667483	1.5883	0.0393772	NM_001081161	Fam171a1	family with sequence similarity 171, member A1	2|2 A1	NM_001081161	RefSeq	Mus musculus family with sequence similarity 171, member A1 (Fam171a1), transcript variant 1, mRNA.	100	100	0	---	FALSE	Mm.23044	bone| bone marrow| brain| connective tissue| embryonic tissue| extraembryonic tissue| eye| heart| intestine| kidney| lung| mammary gland| pancreas| pituitary gland| spleen| gastrula| organogenesis| fetus| juvenile| adult	chr2	+	3114224	3227809	NM_001081161	A2ATK9	GO:0008150	biological_process	no biological data available	GO:0070062 // GO:0016020 // GO:0016021 // GO:0070062 // GO:0070062	extracellular exosome // membrane // integral component of membrane // extracellular exosome // extracellular exosome	not recorded // inferred from electronic annotation // inferred from electronic annotation // inferred from electronic annotation // ---	GO:0003674	molecular_function	no biological data available	---	---	---	---	---
TC0100002844.mm.2	8.41398	8.08705	8.19908	8.14984	8.12874	8.8114	8.30825	8.78836	9.32544	9.0821	8.19574	8.86311	0.667372	1.58818	0.00587589	NM_001159745	St8sia4	ST8 alpha-N-acetyl-neuraminide alpha-2,8-sialyltransferase 4	1|1 D	NM_001159745	RefSeq	Mus musculus ST8 alpha-N-acetyl-neuraminide alpha-2,8-sialyltransferase 4 (St8sia4), transcript variant 2, mRNA.	100	100	0	---	FALSE	Mm.306228	blood| bone marrow| brain| embryonic tissue| eye| joint| liver| lymph node| mammary gland| pancreas| prostate| skin| spinal cord| spleen| thymus| organogenesis| fetus| juvenile| adult	chr1	-	95587682	95667594	NM_001159745	Q64692	GO:0001574 // GO:0006486 // GO:0006491 // GO:0009311 // GO:0097503 // GO:0001574 // GO:0001574 // GO:0006486 // GO:0006486 // GO:0006491 // GO:0006491 // GO:0009311 // GO:0009311 // GO:0097503	ganglioside biosynthetic process // protein glycosylation // N-glycan processing // oligosaccharide metabolic process // sialylation // ganglioside biosynthetic process // ganglioside biosynthetic process // protein glycosylation // protein glycosylation // N-glycan processing // N-glycan processing // oligosaccharide metabolic process // oligosaccharide metabolic process // sialylation	not recorded // not recorded // not recorded // not recorded // not recorded // inferred from electronic annotation // --- // inferred from electronic annotation // --- // inferred from electronic annotation // --- // inferred from electronic annotation // --- // ---	GO:0005794 // GO:0016020 // GO:0016021 // GO:0030173 // GO:0000139	Golgi apparatus // membrane // integral component of membrane // integral component of Golgi membrane // Golgi membrane	inferred from electronic annotation // inferred from electronic annotation // inferred from electronic annotation // inferred from electronic annotation // inferred from electronic annotation	GO:0003828 // GO:0003828 // GO:0008373 // GO:0008932 // GO:0016740 // GO:0016757 // GO:0003828 // GO:0003828	alpha-N-acetylneuraminate alpha-2,8-sialyltransferase activity // alpha-N-acetylneuraminate alpha-2,8-sialyltransferase activity // sialyltransferase activity // lytic endotransglycosylase activity // transferase activity // transferase activity, transferring glycosyl groups // alpha-N-acetylneuraminate alpha-2,8-sialyltransferase activity // alpha-N-acetylneuraminate alpha-2,8-sialyltransferase …	inferred from direct assay // not recorded // inferred from electronic annotation // inferred from electronic annotation // inferred from electronic annotation // inferred from electronic annotation // inferred from electronic annotation // ---	---	---	---	---	---
TC0400002090.mm.2	3.69565	3.51564	3.5456	3.63772	3.57197	4.81101	3.97568	3.91319	4.18549	4.40763	3.59332	4.2586	0.665284	1.58588	0.00395025	ENSMUST00000105593	Ankrd65	ankyrin repeat domain 65	4|4 E2	ENSMUST00000105593	ENSEMBL	ankyrin repeat domain 65 [gene_biotype:protein_coding transcript_biotype:protein_coding]	100	100	0	---	FALSE	Mm.483837	oviduct| adult	chr4	+	155790439	155799503	ENSMUST00000105593	A2AD93	GO:0008150	biological_process	no biological data available	GO:0005575	cellular_component	no biological data available	GO:0003674	molecular_function	no biological data available	---	---	Pfam // Pfam // Pfam	IPR020683 // IPR020683 // IPR020683	Ankyrin repeat-containing domain // Ankyrin repeat-containing domain // Ankyrin repeat-containing domain
TC1000002583.mm.2	6.07693	6.56471	6.81405	6.21183	6.7029	6.84802	7.86608	7.16626	6.56722	7.24803	6.47409	7.13912	0.665038	1.58561	0.0339353	NM_153543	Aldh1l2	aldehyde dehydrogenase 1 family, member L2	10|10 C1	NM_153543	RefSeq	Mus musculus aldehyde dehydrogenase 1 family, member L2 (Aldh1l2), mRNA.	100	100	0	---	FALSE	Mm.263138	blood| bone| brain| connective tissue| dorsal root ganglion| embryonic tissue| eye| heart| kidney| lung| mammary gland| molar| pancreas| pituitary gland| salivary gland| skin| testis| fetus| juvenile| adult	chr10	-	83487447	83534140	NM_153543	Q8K009	GO:0006730 // GO:0008152 // GO:0009058 // GO:0009258 // GO:0055114 // GO:0032259	one-carbon metabolic process // metabolic process // biosynthetic process // 10-formyltetrahydrofolate catabolic process // oxidation-reduction process // methylation	inferred from electronic annotation // inferred from electronic annotation // inferred from electronic annotation // inferred from electronic annotation // inferred from electronic annotation // inferred from electronic annotation	GO:0005737 // GO:0005739 // GO:0005739 // GO:0070062 // GO:0005739 // GO:0005739 // GO:0070062 // GO:0070062	cytoplasm // mitochondrion // mitochondrion // extracellular exosome // mitochondrion // mitochondrion // extracellular exosome // extracellular exosome	inferred from electronic annotation // inferred from direct assay // not recorded // not recorded // inferred from electronic annotation // --- // inferred from electronic annotation // ---	GO:0003824 // GO:0004029 // GO:0008168 // GO:0016155 // GO:0016491 // GO:0016620 // GO:0016742 // GO:0004029 // GO:0016155 // GO:0016155	catalytic activity // aldehyde dehydrogenase (NAD) activity // methyltransferase activity // formyltetrahydrofolate dehydrogenase activity // oxidoreductase activity // oxidoreductase activity, acting on the aldehyde or oxo group of donors, NAD or NADP as acceptor // hydroxymethyl-, formyl- and related transferase activity // aldehyde dehydrogenase (NAD) activity // formyltetrahydrofolate dehydro…	inferred from electronic annotation // not recorded // inferred from electronic annotation // not recorded // inferred from electronic annotation // inferred from electronic annotation // inferred from electronic annotation // --- // --- // inferred from electronic annotation	---	---	---	---	---
TC1000002613.mm.2	3.88607	4.21258	3.79153	3.82271	3.56189	3.97847	4.06848	4.80475	4.62001	5.1224	3.85495	4.51882	0.663866	1.58432	0.0253041	NM_177772	Bpifc	BPI fold containing family C	10|10 C1	NM_177772	RefSeq	Mus musculus BPI fold containing family C (Bpifc), mRNA.	100	100	0	---	FALSE	Mm.107214	embryonic tissue| ovary| skin| thymus| vagina|oocyte| cleavage| fetus| juvenile| adult	chr10	-	85959340	86011895	NM_177772	Q8C186	GO:0008150	biological_process	no biological data available	GO:0005576 // GO:0005615 // GO:0005575	extracellular region // extracellular space // cellular_component	inferred from electronic annotation // inferred from electronic annotation // no biological data available	GO:0008289	lipid binding	inferred from electronic annotation	---	---	---	---	---
TC0500003587.mm.2	3.42849	3.42082	4.24892	3.38861	3.81841	4.45459	3.50043	4.12439	4.70641	4.83567	3.66105	4.3243	0.663247	1.58364	0.0524631	NM_001013774	Kpna7	karyopherin alpha 7 (importin alpha 8)	5|5 G2	NM_001013774	RefSeq	Mus musculus karyopherin alpha 7 (importin alpha 8) (Kpna7), mRNA.	100	100	0	---	FALSE	Mm.332837	embryonic tissue| fertilized ovum| ovary| testis|oocyte| unfertilized ovum| zygote| cleavage| morula| fetus| adult	chr5	-	144983519	145084030	NM_001013774	C0LLJ0	GO:0006606 // GO:0006607 // GO:0006810 // GO:0015031 // GO:0019221 // GO:0006607 // GO:0019221	protein import into nucleus // NLS-bearing protein import into nucleus // transport // protein transport // cytokine-mediated signaling pathway // NLS-bearing protein import into nucleus // cytokine-mediated signaling pathway	inferred from electronic annotation // not recorded // inferred from electronic annotation // inferred from electronic annotation // not recorded // --- // ---	GO:0005634 // GO:0005643 // GO:0005654 // GO:0005737 // GO:0005829 // GO:0005643 // GO:0005654 // GO:0005829	nucleus // nuclear pore // nucleoplasm // cytoplasm // cytosol // nuclear pore // nucleoplasm // cytosol	inferred from electronic annotation // not recorded // not recorded // inferred from electronic annotation // not recorded // --- // --- // ---	GO:0008139 // GO:0008565 // GO:0008139 // GO:0008565 // GO:0008565	nuclear localization sequence binding // protein transporter activity // nuclear localization sequence binding // protein transporter activity // protein transporter activity	not recorded // not recorded // --- // --- // inferred from electronic annotation	---	---	---	---	---
TC0700004530.mm.2	4.32685	4.49225	4.37112	4.45242	4.34042	4.31914	5.42261	5.01461	5.53313	4.9969	4.39661	5.05728	0.660664	1.58081	0.0155389	NM_001252600	Irf7	interferon regulatory factor 7	7|7 F5	NM_001252600	RefSeq	Mus musculus interferon regulatory factor 7 (Irf7), transcript variant 2, mRNA.	100	100	0	---	FALSE	Mm.3233	bone| bone marrow| connective tissue| embryonic tissue| extraembryonic tissue| eye| inner ear| intestine| kidney| liver| lung| lymph node| mammary gland| skin| spleen| stomach| thymus| uterus| fetus| neonate| juvenile| adult	chr7	-	141262706	141266481	NM_001252600	P70434	GO:0002376 // GO:0002819 // GO:0006351 // GO:0006355 // GO:0016064 // GO:0032481 // GO:0032607 // GO:0032608 // GO:0032727 // GO:0032727 // GO:0032728 // GO:0032728 // GO:0034124 // GO:0034127 // GO:0045087 // GO:0045088 // GO:0045351 // GO:0045893 // GO:0045944 // GO:0060340 // GO:0002819 // GO:0002819 // GO:0002819 // GO:0032727 // GO:0032727 // GO:0032728 // GO:0045893 // GO:0045893 // GO:0045…	immune system process // regulation of adaptive immune response // transcription, DNA-templated // regulation of transcription, DNA-templated // immunoglobulin mediated immune response // positive regulation of type I interferon production // interferon-alpha production // interferon-beta production // positive regulation of interferon-alpha production // positive regulation of interferon-alpha p…	inferred from electronic annotation // not recorded // inferred from electronic annotation // inferred from electronic annotation // inferred from mutant phenotype // inferred from genetic interaction // inferred from mutant phenotype // inferred from mutant phenotype // not recorded // traceable author statement // not recorded // traceable author statement // inferred from mutant phenotype // i…	GO:0005634 // GO:0005737 // GO:0005634 // GO:0005634	nucleus // cytoplasm // nucleus // nucleus	not recorded // inferred from electronic annotation // inferred from electronic annotation // ---	GO:0000975 // GO:0000979 // GO:0000982 // GO:0000982 // GO:0003677 // GO:0003700 // GO:0005515 // GO:0000979 // GO:0000979 // GO:0000982 // GO:0000982 // GO:0003677 // GO:0003677 // GO:0003677	regulatory region DNA binding // RNA polymerase II core promoter sequence-specific DNA binding // transcription factor activity, RNA polymerase II core promoter proximal region sequence-specific binding // transcription factor activity, RNA polymerase II core promoter proximal region sequence-specific binding // DNA binding // transcription factor activity, sequence-specific DNA binding // protei…	inferred from electronic annotation // not recorded // inferred from direct assay // not recorded // not recorded // inferred from electronic annotation // inferred from physical interaction // inferred from electronic annotation // --- // inferred from electronic annotation // --- // inferred from electronic annotation // --- // inferred from sequence or structural similarity	GenMAPP	Apoptosis	---	---	---
TC1700002075.mm.2	4.37218	3.97121	4.19639	4.06395	4.45477	4.56679	4.76667	5.34524	5.00054	4.67141	4.2117	4.87013	0.658429	1.57836	0.00410953	NM_146287	Olfr114	olfactory receptor 114	17|17 B1	NM_146287	RefSeq	Mus musculus olfactory receptor 114 (Olfr114), mRNA.	100	100	0	---	FALSE	Mm.377414	---	chr17	-	37589382	37590381	NM_146287	Q923Q8	GO:0007186 // GO:0007608 // GO:0007165 // GO:0007186 // GO:0007186 // GO:0007608 // GO:0007608 // GO:0050896 // GO:0050911 // GO:0050911	G-protein coupled receptor signaling pathway // sensory perception of smell // signal transduction // G-protein coupled receptor signaling pathway // G-protein coupled receptor signaling pathway // sensory perception of smell // sensory perception of smell // response to stimulus // detection of chemical stimulus involved in sensory perception of smell // detection of chemical stimulus involved i…	not recorded // not recorded // inferred from electronic annotation // --- // inferred from electronic annotation // --- // inferred from electronic annotation // inferred from electronic annotation // --- // inferred from electronic annotation	GO:0005887 // GO:0016021 // GO:0005886 // GO:0005887 // GO:0016020 // GO:0016021 // GO:0016021	integral component of plasma membrane // integral component of membrane // plasma membrane // integral component of plasma membrane // membrane // integral component of membrane // integral component of membrane	not recorded // not recorded // inferred from electronic annotation // --- // inferred from electronic annotation // inferred from electronic annotation // ---	GO:0004930 // GO:0004984 // GO:0005549 // GO:0004871 // GO:0004930 // GO:0004930 // GO:0004984 // GO:0004984 // GO:0005549	G-protein coupled receptor activity // olfactory receptor activity // odorant binding // signal transducer activity // G-protein coupled receptor activity // G-protein coupled receptor activity // olfactory receptor activity // olfactory receptor activity // odorant binding	not recorded // not recorded // not recorded // inferred from electronic annotation // --- // inferred from electronic annotation // --- // inferred from electronic annotation // ---	---	---	---	---	---
TC0200005467.mm.2	8.29438	9.18854	9.26754	8.68661	8.98165	9.62508	10.0664	9.61169	9.02975	9.36008	8.88374	9.5386	0.654861	1.57446	0.0291025	NM_001252568	Phyhd1	phytanoyl-CoA dioxygenase domain containing 1	2|2 B	NM_001252568	RefSeq	Mus musculus phytanoyl-CoA dioxygenase domain containing 1 (Phyhd1), transcript variant 2, mRNA.	100	100	0	---	FALSE	Mm.297949	bladder| brain| embryonic tissue| extraembryonic tissue| eye| heart| intestine| joint| kidney| liver| lung| lymph node| mammary gland| muscle| oviduct| pancreas| pituitary gland| salivary gland| skin| spinal cord| spleen| thymus| blastocyst| organogenesis| fetus| neonate| juvenile| adult	chr2	+	30266203	30282149	NM_001252568	Q9DB26	GO:0055114 // GO:0008150	oxidation-reduction process // biological_process	inferred from electronic annotation // no biological data available	GO:0005575	cellular_component	no biological data available	GO:0008748 // GO:0016491 // GO:0043738 // GO:0043826 // GO:0043883 // GO:0043914 // GO:0046872 // GO:0051213 // GO:0052693 // GO:0003674	N-ethylmaleimide reductase activity // oxidoreductase activity // reduced coenzyme F420 dehydrogenase activity // sulfur oxygenase reductase activity // malolactic enzyme activity // NADPH:sulfur oxidoreductase activity // metal ion binding // dioxygenase activity // epoxyqueuosine reductase activity // molecular_function	inferred from electronic annotation // inferred from electronic annotation // inferred from electronic annotation // inferred from electronic annotation // inferred from electronic annotation // inferred from electronic annotation // inferred from electronic annotation // inferred from electronic annotation // inferred from electronic annotation // no biological data available	---	---	---	---	---
TC1300002651.mm.2	3.76187	4.02473	3.97677	3.73358	3.56682	5.08583	4.45267	4.03522	4.32258	4.42517	3.81275	4.46429	0.651541	1.57085	0.00932532	NM_023852	Rab3c	RAB3C, member RAS oncogene family	13|13 D2.2	NM_023852	RefSeq	Mus musculus RAB3C, member RAS oncogene family (Rab3c), mRNA.	100	100	0	---	FALSE	Mm.151600	brain| dorsal root ganglion| embryonic tissue| eye| pituitary gland| spinal cord| sympathetic ganglion| organogenesis| fetus| neonate| juvenile| adult	chr13	-	110054187	110280996	NM_023852	P62823	GO:0006810 // GO:0006886 // GO:0006904 // GO:0007264 // GO:0009306 // GO:0015031 // GO:0016079 // GO:0017157 // GO:0019882 // GO:0032482 // GO:0006886 // GO:0006904 // GO:0009306 // GO:0016079 // GO:0019882 // GO:0019882 // GO:0032482 // GO:0072659	transport // intracellular protein transport // vesicle docking involved in exocytosis // small GTPase mediated signal transduction // protein secretion // protein transport // synaptic vesicle exocytosis // regulation of exocytosis // antigen processing and presentation // Rab protein signal transduction // intracellular protein transport // vesicle docking involved in exocytosis // protein secr…	inferred from electronic annotation // not recorded // not recorded // inferred from electronic annotation // not recorded // inferred from electronic annotation // not recorded // inferred from direct assay // not recorded // not recorded // --- // --- // --- // --- // inferred from electronic annotation // --- // --- // ---	GO:0005768 // GO:0005829 // GO:0005886 // GO:0008021 // GO:0016020 // GO:0030667 // GO:0031982 // GO:0048471 // GO:0005768 // GO:0005829 // GO:0005886 // GO:0005886 // GO:0030667 // GO:0031982 // GO:0031982 // GO:0048471 // GO:0048471	endosome // cytosol // plasma membrane // synaptic vesicle // membrane // secretory granule membrane // vesicle // perinuclear region of cytoplasm // endosome // cytosol // plasma membrane // plasma membrane // secretory granule membrane // vesicle // vesicle // perinuclear region of cytoplasm // perinuclear region of cytoplasm	not recorded // not recorded // not recorded // inferred from direct assay // inferred from electronic annotation // not recorded // not recorded // not recorded // --- // inferred from electronic annotation // --- // inferred from electronic annotation // --- // inferred from electronic annotation // --- // inferred from electronic annotation // ---	GO:0000166 // GO:0003924 // GO:0005515 // GO:0005525 // GO:0031489 // GO:0003924 // GO:0031489 // GO:0031489	nucleotide binding // GTPase activity // protein binding // GTP binding // myosin V binding // GTPase activity // myosin V binding // myosin V binding	inferred from electronic annotation // not recorded // inferred from physical interaction // inferred from electronic annotation // not recorded // --- // inferred from electronic annotation // ---	---	---	---	---	---
TC0300002605.mm.2	11.9188	12.1101	12.253	11.9614	12.4769	12.946	12.9191	12.8022	12.7763	12.5304	12.1441	12.7948	0.650764	1.57	0.000850364	NM_144900	Atp1a1	ATPase, Na+/K+ transporting, alpha 1 polypeptide	3 44.3 cM|3 F3	NM_144900	RefSeq	Mus musculus ATPase, Na+/K+ transporting, alpha 1 polypeptide (Atp1a1), mRNA.	100	100	0	---	FALSE	Mm.280103	bladder| bone| bone marrow| brain| connective tissue| dorsal root ganglion| embryonic tissue| extraembryonic tissue| eye| fertilized ovum| heart| inner ear| intestine| joint| kidney| liver| lung| mammary gland| molar| muscle| nasopharynx| olfactory mucosa| ovary| pancreas| pituitary gland| salivary gland| skin| spinal cord| spleen| stomach| sympathetic ganglion| testis| thymus| thyroid| tongue| v…	chr3	-	101576219	101604707	NM_144900	Q8VDN2	GO:0002026 // GO:0002028 // GO:0006810 // GO:0006811 // GO:0006813 // GO:0006814 // GO:0006883 // GO:0008217 // GO:0010107 // GO:0015991 // GO:0030007 // GO:0031947 // GO:0036376 // GO:0042493 // GO:0045822 // GO:0045823 // GO:0045989 // GO:0060081 // GO:0071260 // GO:0071383 // GO:0086004 // GO:0086009 // GO:1903416 // GO:1990573 // GO:0002028 // GO:0002028 // GO:0006813 // GO:0006814 // GO:0006…	regulation of the force of heart contraction // regulation of sodium ion transport // transport // ion transport // potassium ion transport // sodium ion transport // cellular sodium ion homeostasis // regulation of blood pressure // potassium ion import // ATP hydrolysis coupled proton transport // cellular potassium ion homeostasis // negative regulation of glucocorticoid biosynthetic process /…	inferred from mutant phenotype // not recorded // inferred from electronic annotation // inferred from electronic annotation // not recorded // not recorded // not recorded // inferred from genetic interaction // not recorded // not recorded // not recorded // inferred from mutant phenotype // not recorded // inferred from mutant phenotype // inferred from mutant phenotype // inferred from mutant…	GO:0005768 // GO:0005783 // GO:0005794 // GO:0005886 // GO:0005886 // GO:0005887 // GO:0005890 // GO:0005901 // GO:0014704 // GO:0016020 // GO:0016020 // GO:0016021 // GO:0016323 // GO:0016324 // GO:0030315 // GO:0030315 // GO:0042383 // GO:0042383 // GO:0043209 // GO:0043231 // GO:0043234 // GO:0045121 // GO:0070062 // GO:0097481 // GO:1903561 // GO:0005768 // GO:0005783 // GO:0005794 // GO:0005…	endosome // endoplasmic reticulum // Golgi apparatus // plasma membrane // plasma membrane // integral component of plasma membrane // sodium:potassium-exchanging ATPase complex // caveola // intercalated disc // membrane // membrane // integral component of membrane // basolateral plasma membrane // apical plasma membrane // T-tubule // T-tubule // sarcolemma // sarcolemma // myelin sheath // in…	not recorded // not recorded // not recorded // inferred from direct assay // not recorded // not recorded // not recorded // not recorded // not recorded // inferred from direct assay // not recorded // inferred from electronic annotation // inferred from direct assay // inferred from direct assay // inferred from direct assay // not recorded // inferred from direct assay // not recorded // infe…	GO:0000166 // GO:0005391 // GO:0005391 // GO:0005391 // GO:0005515 // GO:0005524 // GO:0016787 // GO:0016791 // GO:0019901 // GO:0019904 // GO:0030506 // GO:0030955 // GO:0031402 // GO:0043531 // GO:0043548 // GO:0046872 // GO:0051087 // GO:1990239 // GO:0005391 // GO:0005391 // GO:0005524 // GO:0019901 // GO:0019904 // GO:0030506 // GO:0030955 // GO:0031402 // GO:0043531 // GO:0043548 // GO:0051…	nucleotide binding // sodium:potassium-exchanging ATPase activity // sodium:potassium-exchanging ATPase activity // sodium:potassium-exchanging ATPase activity // protein binding // ATP binding // hydrolase activity // phosphatase activity // protein kinase binding // protein domain specific binding // ankyrin binding // potassium ion binding // sodium ion binding // ADP binding // phosphatidylin…	inferred from electronic annotation // inferred from direct assay // inferred from mutant phenotype // not recorded // inferred from physical interaction // not recorded // inferred from electronic annotation // inferred from mutant phenotype // not recorded // not recorded // not recorded // not recorded // not recorded // not recorded // not recorded // inferred from electronic annotation // no…	---	---	---	---	---
TC0900001984.mm.2	7.07092	7.47484	7.96812	7.94843	7.52383	8.99301	8.26185	8.06972	7.89965	8.01191	7.59723	8.24723	0.649998	1.56917	0.0353736	NM_013800	Barx2	BarH-like homeobox 2	9|9 A4	NM_013800	RefSeq	Mus musculus BarH-like homeobox 2 (Barx2), mRNA.	100	100	0	---	FALSE	Mm.261044	brain| embryonic tissue| mammary gland| tongue| organogenesis| fetus| adult	chr9	-	31846044	31913462	NM_013800	O08686	GO:0000122 // GO:0001502 // GO:0001502 // GO:0006351 // GO:0006355 // GO:0006366 // GO:0014902 // GO:0042637 // GO:0045944 // GO:0045944 // GO:0006366 // GO:0006366 // GO:0007399 // GO:0045944 // GO:0045944	negative regulation of transcription from RNA polymerase II promoter // cartilage condensation // cartilage condensation // transcription, DNA-templated // regulation of transcription, DNA-templated // transcription from RNA polymerase II promoter // myotube differentiation // catagen // positive regulation of transcription from RNA polymerase II promoter // positive regulation of transcription f…	inferred from direct assay // inferred from direct assay // inferred from mutant phenotype // inferred from electronic annotation // inferred from electronic annotation // not recorded // inferred from mutant phenotype // inferred from mutant phenotype // inferred from direct assay // not recorded // inferred from electronic annotation // --- // --- // inferred from electronic annotation // ---	GO:0005634 // GO:0005667 // GO:0005730 // GO:0005634 // GO:0005730 // GO:0005730	nucleus // transcription factor complex // nucleolus // nucleus // nucleolus // nucleolus	inferred from electronic annotation // inferred from direct assay // not recorded // --- // inferred from electronic annotation // ---	GO:0000977 // GO:0001228 // GO:0003677 // GO:0003677 // GO:0003677 // GO:0003682 // GO:0003700 // GO:0005515 // GO:0043565 // GO:0000977 // GO:0000977 // GO:0001228 // GO:0001228 // GO:0003677 // GO:0003677 // GO:0043565	RNA polymerase II regulatory region sequence-specific DNA binding // transcriptional activator activity, RNA polymerase II transcription regulatory region sequence-specific binding // DNA binding // DNA binding // DNA binding // chromatin binding // transcription factor activity, sequence-specific DNA binding // protein binding // sequence-specific DNA binding // RNA polymerase II regulatory regi…	not recorded // not recorded // inferred from direct assay // inferred from genetic interaction // not recorded // inferred from direct assay // inferred from direct assay // inferred from physical interaction // inferred from direct assay // --- // inferred from electronic annotation // --- // inferred from electronic annotation // inferred from electronic annotation // --- // inferred from elec…	---	---	---	---	---
TC0700004049.mm.2	4.26891	3.65277	4.93201	4.3961	4.40686	4.76744	5.08432	4.30482	5.38643	5.34804	4.33133	4.97821	0.646879	1.56578	0.0542471	NM_001011810	Olfr485	olfactory receptor 485	7|7 E3	NM_001011810	RefSeq	Mus musculus olfactory receptor 485 (Olfr485), mRNA.	100	100	0	---	FALSE	Mm.377336	---	chr7	-	108158918	108159871	---	---	GO:0007186 // GO:0007608	G-protein coupled receptor signaling pathway // sensory perception of smell	not recorded // not recorded	GO:0016021	integral component of membrane	not recorded	GO:0004984	olfactory receptor activity	not recorded	---	---	---	---	---
TC1800000263.mm.2	4.4091	4.87628	4.83442	4.94084	5.06452	5.33938	5.06851	5.59529	5.62902	5.70198	4.82503	5.46684	0.641806	1.56028	0.0040488	NM_021367	Tslp	thymic stromal lymphopoietin	18 B1|18 18.12 cM	NM_021367	RefSeq	Mus musculus thymic stromal lymphopoietin (Tslp), transcript variant 1, mRNA.	100	100	0	---	FALSE	Mm.143716	adipose tissue| embryonic tissue| fertilized ovum| inner ear| intestine| lung| mammary gland| muscle| prostate| zygote| fetus| neonate| juvenile| adult	chr18	+	32815383	32819799	NM_021367	Q9JIE6	---	---	---	GO:0005576 // GO:0005615	extracellular region // extracellular space	inferred from electronic annotation // inferred from electronic annotation	GO:0005125 // GO:0005125	cytokine activity // cytokine activity	inferred from direct assay // inferred from electronic annotation	---	---	---	---	---
TC0700001524.mm.2	3.34361	3.8638	3.96208	3.47732	3.97503	4.56149	4.26325	4.58089	4.37538	4.03611	3.72437	4.36342	0.639055	1.55731	0.00481926	NM_147048	Olfr652	olfactory receptor 652	7|7 E3	NM_147048	RefSeq	Mus musculus olfactory receptor 652 (Olfr652), mRNA.	100	100	0	---	FALSE	Mm.377808	---	chr7	+	104564152	104565212	NM_147048	B9EHE6	GO:0007165 // GO:0007186 // GO:0007608 // GO:0050911 // GO:0007165 // GO:0007165 // GO:0007186 // GO:0007186 // GO:0007608 // GO:0007608 // GO:0050896 // GO:0050911	signal transduction // G-protein coupled receptor signaling pathway // sensory perception of smell // detection of chemical stimulus involved in sensory perception of smell // signal transduction // signal transduction // G-protein coupled receptor signaling pathway // G-protein coupled receptor signaling pathway // sensory perception of smell // sensory perception of smell // response to stimulu…	not recorded // not recorded // not recorded // not recorded // --- // inferred from electronic annotation // inferred from electronic annotation // --- // inferred from electronic annotation // --- // inferred from electronic annotation // ---	GO:0005886 // GO:0016021 // GO:0005886 // GO:0005886 // GO:0016020 // GO:0016021 // GO:0016021	plasma membrane // integral component of membrane // plasma membrane // plasma membrane // membrane // integral component of membrane // integral component of membrane	not recorded // not recorded // --- // inferred from electronic annotation // inferred from electronic annotation // inferred from electronic annotation // ---	GO:0004984 // GO:0004871 // GO:0004930 // GO:0004984 // GO:0004984	olfactory receptor activity // signal transducer activity // G-protein coupled receptor activity // olfactory receptor activity // olfactory receptor activity	not recorded // inferred from electronic annotation // inferred from electronic annotation // --- // inferred from electronic annotation	---	---	---	---	---
TC1100002416.mm.2	4.84296	5.47403	5.04937	5.37239	4.28423	5.18429	5.57731	5.30814	6.11752	6.027	5.00459	5.64285	0.638255	1.55645	0.0541404	NM_025740	Cfap36	cilia and flagella associated protein 36	11|11 A4	NM_025740	RefSeq	Mus musculus cilia and flagella associated protein 36 (Cfap36), mRNA.	100	100	0	---	FALSE	Mm.128663	bone marrow| brain| connective tissue| dorsal root ganglion| embryonic tissue| extraembryonic tissue| eye| heart| inner ear| intestine| kidney| liver| lung| mammary gland| muscle| nasopharynx| ovary| pancreas| pituitary gland| skin| spinal cord| spleen| testis| thymus| tongue| uterus| blastocyst| organogenesis| fetus| neonate| juvenile| adult	chr11	-	29221532	29247409	NM_025740	Q8C6E0	GO:0008150	biological_process	no biological data available	GO:0005634 // GO:0005737 // GO:0042995 // GO:0005575	nucleus // cytoplasm // cell projection // cellular_component	inferred from electronic annotation // inferred from electronic annotation // inferred from electronic annotation // no biological data available	GO:0005515	protein binding	inferred from physical interaction	---	---	---	---	---
TC0100002261.mm.2	6.73259	7.3904	7.5239	7.32116	7.14884	7.71542	7.87076	7.81503	8.13811	7.76703	7.22338	7.86127	0.637896	1.55606	0.00341939	NM_001289533	Fhl2	four and a half LIM domains 2	1|1 B	NM_001289533	RefSeq	Mus musculus four and a half LIM domains 2 (Fhl2), transcript variant 2, mRNA.	100	100	0	---	FALSE	Mm.6799	bone| bone marrow| brain| connective tissue| embryonic tissue| extraembryonic tissue| eye| heart| intestine| joint| kidney| lung| mammary gland| muscle| ovary| oviduct| pancreas| pineal gland| skin| testis| thymus| tongue| uterus| blastocyst| gastrula| organogenesis| fetus| neonate| juvenile| adult	chr1	-	43123071	43196761	NM_001289533	O70433	GO:0000122 // GO:0006351 // GO:0006355 // GO:0006357 // GO:0009725 // GO:0043066 // GO:0045892 // GO:0000122 // GO:0000122 // GO:0000122 // GO:0001649 // GO:0009725 // GO:0009725 // GO:0043066 // GO:0043066 // GO:0043066 // GO:0055014 // GO:0055015 // GO:0060347	negative regulation of transcription from RNA polymerase II promoter // transcription, DNA-templated // regulation of transcription, DNA-templated // regulation of transcription from RNA polymerase II promoter // response to hormone // negative regulation of apoptotic process // negative regulation of transcription, DNA-templated // negative regulation of transcription from RNA polymerase II prom…	not recorded // inferred from electronic annotation // inferred from electronic annotation // inferred from direct assay // not recorded // not recorded // inferred from direct assay // inferred from electronic annotation // --- // inferred from sequence or structural similarity // inferred from expression pattern // inferred from electronic annotation // --- // inferred from electronic annotatio…	GO:0005634 // GO:0005634 // GO:0005654 // GO:0005737 // GO:0005925 // GO:0015629 // GO:0030018 // GO:0031430 // GO:0005634 // GO:0005634 // GO:0005654 // GO:0005654 // GO:0005925 // GO:0005925 // GO:0015629 // GO:0015629 // GO:0030018 // GO:0031430	nucleus // nucleus // nucleoplasm // cytoplasm // focal adhesion // actin cytoskeleton // Z disc // M band // nucleus // nucleus // nucleoplasm // nucleoplasm // focal adhesion // focal adhesion // actin cytoskeleton // actin cytoskeleton // Z disc // M band	inferred from direct assay // not recorded // not recorded // inferred from electronic annotation // not recorded // not recorded // not recorded // not recorded // inferred from electronic annotation // --- // inferred from electronic annotation // --- // inferred from electronic annotation // --- // inferred from electronic annotation // --- // inferred from electronic annotation // inferred fr…	GO:0005515 // GO:0008134 // GO:0008270 // GO:0042802 // GO:0046872 // GO:0008134 // GO:0008134 // GO:0008134 // GO:0042802 // GO:0042802	protein binding // transcription factor binding // zinc ion binding // identical protein binding // metal ion binding // transcription factor binding // transcription factor binding // transcription factor binding // identical protein binding // identical protein binding	inferred from physical interaction // not recorded // inferred from electronic annotation // not recorded // inferred from electronic annotation // inferred from electronic annotation // --- // inferred from sequence or structural similarity // inferred from electronic annotation // ---	---	---	---	---	---
TC0700002384.mm.2	4.13941	3.79461	4.5995	4.85319	4.04298	4.84455	4.74011	4.62671	5.39287	5.01333	4.28594	4.92351	0.637575	1.55571	0.0262203	NM_001184981	Sult2a7	sulfotransferase family 2A, dehydroepiandrosterone (DHEA)-preferring, member 7	7|7 A1	NM_001184981	RefSeq	Mus musculus sulfotransferase family 2A, dehydroepiandrosterone (DHEA)-preferring, member 7 (Sult2a7), mRNA.	100	100	0	---	FALSE	Mm.482063	---	chr7	-	14465159	14492926	NM_001184981	K7N6K8	GO:0008150 // GO:0008152	biological_process // metabolic process	no biological data available // inferred from electronic annotation	GO:0005575	cellular_component	no biological data available	GO:0001517 // GO:0001537 // GO:0004394 // GO:0016232 // GO:0017095 // GO:0018721 // GO:0018722 // GO:0018723 // GO:0018724 // GO:0018725 // GO:0018726 // GO:0018727 // GO:0019111 // GO:0034930 // GO:0050694 // GO:0050698 // GO:0051922 // GO:0080131 // GO:0003674 // GO:0008146 // GO:0016740	N-acetylglucosamine 6-O-sulfotransferase activity // N-acetylgalactosamine 4-O-sulfotransferase activity // heparan sulfate 2-O-sulfotransferase activity // HNK-1 sulfotransferase activity // heparan sulfate 6-O-sulfotransferase activity // trans-9R,10R-dihydrodiolphenanthrene sulfotransferase activity // 1-phenanthrol sulfotransferase activity // 3-phenanthrol sulfotransferase activity // 4-phen…	inferred from electronic annotation // inferred from electronic annotation // inferred from electronic annotation // inferred from electronic annotation // inferred from electronic annotation // inferred from electronic annotation // inferred from electronic annotation // inferred from electronic annotation // inferred from electronic annotation // inferred from electronic annotation // inferred …	---	---	---	---	---
TC0800000426.mm.2	6.2708	6.21444	6.50941	6.21437	6.17464	6.73975	7.34962	7.26571	6.84922	6.36643	6.27673	6.91415	0.637411	1.55554	0.0099476	NM_001081279	Mfhas1	malignant fibrous histiocytoma amplified sequence 1	8 A4|8 21.16 cM	NM_001081279	RefSeq	Mus musculus malignant fibrous histiocytoma amplified sequence 1 (Mfhas1), mRNA.	100	100	0	---	FALSE	Mm.103246	bladder| blood| brain| embryonic tissue| extraembryonic tissue| eye| inner ear| intestine| kidney| liver| lung| lymph node| mammary gland| ovary| oviduct| pancreas| prostate| skin| spleen| stomach| sympathetic ganglion| thymus| tongue| turbinate|oocyte| unfertilized ovum| blastocyst| organogenesis| fetus| neonate| juvenile| adult	chr8	+	35587798	35679449	NM_001081279	Q3V1N1	GO:0007264 // GO:0008150	small GTPase mediated signal transduction // biological_process	inferred from electronic annotation // no biological data available	GO:0005575 // GO:0005622	cellular_component // intracellular	no biological data available // inferred from electronic annotation	GO:0005525 // GO:0003674	GTP binding // molecular_function	inferred from electronic annotation // no biological data available	---	---	---	---	---
TC0100003349.mm.2	4.63622	4.42665	5.2679	4.55685	4.10439	5.23725	5.08001	4.9526	5.3468	5.56098	4.5984	5.23553	0.637126	1.55523	0.0190782	NR_038030	4930562F07Rik	RIKEN cDNA 4930562F07 gene	1|1 H2.1	NR_038030	RefSeq	Mus musculus RIKEN cDNA 4930562F07 gene (4930562F07Rik), transcript variant 1, long non-coding RNA.	100	100	0	---	FALSE	Mm.414845	testis| adult	chr1	-	160074735	160077985	NR_038030	Q9D4T5	GO:0008150	biological_process	no biological data available	GO:0005575	cellular_component	no biological data available	GO:0003674	molecular_function	no biological data available	---	---	---	---	---
TC1000002156.mm.2	7.08706	7.85158	6.89095	7.73929	7.2959	7.83128	7.86796	7.93182	8.41588	7.97695	7.37296	8.00478	0.63182	1.54952	0.0179648	NM_001199272	Gopc	golgi associated PDZ and coiled-coil motif containing	10|10 B3	NM_001199272	RefSeq	Mus musculus golgi associated PDZ and coiled-coil motif containing (Gopc), transcript variant 1, mRNA.	100	100	0	---	FALSE	Mm.390258	blood| bone| bone marrow| brain| embryonic tissue| extraembryonic tissue| eye| heart| inner ear| intestine| kidney| liver| lung| lymph node| mammary gland| nasopharynx| ovary| pancreas| pituitary gland| skin| spleen| stomach| testis| thymus| tongue| blastocyst| organogenesis| fetus| neonate| juvenile| adult	chr10	-	52337024	52382124	NM_001199272	Q8BH60	GO:0006810 // GO:0006914 // GO:0007289 // GO:0015031 // GO:0051260 // GO:0050790 // GO:0051260 // GO:0051260	transport // autophagy // spermatid nucleus differentiation // protein transport // protein homooligomerization // regulation of catalytic activity // protein homooligomerization // protein homooligomerization	inferred from electronic annotation // traceable author statement // inferred from mutant phenotype // inferred from electronic annotation // not recorded // inferred from direct assay // --- // inferred from sequence or structural similarity	GO:0005737 // GO:0005794 // GO:0005794 // GO:0005886 // GO:0016020 // GO:0030054 // GO:0030140 // GO:0042995 // GO:0043234 // GO:0045202 // GO:0045211 // GO:0000139 // GO:0005737 // GO:0005737 // GO:0005737 // GO:0005794 // GO:0005794 // GO:0005794 // GO:0005886 // GO:0014069 // GO:0016020 // GO:0016020 // GO:0016020 // GO:0030140 // GO:0030140 // GO:0030425 // GO:0043234 // GO:0045202	cytoplasm // Golgi apparatus // Golgi apparatus // plasma membrane // membrane // cell junction // trans-Golgi network transport vesicle // cell projection // protein complex // synapse // postsynaptic membrane // Golgi membrane // cytoplasm // cytoplasm // cytoplasm // Golgi apparatus // Golgi apparatus // Golgi apparatus // plasma membrane // postsynaptic density // membrane // membrane // memb…	not recorded // inferred from direct assay // not recorded // inferred from direct assay // not recorded // inferred from electronic annotation // not recorded // inferred from electronic annotation // not recorded // inferred from direct assay // inferred from electronic annotation // inferred from electronic annotation // inferred from electronic annotation // --- // inferred from sequence or s…	GO:0005109 // GO:0005515 // GO:0008022 // GO:0030695 // GO:0042803 // GO:0044325 // GO:0019905 // GO:0044325 // GO:0044325	frizzled binding // protein binding // protein C-terminus binding // GTPase regulator activity // protein homodimerization activity // ion channel binding // syntaxin binding // ion channel binding // ion channel binding	inferred from physical interaction // inferred from physical interaction // inferred from physical interaction // inferred from direct assay // inferred from physical interaction // not recorded // inferred from sequence or structural similarity // --- // inferred from sequence or structural similarity	---	---	---	---	---
TC0700002103.mm.2	4.63618	4.43225	4.44164	4.08572	3.61398	4.42363	4.75937	4.78682	4.9892	5.40386	4.24195	4.87257	0.630622	1.54823	0.0311447	ENSMUST00000134455	LOC102636989	actin-like	---	ENSMUST00000134455	ENSEMBL	predicted gene 498 [gene_biotype:protein_coding transcript_biotype:processed_transcript]	100	100	0	---	FALSE	---	---	chr7	+	143866871	143897506	ENSMUST00000152910	D3YYH9	---	---	---	---	---	---	---	---	---	---	---	---	---	---
TC1400001528.mm.2	4.50349	4.71721	4.03106	4.0599	4.12924	4.53777	4.85341	5.2755	4.77783	5.14837	4.28818	4.91857	0.630397	1.54799	0.0106158	NM_021542	Kcnk5	potassium channel, subfamily K, member 5	14|14 A3	NM_021542	RefSeq	Mus musculus potassium channel, subfamily K, member 5 (Kcnk5), mRNA.	100	100	0	---	FALSE	Mm.68998	bladder| bone| brain| embryonic tissue| extraembryonic tissue| inner ear| intestine| joint| kidney| liver| lung| mammary gland| oviduct| pancreas| pituitary gland| salivary gland| skin| spinal cord| spleen| testis| morula| blastocyst| organogenesis| fetus| neonate| juvenile| adult	chr14	-	20140057	20181784	NM_021542	Q9JK62	GO:0030322 // GO:0071804 // GO:0071805 // GO:0006810 // GO:0006811 // GO:0030322 // GO:0071805 // GO:0071805	stabilization of membrane potential // cellular potassium ion transport // potassium ion transmembrane transport // transport // ion transport // stabilization of membrane potential // potassium ion transmembrane transport // potassium ion transmembrane transport	not recorded // inferred from direct assay // not recorded // inferred from electronic annotation // inferred from electronic annotation // --- // --- // inferred from electronic annotation	GO:0005887 // GO:0005887 // GO:0016020 // GO:0016021	integral component of plasma membrane // integral component of plasma membrane // membrane // integral component of membrane	not recorded // --- // inferred from electronic annotation // inferred from electronic annotation	GO:0005249 // GO:0022841 // GO:0005267 // GO:0022841	voltage-gated potassium channel activity // potassium ion leak channel activity // potassium channel activity // potassium ion leak channel activity	inferred from direct assay // not recorded // inferred from electronic annotation // ---	---	---	---	---	---
TC0700004557.mm.2	4.50479	4.59235	4.69357	4.38142	4.89508	5.54528	4.51478	5.86656	4.78059	5.5	4.61344	5.24144	0.627998	1.54542	0.0475171	NM_027844	Krtap5-2	keratin associated protein 5-2	7|7 F5	NM_027844	RefSeq	Mus musculus keratin associated protein 5-2 (Krtap5-2), mRNA.	100	100	0	---	FALSE	Mm.293700	skin	chr7	-	142174532	142176005	NM_027844	Q9D5Z7	GO:0008150	biological_process	no biological data available	GO:0005882 // GO:0045095 // GO:0005575	intermediate filament // keratin filament // cellular_component	inferred from electronic annotation // inferred from electronic annotation // no biological data available	GO:0003674	molecular_function	no biological data available	---	---	---	---	---
TC0100000292.mm.2	4.65245	4.49522	4.69148	4.50212	4.46053	5.2939	5.48588	5.51986	4.79637	4.84287	4.56036	5.18778	0.627416	1.5448	0.00474552	NM_010555	Il1r2	interleukin 1 receptor, type II	1 B|1 18.65 cM	NM_010555	RefSeq	Mus musculus interleukin 1 receptor, type II (Il1r2), mRNA.	100	100	0	---	FALSE	Mm.1349	bone marrow| embryonic tissue| extraembryonic tissue| fertilized ovum| mammary gland| ovary| skin| spleen| thymus|oocyte| zygote| blastocyst| organogenesis| juvenile| adult	chr1	+	40084768	40125227	NM_010555	P27931	GO:0019221	cytokine-mediated signaling pathway	inferred from electronic annotation	GO:0005576 // GO:0005886 // GO:0016020 // GO:0016021	extracellular region // plasma membrane // membrane // integral component of membrane	inferred from electronic annotation // inferred from electronic annotation // inferred from electronic annotation // inferred from electronic annotation	GO:0004908 // GO:0004910	interleukin-1 receptor activity // interleukin-1, Type II, blocking receptor activity	inferred from electronic annotation // inferred from electronic annotation	---	---	---	---	---
TC0700003699.mm.2	4.76273	4.95398	4.50693	5.39635	4.7877	5.59457	5.62809	5.16543	5.74241	5.40987	4.88154	5.50807	0.626536	1.54385	0.00796594	NM_001159706	Folh1	folate hydrolase 1	7|7 D1-D2	NM_001159706	RefSeq	Mus musculus folate hydrolase 1 (Folh1), transcript variant 2, mRNA.	100	100	0	---	FALSE	Mm.269137	blood| brain| eye| kidney| liver| spleen| testis| neonate| juvenile| adult	chr7	-	86718976	86775864	NM_001159706	O35409	GO:0006508 // GO:0006508 // GO:0006760 // GO:0008152 // GO:0043065 // GO:0006508	proteolysis // proteolysis // folic acid-containing compound metabolic process // metabolic process // positive regulation of apoptotic process // proteolysis	inferred from direct assay // not recorded // inferred from direct assay // inferred from electronic annotation // not recorded // inferred from electronic annotation	GO:0005886 // GO:0005887 // GO:0016020 // GO:0016021 // GO:0009986 // GO:0016021 // GO:0070062	plasma membrane // integral component of plasma membrane // membrane // integral component of membrane // cell surface // integral component of membrane // extracellular exosome	inferred from electronic annotation // inferred from direct assay // inferred from electronic annotation // inferred from direct assay // inferred from electronic annotation // inferred from electronic annotation // inferred from electronic annotation	GO:0003824 // GO:0004180 // GO:0008233 // GO:0008237 // GO:0016787 // GO:0016805 // GO:0046872 // GO:0004180 // GO:0008233 // GO:0016805	catalytic activity // carboxypeptidase activity // peptidase activity // metallopeptidase activity // hydrolase activity // dipeptidase activity // metal ion binding // carboxypeptidase activity // peptidase activity // dipeptidase activity	inferred from electronic annotation // inferred from direct assay // inferred from direct assay // inferred from electronic annotation // inferred from electronic annotation // inferred from direct assay // inferred from electronic annotation // inferred from electronic annotation // inferred from electronic annotation // inferred from electronic annotation	---	---	---	---	---
TC1300002475.mm.2	4.00477	4.20449	4.08125	3.65219	3.86644	4.7679	3.99376	4.74932	4.72982	4.70045	3.96183	4.58825	0.626426	1.54374	0.00755591	NM_001080777	1700029F12Rik	RIKEN cDNA 1700029F12 gene	13|13 D1	NM_001080777	RefSeq	Mus musculus RIKEN cDNA 1700029F12 gene (1700029F12Rik), transcript variant 1, mRNA.	100	100	0	---	FALSE	Mm.390629	testis| adult	chr13	-	97021864	97035254	NM_001080777	Q9CRB4	GO:0008150	biological_process	no biological data available	GO:0005575	cellular_component	no biological data available	GO:0003674	molecular_function	no biological data available	---	---	---	---	---
TC0100001806.mm.2	9.37791	9.39418	10.1222	9.38254	10.0695	10.229	10.2542	10.6664	10.1932	10.1215	9.66927	10.2929	0.623617	1.54073	0.0139585	NM_001243792	Esrrg	estrogen-related receptor gamma	1|1 H6	NM_001243792	RefSeq	Mus musculus estrogen-related receptor gamma (Esrrg), transcript variant 2, mRNA.	100	100	0	---	FALSE	Mm.89989	brain| embryonic tissue| eye| heart| kidney| lung| mammary gland| ovary| skin| spinal cord|oocyte| cleavage| fetus| neonate| juvenile| adult	chr1	+	187608791	188214885	NM_001243792	P62509	GO:0006351 // GO:0006355 // GO:0006355 // GO:0007275 // GO:0043401 // GO:0045893 // GO:0045944 // GO:0048384 // GO:0006355 // GO:0006355 // GO:0006355 // GO:0006366	transcription, DNA-templated // regulation of transcription, DNA-templated // regulation of transcription, DNA-templated // multicellular organismal development // steroid hormone mediated signaling pathway // positive regulation of transcription, DNA-templated // positive regulation of transcription from RNA polymerase II promoter // retinoic acid receptor signaling pathway // regulation of tran…	inferred from electronic annotation // not recorded // non-traceable author statement // non-traceable author statement // inferred from electronic annotation // inferred from direct assay // inferred from mutant phenotype // inferred from electronic annotation // inferred from electronic annotation // --- // inferred from sequence or structural similarity // inferred from direct assay	GO:0005634 // GO:0005634	nucleus // nucleus	non-traceable author statement // inferred from electronic annotation	GO:0000977 // GO:0001228 // GO:0001228 // GO:0003677 // GO:0003700 // GO:0003707 // GO:0003708 // GO:0004879 // GO:0005496 // GO:0005515 // GO:0005516 // GO:0008270 // GO:0043565 // GO:0046872 // GO:0003677	RNA polymerase II regulatory region sequence-specific DNA binding // transcriptional activator activity, RNA polymerase II transcription regulatory region sequence-specific binding // transcriptional activator activity, RNA polymerase II transcription regulatory region sequence-specific binding // DNA binding // transcription factor activity, sequence-specific DNA binding // steroid hormone recep…	inferred from direct assay // inferred from direct assay // inferred from mutant phenotype // non-traceable author statement // inferred from electronic annotation // inferred from electronic annotation // inferred from electronic annotation // non-traceable author statement // inferred from electronic annotation // inferred from physical interaction // non-traceable author statement // inferred …	---	---	---	---	---
TC1400000359.mm.2	4.25016	3.73844	3.85513	3.78063	3.85002	5.00394	4.76589	4.10468	4.75535	3.96259	3.89488	4.51849	0.623611	1.54073	0.0236291	XM_001481294.2	Gm626	PREDICTED: predicted gene 626 (Gm626), mRNA.	---	XM_001481294.2	MGI/Jackson Lab	PREDICTED: predicted gene 626 (Gm626), mRNA.	100	100	0	---	FALSE	---	---	chr14	+	33471696	33575254	---	---	---	---	---	---	---	---	---	---	---	---	---	---	---	---
TC0700002366.mm.2	6.06069	6.7388	5.95881	6.24	6.28121	6.97431	6.76377	6.37772	7.31046	6.96143	6.2559	6.87754	0.621636	1.53862	0.0156551	NM_177312	6330408A02Rik	RIKEN cDNA 6330408A02 gene	7|7 A1	NM_177312	RefSeq	Mus musculus RIKEN cDNA 6330408A02 gene (6330408A02Rik), mRNA.	100	100	0	---	FALSE	Mm.458832	bone| connective tissue| embryonic tissue| eye| lung| mammary gland| muscle| nasopharynx| pancreas| skin| spinal cord| testis| fetus| neonate| juvenile| adult	chr7	-	13258967	13278721	NM_177312	Q6DI92	GO:0002244 // GO:0006511 // GO:0006915 // GO:0007275 // GO:0016567 // GO:0042787 // GO:0043161 // GO:0006915 // GO:0042787 // GO:0043161	hematopoietic progenitor cell differentiation // ubiquitin-dependent protein catabolic process // apoptotic process // multicellular organismal development // protein ubiquitination // protein ubiquitination involved in ubiquitin-dependent protein catabolic process // proteasome-mediated ubiquitin-dependent protein catabolic process // apoptotic process // protein ubiquitination involved in ubiqu…	inferred from genetic interaction // inferred from electronic annotation // not recorded // inferred from electronic annotation // not recorded // not recorded // not recorded // --- // --- // ---	GO:0005634 // GO:0005737 // GO:0005634 // GO:0005634 // GO:0005737	nucleus // cytoplasm // nucleus // nucleus // cytoplasm	not recorded // not recorded // --- // inferred from electronic annotation // ---	GO:0061630 // GO:0061630	ubiquitin protein ligase activity // ubiquitin protein ligase activity	not recorded // ---	---	---	---	---	---
TC0700000318.mm.2	4.86158	5.11999	3.90963	4.55901	4.11659	5.2955	4.80347	5.11726	5.00706	5.44959	4.51336	5.13458	0.621215	1.53817	0.0386803	NM_001166750	Vmn1r143	vomeronasal 1 receptor 143	7|7 A3	NM_001166750	RefSeq	Mus musculus vomeronasal 1 receptor 143 (Vmn1r143), mRNA.	100	100	0	---	FALSE	Mm.484971	---	chr7	+	20193710	20194633	NM_001166750	E9PUW9	GO:0007186	G-protein coupled receptor signaling pathway	inferred from electronic annotation	GO:0016020 // GO:0016021	membrane // integral component of membrane	inferred from electronic annotation // inferred from electronic annotation	GO:0016503	pheromone receptor activity	inferred from electronic annotation	---	---	---	---	---
TC0400000284.mm.2	8.79998	8.44657	8.6157	8.75971	9.44063	9.37608	9.81124	9.40073	9.28083	9.2814	8.81252	9.43005	0.617539	1.53426	0.0133847	NM_011884	Rngtt	RNA guanylyltransferase and 5-phosphatase	4|4 A5	NM_011884	RefSeq	Mus musculus RNA guanylyltransferase and 5-phosphatase (Rngtt), transcript variant 1, mRNA.	100	100	0	---	FALSE	Mm.240024	bladder| bone| bone marrow| brain| connective tissue| dorsal root ganglion| embryonic tissue| extraembryonic tissue| eye| heart| intestine| kidney| liver| lung| mammary gland| pancreas| pituitary gland| skin| spleen| stomach| testis| thymus| thyroid| cleavage| morula| blastocyst| egg cylinder| gastrula| organogenesis| fetus| neonate| juvenile| adult	chr4	+	33310311	33502614	NM_011884	O55236	GO:0006370 // GO:0006396 // GO:0006397 // GO:0006470 // GO:0008152 // GO:0016311 // GO:0006370 // GO:0006370 // GO:0006370 // GO:0006396 // GO:0006396 // GO:0035335 // GO:0098507	7-methylguanosine mRNA capping // RNA processing // mRNA processing // protein dephosphorylation // metabolic process // dephosphorylation // 7-methylguanosine mRNA capping // 7-methylguanosine mRNA capping // 7-methylguanosine mRNA capping // RNA processing // RNA processing // peptidyl-tyrosine dephosphorylation // polynucleotide 5' dephosphorylation	not recorded // not recorded // inferred from electronic annotation // inferred from electronic annotation // inferred from electronic annotation // inferred from electronic annotation // inferred from electronic annotation // --- // inferred from sequence or structural similarity // inferred from electronic annotation // --- // inferred from electronic annotation // inferred from electronic anno…	GO:0005634	nucleus	inferred from electronic annotation	GO:0000166 // GO:0003824 // GO:0004484 // GO:0004651 // GO:0004725 // GO:0005525 // GO:0008138 // GO:0008192 // GO:0016740 // GO:0016779 // GO:0016787 // GO:0016791 // GO:0050355 // GO:0004484 // GO:0004484 // GO:0004484 // GO:0008192 // GO:0008192 // GO:0050355 // GO:0050355 // GO:0050355	nucleotide binding // catalytic activity // mRNA guanylyltransferase activity // polynucleotide 5'-phosphatase activity // protein tyrosine phosphatase activity // GTP binding // protein tyrosine/serine/threonine phosphatase activity // RNA guanylyltransferase activity // transferase activity // nucleotidyltransferase activity // hydrolase activity // phosphatase activity // triphosphatase activi…	inferred from electronic annotation // inferred from electronic annotation // not recorded // inferred from electronic annotation // inferred from electronic annotation // inferred from electronic annotation // inferred from electronic annotation // not recorded // inferred from electronic annotation // inferred from electronic annotation // inferred from electronic annotation // inferred from el…	GenMAPP	mRNA_processing_binding_Reactome	---	---	---
TC0700001280.mm.2	6.80934	6.59838	5.85962	5.88424	7.01935	6.89559	7.04472	6.82171	7.37657	7.11634	6.43419	7.05099	0.616803	1.53347	0.043711	NM_001040085	Sytl2	synaptotagmin-like 2	7|7 E1	NM_001040085	RefSeq	Mus musculus synaptotagmin-like 2 (Sytl2), transcript variant 2, mRNA.	100	100	0	---	FALSE	Mm.26751	bladder| bone marrow| brain| dorsal root ganglion| embryonic tissue| eye| fertilized ovum| inner ear| liver| mammary gland| ovary| skin| spinal cord| stomach|oocyte| unfertilized ovum| zygote| cleavage| organogenesis| fetus| juvenile| adult	chr7	+	90302355	90410719	NM_001040085	Q99N50	GO:0006886 // GO:0006887 // GO:0006887 // GO:0006904 // GO:0010923 // GO:0016079 // GO:0070257 // GO:0072659 // GO:0006887 // GO:0006887 // GO:0006904 // GO:0006904 // GO:0006906 // GO:0010923 // GO:0010923 // GO:0010923 // GO:0016079 // GO:0017158 // GO:0048791	intracellular protein transport // exocytosis // exocytosis // vesicle docking involved in exocytosis // negative regulation of phosphatase activity // synaptic vesicle exocytosis // positive regulation of mucus secretion // protein localization to plasma membrane // exocytosis // exocytosis // vesicle docking involved in exocytosis // vesicle docking involved in exocytosis // vesicle fusion // n…	inferred from electronic annotation // inferred from direct assay // not recorded // not recorded // not recorded // not recorded // inferred from mutant phenotype // inferred from direct assay // inferred from electronic annotation // --- // inferred from electronic annotation // --- // --- // inferred from electronic annotation // --- // inferred from sequence or structural similarity // --- //…	GO:0005634 // GO:0005654 // GO:0005737 // GO:0005794 // GO:0005886 // GO:0005886 // GO:0016020 // GO:0019897 // GO:0042470 // GO:0070382 // GO:0005634 // GO:0005634 // GO:0005654 // GO:0005654 // GO:0005737 // GO:0005737 // GO:0005794 // GO:0005794 // GO:0005886 // GO:0005886 // GO:0016020 // GO:0033162 // GO:0070382 // GO:0070382	nucleus // nucleoplasm // cytoplasm // Golgi apparatus // plasma membrane // plasma membrane // membrane // extrinsic component of plasma membrane // melanosome // exocytic vesicle // nucleus // nucleus // nucleoplasm // nucleoplasm // cytoplasm // cytoplasm // Golgi apparatus // Golgi apparatus // plasma membrane // plasma membrane // membrane // melanosome membrane // exocytic vesicle // exocyt…	not recorded // not recorded // not recorded // not recorded // inferred from direct assay // not recorded // inferred from direct assay // inferred from direct assay // inferred from direct assay // not recorded // inferred from electronic annotation // --- // inferred from electronic annotation // --- // inferred from electronic annotation // --- // inferred from electronic annotation // --- //…	GO:0001786 // GO:0005509 // GO:0005515 // GO:0005544 // GO:0005546 // GO:0017137 // GO:0019902 // GO:0019905 // GO:0030276 // GO:0042043 // GO:0001786 // GO:0001786 // GO:0005509 // GO:0005544 // GO:0005546 // GO:0005546 // GO:0019902 // GO:0019902 // GO:0019902 // GO:0019905 // GO:0030276	phosphatidylserine binding // calcium ion binding // protein binding // calcium-dependent phospholipid binding // phosphatidylinositol-4,5-bisphosphate binding // Rab GTPase binding // phosphatase binding // syntaxin binding // clathrin binding // neurexin family protein binding // phosphatidylserine binding // phosphatidylserine binding // calcium ion binding // calcium-dependent phospholipid bi…	not recorded // not recorded // inferred from physical interaction // not recorded // not recorded // inferred from electronic annotation // not recorded // not recorded // not recorded // inferred from direct assay // inferred from electronic annotation // --- // --- // --- // inferred from electronic annotation // --- // inferred from electronic annotation // --- // inferred from sequence or st…	---	---	---	---	---
TC0900002857.mm.2	6.99532	7.41387	7.12282	7.15675	7.30629	7.5796	7.54965	8.15361	8.15019	7.63967	7.19901	7.81454	0.615534	1.53212	0.00434925	NM_001033145	1190002N15Rik	RIKEN cDNA 1190002N15 gene	9|9 E3.3	NM_001033145	RefSeq	Mus musculus RIKEN cDNA 1190002N15 gene (1190002N15Rik), mRNA.	100	100	0	---	FALSE	Mm.258746	bone marrow| brain| connective tissue| embryonic tissue| eye| fertilized ovum| heart| intestine| kidney| liver| lung| lymph node| mammary gland| nasopharynx| olfactory mucosa| ovary| oviduct| pancreas| pituitary gland| prostate| skin| spinal cord| spleen| stomach| testis| thymus|oocyte| zygote| cleavage| morula| blastocyst| gastrula| organogenesis| fetus| neonate| juvenile| adult	chr9	-	94517864	94538081	NM_001033145	Q3TS89	GO:0014066 // GO:0048199 // GO:0060038 // GO:0014066 // GO:0060038 // GO:0014066 // GO:0014066 // GO:0060038 // GO:0060038	regulation of phosphatidylinositol 3-kinase signaling // vesicle targeting, to, from or within Golgi // cardiac muscle cell proliferation // regulation of phosphatidylinositol 3-kinase signaling // cardiac muscle cell proliferation // regulation of phosphatidylinositol 3-kinase signaling // regulation of phosphatidylinositol 3-kinase signaling // cardiac muscle cell proliferation // cardiac muscl…	not recorded // inferred by curator // not recorded // --- // --- // inferred from electronic annotation // inferred from sequence or structural similarity // inferred from electronic annotation // inferred from sequence or structural similarity	GO:0000139 // GO:0005576 // GO:0005615 // GO:0005794 // GO:0030126 // GO:0030137 // GO:0031410 // GO:0000139 // GO:0005615 // GO:0030126 // GO:0000139 // GO:0005615 // GO:0005615 // GO:0030126 // GO:0030137	Golgi membrane // extracellular region // extracellular space // Golgi apparatus // COPI vesicle coat // COPI-coated vesicle // cytoplasmic vesicle // Golgi membrane // extracellular space // COPI vesicle coat // Golgi membrane // extracellular space // extracellular space // COPI vesicle coat // COPI-coated vesicle	not recorded // inferred from electronic annotation // not recorded // inferred from electronic annotation // not recorded // inferred from direct assay // inferred from electronic annotation // --- // --- // --- // inferred from electronic annotation // inferred from electronic annotation // inferred from sequence or structural similarity // inferred from electronic annotation // inferred from e…	GO:0003674	molecular_function	no biological data available	GenMAPP	G13_Signaling_Pathway	---	---	---
TC0100002827.mm.2	3.90356	4.02851	4.39274	4.69521	4.62499	4.53752	4.79571	5.34453	5.00329	5.03325	4.329	4.94286	0.613859	1.53035	0.0179571	NM_001110315	Kif1a	kinesin family member 1A	1|1 E1-E2	NM_001110315	RefSeq	Mus musculus kinesin family member 1A (Kif1a), transcript variant 2, mRNA.	100	100	0	---	FALSE	Mm.276408	bone marrow| brain| embryonic tissue| eye| liver| lung| nasopharynx| pancreas| pineal gland| pituitary gland| sympathetic ganglion| testis| egg cylinder| organogenesis| fetus| neonate| juvenile| adult	chr1	-	93015456	93101865	NM_001110315	P33173	GO:0007018 // GO:0016192 // GO:0030705 // GO:0007018 // GO:0007018 // GO:0008152 // GO:0016192 // GO:0030705	microtubule-based movement // vesicle-mediated transport // cytoskeleton-dependent intracellular transport // microtubule-based movement // microtubule-based movement // metabolic process // vesicle-mediated transport // cytoskeleton-dependent intracellular transport	not recorded // not recorded // not recorded // --- // inferred from electronic annotation // inferred from electronic annotation // --- // ---	GO:0005737 // GO:0005856 // GO:0005871 // GO:0005874 // GO:0043005 // GO:0043025 // GO:0005871 // GO:0005871	cytoplasm // cytoskeleton // kinesin complex // microtubule // neuron projection // neuronal cell body // kinesin complex // kinesin complex	inferred from electronic annotation // inferred from electronic annotation // not recorded // inferred from electronic annotation // inferred from direct assay // inferred from direct assay // --- // inferred from electronic annotation	GO:0000166 // GO:0003777 // GO:0005524 // GO:0008017 // GO:0008574 // GO:0008017 // GO:0008574	nucleotide binding // microtubule motor activity // ATP binding // microtubule binding // ATP-dependent microtubule motor activity, plus-end-directed // microtubule binding // ATP-dependent microtubule motor activity, plus-end-directed	inferred from electronic annotation // inferred from electronic annotation // inferred from electronic annotation // inferred from direct assay // not recorded // inferred from electronic annotation // ---	---	---	---	---	---
TC0600001508.mm.2	4.0221	4.37773	4.07338	3.99068	3.84726	4.58274	4.90179	4.49843	4.52593	4.86788	4.06223	4.67536	0.613125	1.52957	0.00107941	NM_008021	Foxm1	forkhead box M1	6 F3|6 62.98 cM	NM_008021	RefSeq	Mus musculus forkhead box M1 (Foxm1), mRNA.	100	100	0	---	FALSE	Mm.42148	bone| bone marrow| brain| embryonic tissue| extraembryonic tissue| eye| fertilized ovum| heart| intestine| kidney| lung| mammary gland| ovary| skin| spinal cord| spleen| testis| thymus|oocyte| zygote| cleavage| blastocyst| gastrula| organogenesis| fetus| neonate| juvenile| adult	chr6	+	128362967	128385144	NM_008021	O08696	GO:0000086 // GO:0000122 // GO:0001570 // GO:0001889 // GO:0006281 // GO:0006351 // GO:0006355 // GO:0006366 // GO:0006974 // GO:0006978 // GO:0006978 // GO:0007049 // GO:0008284 // GO:0008284 // GO:0009653 // GO:0032873 // GO:0042127 // GO:0045892 // GO:0045893 // GO:0045893 // GO:0045944 // GO:0045944 // GO:0046578 // GO:0071156 // GO:0090344 // GO:2000377 // GO:2000781 // GO:2000781 // GO:0000…	G2/M transition of mitotic cell cycle // negative regulation of transcription from RNA polymerase II promoter // vasculogenesis // liver development // DNA repair // transcription, DNA-templated // regulation of transcription, DNA-templated // transcription from RNA polymerase II promoter // cellular response to DNA damage stimulus // DNA damage response, signal transduction by p53 class mediator…	not recorded // not recorded // inferred from mutant phenotype // inferred from mutant phenotype // inferred from electronic annotation // inferred from electronic annotation // not recorded // not recorded // inferred from electronic annotation // inferred from mutant phenotype // not recorded // inferred from electronic annotation // inferred from mutant phenotype // not recorded // not recorde…	GO:0005634 // GO:0005654 // GO:0005737 // GO:0005634 // GO:0005654 // GO:0005737 // GO:0005654 // GO:0005737	nucleus // nucleoplasm // cytoplasm // nucleus // nucleoplasm // cytoplasm // nucleoplasm // cytoplasm	inferred from direct assay // not recorded // not recorded // inferred from electronic annotation // --- // --- // inferred from electronic annotation // inferred from electronic annotation	GO:0000981 // GO:0003677 // GO:0003677 // GO:0003700 // GO:0003700 // GO:0005515 // GO:0019901 // GO:0043565 // GO:0044212 // GO:0000981 // GO:0003677 // GO:0003677 // GO:0003700 // GO:0003700 // GO:0019901 // GO:0043565 // GO:0019901	RNA polymerase II transcription factor activity, sequence-specific DNA binding // DNA binding // DNA binding // transcription factor activity, sequence-specific DNA binding // transcription factor activity, sequence-specific DNA binding // protein binding // protein kinase binding // sequence-specific DNA binding // transcription regulatory region DNA binding // RNA polymerase II transcription fa…	not recorded // not recorded // inferred from sequence or structural similarity // not recorded // inferred from sequence or structural similarity // inferred from physical interaction // not recorded // not recorded // inferred from direct assay // --- // inferred from electronic annotation // --- // inferred from electronic annotation // --- // --- // inferred from electronic annotation // infe…	---	---	---	---	---
TC0500001308.mm.2	6.20618	5.61462	6.08285	6.035	5.65033	6.81804	6.83442	7.00299	6.26616	5.72688	5.9178	6.5297	0.611903	1.52827	0.0495745	NM_001081236	2410131K14Rik	RIKEN cDNA 2410131K14 gene	5|5 F	NM_001081236	RefSeq	Mus musculus RIKEN cDNA 2410131K14 gene (2410131K14Rik), mRNA.	100	100	0	---	FALSE	Mm.103428	bladder| brain| dorsal root ganglion| embryonic tissue| eye| joint| lung| mammary gland| ovary| pancreas| pituitary gland| spleen| testis| thymus|oocyte| morula| gastrula| fetus| juvenile| adult	chr5	+	118245227	118266093	NM_001081236	Q8BTG6	GO:0008150	biological_process	no biological data available	GO:0005576 // GO:0005575	extracellular region // cellular_component	inferred from electronic annotation // no biological data available	GO:0003674	molecular_function	no biological data available	---	---	---	---	---
TC0200003385.mm.2	3.66264	3.85396	3.35229	3.90061	4.32477	4.12065	4.27933	4.12917	4.31745	5.30473	3.81885	4.43027	0.611414	1.52776	0.055595	NM_206903	Olfr3	olfactory receptor 3	2|2 B	NM_206903	RefSeq	Mus musculus olfactory receptor 3 (Olfr3), mRNA.	100	100	0	---	FALSE	Mm.377104	---	chr2	-	36812149	36813090	NM_206903	Q60879	GO:0007165 // GO:0007186 // GO:0007608 // GO:0050896 // GO:0050907 // GO:0007186 // GO:0007186 // GO:0007608 // GO:0007608 // GO:0050907 // GO:0050911 // GO:0050911	signal transduction // G-protein coupled receptor signaling pathway // sensory perception of smell // response to stimulus // detection of chemical stimulus involved in sensory perception // G-protein coupled receptor signaling pathway // G-protein coupled receptor signaling pathway // sensory perception of smell // sensory perception of smell // detection of chemical stimulus involved in sensory…	inferred from electronic annotation // not recorded // not recorded // inferred from electronic annotation // not recorded // --- // inferred from electronic annotation // inferred from electronic annotation // --- // --- // inferred from electronic annotation // ---	GO:0005886 // GO:0016020 // GO:0016021 // GO:0016021 // GO:0016021	plasma membrane // membrane // integral component of membrane // integral component of membrane // integral component of membrane	inferred from electronic annotation // inferred from electronic annotation // not recorded // --- // inferred from electronic annotation	GO:0004871 // GO:0004888 // GO:0004930 // GO:0004984 // GO:0004888 // GO:0004984 // GO:0004984	signal transducer activity // transmembrane signaling receptor activity // G-protein coupled receptor activity // olfactory receptor activity // transmembrane signaling receptor activity // olfactory receptor activity // olfactory receptor activity	inferred from electronic annotation // not recorded // inferred from electronic annotation // not recorded // --- // inferred from electronic annotation // ---	GenMAPP	GPCRDB_Other	---	---	---
TC0X00002562.mm.2	2.9817	3.16066	3.32447	3.06814	2.81298	3.51123	3.51931	4.00344	3.90204	3.46479	3.06959	3.68016	0.610572	1.52686	0.00258044	NM_001033492	Mageb4	melanoma antigen, family B, 4	X|X C1	NM_001033492	RefSeq	Mus musculus melanoma antigen, family B, 4 (Mageb4), mRNA.	100	100	0	---	FALSE	Mm.213584	embryonic tissue| testis| morula| juvenile	chrX	-	86250254	86305093	NM_001033492	A2A9R3	GO:0008150	biological_process	no biological data available	GO:0005737	cytoplasm	inferred from direct assay	GO:0003674	molecular_function	no biological data available	---	---	---	---	---
TC0400004157.mm.2	4.20374	5.17309	4.58684	4.37301	4.82045	5.30157	4.82834	5.58154	5.35866	5.13487	4.63143	5.24099	0.609566	1.5258	0.0205062	NM_031872	Tas1r3	taste receptor, type 1, member 3	4 E2|4 87.65 cM	NM_031872	RefSeq	Mus musculus taste receptor, type 1, member 3 (Tas1r3), mRNA.	100	100	0	---	FALSE	Mm.358792	bone marrow| brain| embryonic tissue| eye| intestine| lung| mammary gland| morula| fetus| adult	chr4	-	155859268	155863362	NM_031872	Q925D8	GO:0001582 // GO:0007165 // GO:0007186 // GO:0050896 // GO:0050909 // GO:0050916 // GO:0050916 // GO:0050917 // GO:0001582 // GO:0001582 // GO:0007186 // GO:0050916 // GO:0050916 // GO:0050917 // GO:0050917	detection of chemical stimulus involved in sensory perception of sweet taste // signal transduction // G-protein coupled receptor signaling pathway // response to stimulus // sensory perception of taste // sensory perception of sweet taste // sensory perception of sweet taste // sensory perception of umami taste // detection of chemical stimulus involved in sensory perception of sweet taste // de…	not recorded // inferred from electronic annotation // traceable author statement // inferred from electronic annotation // inferred from electronic annotation // inferred from genetic interaction // not recorded // not recorded // inferred from electronic annotation // --- // inferred from electronic annotation // inferred from electronic annotation // --- // inferred from electronic annotation …	GO:0005886 // GO:0005887 // GO:0016020 // GO:0016021 // GO:1903767 // GO:1903767 // GO:1903767	plasma membrane // integral component of plasma membrane // membrane // integral component of membrane // sweet taste receptor complex // sweet taste receptor complex // sweet taste receptor complex	inferred from electronic annotation // traceable author statement // inferred from electronic annotation // inferred from electronic annotation // not recorded // inferred from electronic annotation // ---	GO:0004871 // GO:0004930 // GO:0005515 // GO:0008527 // GO:0033041 // GO:0004930 // GO:0008527 // GO:0008527 // GO:0033041 // GO:0033041	signal transducer activity // G-protein coupled receptor activity // protein binding // taste receptor activity // sweet taste receptor activity // G-protein coupled receptor activity // taste receptor activity // taste receptor activity // sweet taste receptor activity // sweet taste receptor activity	inferred from electronic annotation // traceable author statement // inferred from physical interaction // not recorded // not recorded // inferred from electronic annotation // inferred from electronic annotation // --- // inferred from electronic annotation // ---	---	---	---	---	---
TC1000000170.mm.2	5.98894	6.5128	7.09505	6.42888	6.25919	7.3417	7.42826	7.14672	6.86866	6.5412	6.45697	7.06531	0.608335	1.5245	0.0377398	NR_045843	Gm5420	predicted gene 5420	10 A3|10	NR_045843	RefSeq	Mus musculus predicted gene 5420 (Gm5420), long non-coding RNA.	100	100	0	---	FALSE	Mm.244553	intestine| vesicular gland| juvenile| adult	chr10	+	21690845	21693978	NR_045843	Q8C1V2	GO:0008150	biological_process	no biological data available	GO:0005575	cellular_component	no biological data available	GO:0003674	molecular_function	no biological data available	---	---	---	---	---
TC1100001708.mm.2	5.22696	5.53622	6.0435	6.05798	5.88695	6.24681	6.23389	6.31401	6.83003	6.1565	5.75032	6.35625	0.605927	1.52196	0.0168919	NM_001077698	Fmnl1	formin-like 1	11|11 D	NM_001077698	RefSeq	Mus musculus formin-like 1 (Fmnl1), transcript variant 2, mRNA.	100	100	0	---	FALSE	Mm.138913	blood| bone marrow| brain| embryonic tissue| kidney| mammary gland| pancreas| pineal gland| pituitary gland| salivary gland| skin| testis| thymus| fetus| juvenile| adult	chr11	+	103171107	103198901	NM_001077698	Q9JL26	GO:0006929 // GO:0007010 // GO:0008360 // GO:0009987 // GO:0016043 // GO:0030036 // GO:0051014 // GO:0008360 // GO:0030866 // GO:0030866	substrate-dependent cell migration // cytoskeleton organization // regulation of cell shape // cellular process // cellular component organization // actin cytoskeleton organization // actin filament severing // regulation of cell shape // cortical actin cytoskeleton organization // cortical actin cytoskeleton organization	inferred from mutant phenotype // inferred from electronic annotation // inferred from electronic annotation // inferred from mutant phenotype // inferred from electronic annotation // inferred from electronic annotation // inferred from direct assay // inferred from sequence or structural similarity // inferred from electronic annotation // inferred from sequence or structural similarity	GO:0005737 // GO:0005829 // GO:0005886 // GO:0016020 // GO:0031410 // GO:0045335 // GO:0005829 // GO:0005886 // GO:0045335 // GO:0070062	cytoplasm // cytosol // plasma membrane // membrane // cytoplasmic vesicle // phagocytic vesicle // cytosol // plasma membrane // phagocytic vesicle // extracellular exosome	inferred from electronic annotation // inferred from direct assay // inferred from direct assay // inferred from electronic annotation // inferred from electronic annotation // inferred from direct assay // traceable author statement // inferred from electronic annotation // inferred from electronic annotation // inferred from electronic annotation	GO:0003779 // GO:0005522 // GO:0017048 // GO:0032794 // GO:0048365 // GO:0051015 // GO:0032794	actin binding // profilin binding // Rho GTPase binding // GTPase activating protein binding // Rac GTPase binding // actin filament binding // GTPase activating protein binding	inferred from electronic annotation // inferred from direct assay // inferred from electronic annotation // inferred from direct assay // inferred from direct assay // inferred from direct assay // inferred from electronic annotation	---	---	---	---	---
TC1400000418.mm.2	4.64174	3.99742	3.79797	4.63188	3.93811	5.16565	4.23403	5.0261	4.49498	5.10258	4.20142	4.80467	0.603243	1.51913	0.0482867	OTTMUST00000110337	1700049E17Rik2	tandem duplication of RIKEN cDNA 1700049E17 gene, gene 2	14 B|14	OTTMUST00000110337	Havana transcript	Novel DUF622 domain containing protein (1700049E17Rik1) pseudogene (1700049E17Rik2)[gene_biotype:protein_coding transcript_biotype:protein_coding]	100	100	0	---	FALSE	---	---	chr14	+	41570696	41580369	ENSMUST00000100701	E9Q430	---	---	---	---	---	---	---	---	---	---	---	Pfam	IPR006907	Domain of unknown function DUF622
TC0100000947.mm.2	6.88492	6.96731	6.66034	6.31126	7.11357	7.64719	7.71293	7.41331	7.41688	6.76306	6.78748	7.39067	0.603193	1.51908	0.0247076	NM_178882	D2hgdh	D-2-hydroxyglutarate dehydrogenase	1|1 D	NM_178882	RefSeq	Mus musculus D-2-hydroxyglutarate dehydrogenase (D2hgdh), transcript variant 2, mRNA.	100	100	0	---	FALSE	Mm.383401	bladder| bone marrow| brain| connective tissue| dorsal root ganglion| embryonic tissue| extraembryonic tissue| eye| heart| intestine| joint| kidney| liver| lung| lymph node| mammary gland| ovary| pancreas| salivary gland| skin| spinal cord| spleen| testis| thymus| thyroid| blastocyst| egg cylinder| gastrula| organogenesis| fetus| neonate| juvenile| adult	chr1	+	93825240	93918119	NM_178882	Q8CIM3	GO:0010042 // GO:0010042 // GO:0010043 // GO:0010043 // GO:0032025 // GO:0032025 // GO:0032026 // GO:0044267 // GO:0044267 // GO:0051592 // GO:0055114 // GO:0010042 // GO:0010043 // GO:0032025 // GO:0044267	response to manganese ion // response to manganese ion // response to zinc ion // response to zinc ion // response to cobalt ion // response to cobalt ion // response to magnesium ion // cellular protein metabolic process // cellular protein metabolic process // response to calcium ion // oxidation-reduction process // response to manganese ion // response to zinc ion // response to cobalt ion //…	not recorded // inferred from sequence or structural similarity // not recorded // inferred from sequence or structural similarity // not recorded // inferred from sequence or structural similarity // inferred from sequence or structural similarity // not recorded // inferred from sequence or structural similarity // inferred from sequence or structural similarity // inferred from electronic anno…	GO:0005739 // GO:0005739 // GO:0005739	mitochondrion // mitochondrion // mitochondrion	not recorded // inferred from sequence or structural similarity // inferred from electronic annotation	GO:0003824 // GO:0016491 // GO:0016614 // GO:0018466 // GO:0050660 // GO:0051990 // GO:0051990 // GO:0051990	catalytic activity // oxidoreductase activity // oxidoreductase activity, acting on CH-OH group of donors // limonene-1,2-diol dehydrogenase activity // flavin adenine dinucleotide binding // (R)-2-hydroxyglutarate dehydrogenase activity // (R)-2-hydroxyglutarate dehydrogenase activity // (R)-2-hydroxyglutarate dehydrogenase activity	inferred from electronic annotation // inferred from electronic annotation // inferred from electronic annotation // inferred from electronic annotation // inferred from electronic annotation // not recorded // inferred from sequence or structural similarity // inferred from electronic annotation	---	---	---	---	---
TC1100000893.mm.2	4.81941	5.40423	5.27229	4.82167	5.12231	5.95425	5.94759	5.32661	5.35227	5.87463	5.08798	5.69107	0.603091	1.51897	0.0119458	NM_028005	Borcs6	BLOC-1 related complex subunit 6	11|11 B3	NM_028005	RefSeq	Mus musculus BLOC-1 related complex subunit 6 (Borcs6), mRNA.	100	100	0	---	FALSE	Mm.340257	bladder| bone| bone marrow| brain| connective tissue| embryonic tissue| extraembryonic tissue| heart| inner ear| liver| lung| lymph node| mammary gland| muscle| ovary| pancreas| pineal gland| skin| spinal cord| stomach| testis| thyroid| tongue| organogenesis| fetus| juvenile| adult	chr11	+	69059717	69061578	NM_028005	Q9D6W8	GO:0008150	biological_process	no biological data available	GO:0005575	cellular_component	no biological data available	GO:0005515	protein binding	inferred from physical interaction	---	---	---	---	---
TC0Y00000059.mm.2	3.91609	3.73743	4.1752	4.05594	4.0628	4.54368	4.45278	4.27304	4.25484	5.43395	3.98949	4.59166	0.602166	1.51799	0.0308124	BC117086	Ssty2	spermiogenesis specific transcript on the Y 2	Y|Y D	BC117086	GenBank	Mus musculus spermiogenesis specific transcript on the Y 2, mRNA (cDNA clone MGC:151463 IMAGE:40126405), complete cds.	100	100	0	---	FALSE	Mm.458581	---	chrY	+	22512351	22514683	BC117086	Q149W4	GO:0007276	gamete generation	inferred from electronic annotation	---	---	---	---	---	---	---	---	---	---	---
TC1400001419.mm.2	5.89411	5.54329	6.60496	6.38782	6.16204	6.64938	6.74158	6.60343	6.86709	6.7409	6.11844	6.72048	0.602032	1.51785	0.0137252	ENSMUST00000169215	Gm3685	predicted gene 3685 [Source:MGI Symbol;Acc:MGI:3781861]	---	ENSMUST00000169215	ENSEMBL	predicted gene 3685 [gene_biotype:protein_coding transcript_biotype:protein_coding]	100	100	0	---	FALSE	---	---	chr14	-	7036535	7044970	ENSMUST00000169215	K7N6U3	GO:0008150	biological_process	no biological data available	GO:0005575	cellular_component	no biological data available	GO:0003674	molecular_function	no biological data available	---	---	Pfam	IPR006907	Domain of unknown function DUF622
TC1000003050.mm.2	8.98901	9.65624	9.19001	9.01322	9.3996	9.75924	10.4154	9.7985	9.81447	9.46914	9.24961	9.85135	0.601738	1.51754	0.0164663	NM_001081056	Xpot	exportin, tRNA (nuclear export receptor for tRNAs)	10|10 D3	NM_001081056	RefSeq	Mus musculus exportin, tRNA (nuclear export receptor for tRNAs) (Xpot), mRNA.	100	100	0	---	FALSE	Mm.25042	adipose tissue| bladder| blood| bone| bone marrow| brain| embryonic tissue| extraembryonic tissue| eye| inner ear| intestine| joint| kidney| liver| lung| lymph node| mammary gland| molar| muscle| pancreas| pituitary gland| prostate| skin| spleen| testis| thymus| cleavage| morula| blastocyst| gastrula| organogenesis| fetus| neonate| juvenile| adult	chr10	-	121587380	121626316	NM_001081056	Q9CRT8	GO:0006409 // GO:0006810 // GO:0006886 // GO:0071528 // GO:0006409 // GO:0006409 // GO:0071528	tRNA export from nucleus // transport // intracellular protein transport // tRNA re-export from nucleus // tRNA export from nucleus // tRNA export from nucleus // tRNA re-export from nucleus	not recorded // inferred from electronic annotation // inferred from electronic annotation // not recorded // inferred from electronic annotation // --- // ---	GO:0005622 // GO:0005623 // GO:0005634 // GO:0005643 // GO:0005654 // GO:0005737 // GO:0016363 // GO:0005643 // GO:0005643 // GO:0005654 // GO:0005654 // GO:0005737 // GO:0005737 // GO:0016363	intracellular // cell // nucleus // nuclear pore // nucleoplasm // cytoplasm // nuclear matrix // nuclear pore // nuclear pore // nucleoplasm // nucleoplasm // cytoplasm // cytoplasm // nuclear matrix	not recorded // not recorded // inferred from electronic annotation // not recorded // not recorded // not recorded // not recorded // --- // inferred from electronic annotation // inferred from electronic annotation // --- // --- // inferred from electronic annotation // ---	GO:0000049 // GO:0003723 // GO:0008536 // GO:0015932 // GO:0000049 // GO:0000049 // GO:0008536 // GO:0008536 // GO:0015932	tRNA binding // RNA binding // Ran GTPase binding // nucleobase-containing compound transmembrane transporter activity // tRNA binding // tRNA binding // Ran GTPase binding // Ran GTPase binding // nucleobase-containing compound transmembrane transporter activity	not recorded // inferred from electronic annotation // not recorded // not recorded // --- // inferred from electronic annotation // --- // inferred from electronic annotation // ---	---	---	---	---	---
TC0100001678.mm.2	4.96512	5.00948	5.23581	5.37079	4.8289	5.60228	5.73217	5.76837	5.60007	5.70963	5.08202	5.68251	0.600486	1.51623	0.000401831	NM_001034899	Gm16432	predicted gene 16432	1|1 H4	NM_001034899	RefSeq	Mus musculus predicted gene 16432 (Gm16432), mRNA.	100	100	0	---	FALSE	Mm.442974	brain| muscle| testis| juvenile| adult	chr1	+	177983423	178172704	NM_001034899	B2RW93	GO:0008150	biological_process	no biological data available	GO:0005575	cellular_component	no biological data available	GO:0003674	molecular_function	no biological data available	---	---	---	---	---
TC0X00001246.mm.2	4.97445	4.44609	4.58402	4.52429	5.2159	5.72064	5.11934	5.47875	4.83266	5.59408	4.74895	5.34909	0.600143	1.51587	0.0261924	NR_003646	4921511C20Rik	high density lipoprotein (HDL) binding protein pseudogene	X|X E3	NR_003646	RefSeq	Mus musculus RIKEN cDNA 4921511C20 gene (4921511C20Rik), non-coding RNA.	100	100	0	---	FALSE	Mm.72281	testis| adult	chrX	+	127394293	127395898	NR_003646	Q8BVT7	GO:0008150	biological_process	no biological data available	GO:0005575	cellular_component	no biological data available	GO:0003674 // GO:0003676 // GO:0003723	molecular_function // nucleic acid binding // RNA binding	no biological data available // inferred from electronic annotation // inferred from electronic annotation	---	---	---	---	---
TC1100000654.mm.2	3.7607	4.3901	4.97094	4.41373	4.54801	5.36719	4.76702	5.28476	5.23203	4.41999	4.4167	5.0142	0.597503	1.5131	0.0548737	NM_001113325	Gria1	glutamate receptor, ionotropic, AMPA1 (alpha 1)	11 B1.3|11 34.51 cM	NM_001113325	RefSeq	Mus musculus glutamate receptor, ionotropic, AMPA1 (alpha 1) (Gria1), transcript variant 1, mRNA.	100	100	0	---	FALSE	Mm.4920	brain| embryonic tissue| eye| kidney| mammary gland| pituitary gland| spinal cord| testis| vagina| fetus| neonate| juvenile| adult	chr11	+	57011387	57330244	NM_001113325	P23818	GO:0001919 // GO:0006810 // GO:0006811 // GO:0007268 // GO:0007616 // GO:0007616 // GO:0009636 // GO:0019228 // GO:0031623 // GO:0031623 // GO:0034220 // GO:0035235 // GO:0035249 // GO:0045838 // GO:0048167 // GO:0050804 // GO:0050806 // GO:0060292 // GO:0034220 // GO:0035235 // GO:0035249	regulation of receptor recycling // transport // ion transport // synaptic transmission // long-term memory // long-term memory // response to toxic substance // neuronal action potential // receptor internalization // receptor internalization // ion transmembrane transport // ionotropic glutamate receptor signaling pathway // synaptic transmission, glutamatergic // positive regulation of membran…	not recorded // inferred from electronic annotation // inferred from electronic annotation // inferred from genetic interaction // inferred from mutant phenotype // not recorded // not recorded // not recorded // inferred from mutant phenotype // not recorded // not recorded // not recorded // not recorded // not recorded // not recorded // not recorded // not recorded // inferred from genetic in…	GO:0005769 // GO:0005783 // GO:0005829 // GO:0005886 // GO:0005886 // GO:0008021 // GO:0008328 // GO:0009986 // GO:0009986 // GO:0009986 // GO:0014069 // GO:0014069 // GO:0016020 // GO:0016021 // GO:0030054 // GO:0030425 // GO:0031594 // GO:0032279 // GO:0032281 // GO:0032281 // GO:0032590 // GO:0032590 // GO:0032591 // GO:0042995 // GO:0043005 // GO:0043005 // GO:0043025 // GO:0043025 // GO:0043…	early endosome // endoplasmic reticulum // cytosol // plasma membrane // plasma membrane // synaptic vesicle // ionotropic glutamate receptor complex // cell surface // cell surface // cell surface // postsynaptic density // postsynaptic density // membrane // integral component of membrane // cell junction // dendrite // neuromuscular junction // asymmetric synapse // AMPA glutamate receptor com…	not recorded // inferred from direct assay // not recorded // inferred from direct assay // not recorded // inferred from direct assay // inferred from direct assay // inferred from direct assay // inferred from mutant phenotype // not recorded // inferred from direct assay // not recorded // inferred from direct assay // inferred from electronic annotation // inferred from electronic annotation …	GO:0001965 // GO:0004872 // GO:0004970 // GO:0004971 // GO:0005216 // GO:0005234 // GO:0005515 // GO:0008179 // GO:0019901 // GO:0019904 // GO:0030165 // GO:0031267 // GO:0031489 // GO:0031681 // GO:0031698 // GO:0042802 // GO:0051018 // GO:0004970 // GO:0004971 // GO:0004971 // GO:0004971 // GO:0005234 // GO:0005234	G-protein alpha-subunit binding // receptor activity // ionotropic glutamate receptor activity // AMPA glutamate receptor activity // ion channel activity // extracellular-glutamate-gated ion channel activity // protein binding // adenylate cyclase binding // protein kinase binding // protein domain specific binding // PDZ domain binding // small GTPase binding // myosin V binding // G-protein be…	not recorded // inferred from electronic annotation // not recorded // not recorded // inferred from electronic annotation // not recorded // inferred from physical interaction // not recorded // not recorded // not recorded // not recorded // not recorded // not recorded // not recorded // not recorded // not recorded // not recorded // inferred from electronic annotation // --- // inferred from…	---	---	---	---	---
TC0300002497.mm.2	6.842	6.89171	6.82164	6.338	6.09902	7.21701	7.64079	7.2191	7.04355	6.85146	6.59848	7.19438	0.595906	1.51142	0.0203473	NM_026975	Bola1	bolA-like 1 (E. coli)	3|3 F2	NM_026975	RefSeq	Mus musculus bolA-like 1 (E. coli) (Bola1), mRNA.	100	100	0	---	FALSE	Mm.104531	brain| embryonic tissue| extraembryonic tissue| eye| intestine| joint| kidney| liver| lung| mammary gland| pancreas| skin| stomach| testis| thymus| thyroid| tongue| uterus| cleavage| organogenesis| fetus| neonate| juvenile| adult	chr3	-	96196588	96219709	NM_026975	Q9D8S9	GO:0008150	biological_process	no biological data available	GO:0005576 // GO:0005739	extracellular region // mitochondrion	inferred from electronic annotation // inferred from direct assay	GO:0003674	molecular_function	no biological data available	---	---	---	---	---
TC1300000563.mm.2	7.30121	7.55001	6.91027	7.39241	6.96424	7.38775	8.24778	7.70124	7.94831	7.81024	7.22363	7.81906	0.595437	1.51093	0.0132554	NM_001276399	Ippk	inositol 1,3,4,5,6-pentakisphosphate 2-kinase	13|13 A5	NM_001276399	RefSeq	Mus musculus inositol 1,3,4,5,6-pentakisphosphate 2-kinase (Ippk), transcript variant 2, mRNA.	100	100	0	---	FALSE	Mm.390586	bladder| bone| bone marrow| brain| connective tissue| embryonic tissue| extraembryonic tissue| eye| fertilized ovum| intestine| kidney| lung| mammary gland| nasopharynx| ovary| pancreas| skin| testis| thymus| vagina|oocyte| unfertilized ovum| zygote| cleavage| blastocyst| organogenesis| fetus| neonate| juvenile| adult	chr13	+	49421223	49464573	NM_001276399	Q6P1C1	GO:0016310 // GO:0052746 // GO:0098779 // GO:0052746 // GO:0052746 // GO:0052746 // GO:0098779 // GO:0098779	phosphorylation // inositol phosphorylation // mitophagy in response to mitochondrial depolarization // inositol phosphorylation // inositol phosphorylation // inositol phosphorylation // mitophagy in response to mitochondrial depolarization // mitophagy in response to mitochondrial depolarization	inferred from electronic annotation // not recorded // not recorded // inferred from electronic annotation // --- // inferred from sequence or structural similarity // inferred from electronic annotation // ---	GO:0005622 // GO:0005634 // GO:0005737 // GO:0005622 // GO:0005622	intracellular // nucleus // cytoplasm // intracellular // intracellular	not recorded // inferred from electronic annotation // inferred from electronic annotation // inferred from electronic annotation // ---	GO:0000166 // GO:0005524 // GO:0016301 // GO:0016740 // GO:0035299 // GO:0035299 // GO:0035299 // GO:0035299	nucleotide binding // ATP binding // kinase activity // transferase activity // inositol pentakisphosphate 2-kinase activity // inositol pentakisphosphate 2-kinase activity // inositol pentakisphosphate 2-kinase activity // inositol pentakisphosphate 2-kinase activity	inferred from electronic annotation // inferred from electronic annotation // inferred from electronic annotation // inferred from electronic annotation // not recorded // inferred from electronic annotation // --- // inferred from sequence or structural similarity	---	---	---	---	---
TC1700001479.mm.2	4.57697	4.17083	4.53592	3.60487	4.30923	4.40401	5.03398	4.90031	4.81654	5.01673	4.23957	4.83431	0.594747	1.51021	0.0218085	XM_972876.3	Gm7356	PREDICTED: predicted gene 7356 (Gm7356), mRNA.	---	XM_972876.3	MGI/Jackson Lab	PREDICTED: predicted gene 7356 (Gm7356), mRNA.	100	100	0	---	FALSE	---	---	chr17	-	14000239	14001765	---	---	---	---	---	---	---	---	---	---	---	---	---	---	---	---
TC0300000308.mm.2	4.83572	5.01414	5.029	5.59294	5.19694	5.39647	6.02167	5.56997	6.06015	5.5905	5.13375	5.72775	0.594006	1.50943	0.0121826	NM_011495	Plk4	polo-like kinase 4	3|3 B	NM_011495	RefSeq	Mus musculus polo-like kinase 4 (Plk4), transcript variant 1, mRNA.	100	100	0	---	FALSE	Mm.3794	blood| bone| bone marrow| brain| connective tissue| embryonic tissue| extraembryonic tissue| eye| fertilized ovum| heart| kidney| liver| lung| lymph node| mammary gland| molar| ovary| prostate| skin| spleen| testis| thymus|oocyte| unfertilized ovum| zygote| cleavage| morula| blastocyst| egg cylinder| gastrula| organogenesis| fetus| neonate| juvenile| adult	chr3	+	40799951	40816883	NM_011495	Q64702	GO:0006468 // GO:0007099 // GO:0007099 // GO:0016310 // GO:0046601 // GO:0060707 // GO:0098535 // GO:0007099 // GO:0007099 // GO:0007099 // GO:0046601 // GO:0046601 // GO:0046601	protein phosphorylation // centriole replication // centriole replication // phosphorylation // positive regulation of centriole replication // trophoblast giant cell differentiation // de novo centriole assembly // centriole replication // centriole replication // centriole replication // positive regulation of centriole replication // positive regulation of centriole replication // positive reg…	inferred from electronic annotation // inferred from mutant phenotype // not recorded // inferred from electronic annotation // not recorded // inferred from mutant phenotype // inferred from mutant phenotype // inferred from electronic annotation // --- // inferred from sequence or structural similarity // inferred from electronic annotation // --- // inferred from sequence or structural similar…	GO:0001741 // GO:0005634 // GO:0005730 // GO:0005737 // GO:0005813 // GO:0005814 // GO:0005856 // GO:0098536 // GO:0005730 // GO:0005813 // GO:0005813 // GO:0005814 // GO:0005814 // GO:0005814 // GO:0032154	XY body // nucleus // nucleolus // cytoplasm // centrosome // centriole // cytoskeleton // deuterosome // nucleolus // centrosome // centrosome // centriole // centriole // centriole // cleavage furrow	inferred from direct assay // inferred from electronic annotation // inferred from direct assay // inferred from electronic annotation // not recorded // not recorded // inferred from electronic annotation // inferred from direct assay // inferred from electronic annotation // inferred from electronic annotation // --- // inferred from electronic annotation // --- // inferred from sequence or str…	GO:0000166 // GO:0004672 // GO:0004674 // GO:0004674 // GO:0005515 // GO:0005524 // GO:0016301 // GO:0016740 // GO:0042802 // GO:0004674 // GO:0004674	nucleotide binding // protein kinase activity // protein serine/threonine kinase activity // protein serine/threonine kinase activity // protein binding // ATP binding // kinase activity // transferase activity // identical protein binding // protein serine/threonine kinase activity // protein serine/threonine kinase activity	inferred from electronic annotation // inferred from electronic annotation // inferred from direct assay // not recorded // inferred from physical interaction // inferred from electronic annotation // inferred from electronic annotation // inferred from electronic annotation // inferred from physical interaction // inferred from electronic annotation // ---	---	---	---	---	---
TC1400002839.mm.2	6.65586	6.41868	6.55376	6.51783	7.25547	6.98328	7.28339	7.41006	7.85663	6.83747	6.68032	7.27417	0.593849	1.50927	0.0335962	NM_001256886	Gm3500	predicted gene 3500	14 A1|14	NM_001256886	RefSeq	Mus musculus predicted gene 3500 (Gm3500), mRNA.	100	100	0	---	FALSE	Mm.443041 // Mm.483651	embryonic tissue| eye| inner ear| liver| lung| organogenesis| fetus // embryonic tissue| adult	chr14	-	5718334	5741602	NM_001256886	A6NAS6	GO:0008150	biological_process	no biological data available	GO:0005575	cellular_component	no biological data available	GO:0003674 // GO:0005515	molecular_function // protein binding	no biological data available // inferred from physical interaction	---	---	---	---	---
TC0300000916.mm.2	9.99999	10.5206	9.90019	9.7003	10.4735	10.7003	10.9692	10.8113	10.9716	10.1076	10.1189	10.712	0.593083	1.50847	0.0311535	NM_001253757	Anp32e	acidic (leucine-rich) nuclear phosphoprotein 32 family, member E	3|3 F2.1	NM_001253757	RefSeq	Mus musculus acidic (leucine-rich) nuclear phosphoprotein 32 family, member E (Anp32e), transcript variant 2, mRNA.	100	100	0	---	FALSE	Mm.218657	bladder| blood| bone| bone marrow| brain| connective tissue| dorsal root ganglion| embryonic tissue| extraembryonic tissue| eye| fertilized ovum| heart| inner ear| intestine| kidney| liver| lung| mammary gland| molar| muscle| nasopharynx| olfactory mucosa| ovary| pancreas| pituitary gland| prostate| salivary gland| skin| spinal cord| spleen| sympathetic ganglion| testis| thymus| thyroid| uterus| …	chr3	+	95929246	95947390	NM_001253757	P97822	GO:0016568 // GO:0043086 // GO:0043486 // GO:0043486	chromatin modification // negative regulation of catalytic activity // histone exchange // histone exchange	inferred from electronic annotation // inferred from direct assay // inferred from electronic annotation // inferred from sequence or structural similarity	GO:0005634 // GO:0005737 // GO:0016023 // GO:0000812 // GO:0000812 // GO:0005634 // GO:0005737	nucleus // cytoplasm // cytoplasmic membrane-bounded vesicle // Swr1 complex // Swr1 complex // nucleus // cytoplasm	inferred from direct assay // inferred from direct assay // inferred from direct assay // inferred from electronic annotation // inferred from sequence or structural similarity // inferred from electronic annotation // inferred from electronic annotation	GO:0019212 // GO:0042393 // GO:0042393	phosphatase inhibitor activity // histone binding // histone binding	inferred from direct assay // inferred from electronic annotation // inferred from sequence or structural similarity	---	---	---	---	---
TC0300000096.mm.2	9.80026	9.67019	9.61875	10.3146	9.75731	10.6061	10.3732	10.6746	10.1202	10.3373	9.83222	10.4223	0.590044	1.50529	0.00606933	NM_009801	Car2	carbonic anhydrase 2	3 A1|3 3.23 cM	NM_009801	RefSeq	Mus musculus carbonic anhydrase 2 (Car2), mRNA.	100	100	0	---	FALSE	Mm.1186	bladder| blood| bone| bone marrow| brain| embryonic tissue| extraembryonic tissue| eye| inner ear| intestine| joint| kidney| liver| lung| mammary gland| molar| muscle| ovary| pancreas| prostate| spinal cord| spleen| stomach| testis| thymus| thyroid| uterus| blastocyst| egg cylinder| gastrula| organogenesis| fetus| neonate| juvenile| adult	chr3	+	14886426	14900770	NM_009801	P00920	GO:0002009 // GO:0006730 // GO:0006885 // GO:0015670 // GO:0015670 // GO:0032230 // GO:0032849 // GO:0032849 // GO:0038166 // GO:0044070 // GO:0045672 // GO:0045780 // GO:0046903 // GO:0051453 // GO:2001150 // GO:2001225 // GO:0001822 // GO:0009268 // GO:0010033 // GO:0010043 // GO:0032849 // GO:0038166 // GO:0038166 // GO:0038166 // GO:0042475 // GO:0043627 // GO:0044070 // GO:0044070 // GO:0044…	morphogenesis of an epithelium // one-carbon metabolic process // regulation of pH // carbon dioxide transport // carbon dioxide transport // positive regulation of synaptic transmission, GABAergic // positive regulation of cellular pH reduction // positive regulation of cellular pH reduction // angiotensin-activated signaling pathway // regulation of anion transport // positive regulation of ost…	inferred from mutant phenotype // inferred from electronic annotation // inferred by curator // inferred by curator // inferred from mutant phenotype // inferred from genetic interaction // inferred from mutant phenotype // not recorded // not recorded // not recorded // not recorded // not recorded // inferred from mutant phenotype // inferred from mutant phenotype // inferred from mutant phenot…	GO:0005615 // GO:0005737 // GO:0005829 // GO:0005886 // GO:0005902 // GO:0016020 // GO:0016323 // GO:0030424 // GO:0043209 // GO:0045177 // GO:0070062 // GO:0005615 // GO:0005737 // GO:0005737 // GO:0005737 // GO:0005886 // GO:0005886 // GO:0005886 // GO:0005902 // GO:0016323 // GO:0030424 // GO:0045177 // GO:0045177 // GO:0070062 // GO:0070062	extracellular space // cytoplasm // cytosol // plasma membrane // microvillus // membrane // basolateral plasma membrane // axon // myelin sheath // apical part of cell // extracellular exosome // extracellular space // cytoplasm // cytoplasm // cytoplasm // plasma membrane // plasma membrane // plasma membrane // microvillus // basolateral plasma membrane // axon // apical part of cell // apical…	not recorded // not recorded // inferred from direct assay // not recorded // not recorded // inferred from electronic annotation // not recorded // not recorded // inferred from direct assay // not recorded // not recorded // inferred from electronic annotation // inferred from electronic annotation // --- // inferred from sequence or structural similarity // inferred from electronic annotation …	GO:0004064 // GO:0004089 // GO:0004089 // GO:0004089 // GO:0008270 // GO:0016829 // GO:0046872 // GO:0004064 // GO:0004064 // GO:0004089 // GO:0004089 // GO:0008270 // GO:0008270	arylesterase activity // carbonate dehydratase activity // carbonate dehydratase activity // carbonate dehydratase activity // zinc ion binding // lyase activity // metal ion binding // arylesterase activity // arylesterase activity // carbonate dehydratase activity // carbonate dehydratase activity // zinc ion binding // zinc ion binding	not recorded // inferred from direct assay // inferred from mutant phenotype // not recorded // not recorded // inferred from electronic annotation // inferred from electronic annotation // inferred from electronic annotation // --- // inferred from electronic annotation // --- // inferred from electronic annotation // ---	---	---	---	---	---
TC0800000700.mm.2	5.48096	6.16609	6.32534	6.20313	5.57881	6.15246	6.27298	6.40259	6.80518	7.05957	5.95087	6.53856	0.58769	1.50284	0.0425597	NM_028182	Sh2d4a	SH2 domain containing 4A	8|8 C1	NM_028182	RefSeq	Mus musculus SH2 domain containing 4A (Sh2d4a), mRNA.	100	100	0	---	FALSE	Mm.40974	connective tissue| embryonic tissue| heart| inner ear| intestine| kidney| liver| lung| mammary gland| ovary| pancreas| prostate| skin| spleen| stomach| fetus| neonate| juvenile| adult	chr8	+	68276528	68347704	NM_028182	Q9D7V1	GO:0010923 // GO:0010923 // GO:0010923 // GO:0010923	negative regulation of phosphatase activity // negative regulation of phosphatase activity // negative regulation of phosphatase activity // negative regulation of phosphatase activity	not recorded // inferred from electronic annotation // --- // inferred from sequence or structural similarity	GO:0005737 // GO:0005737 // GO:0005737 // GO:0005737	cytoplasm // cytoplasm // cytoplasm // cytoplasm	inferred from direct assay // not recorded // inferred from electronic annotation // ---	GO:0019902 // GO:0019902 // GO:0019902 // GO:0019902	phosphatase binding // phosphatase binding // phosphatase binding // phosphatase binding	not recorded // inferred from electronic annotation // --- // inferred from sequence or structural similarity	---	---	---	---	---
TC0300000854.mm.2	5.06824	4.48787	4.98606	5.03389	4.81062	5.47441	4.74488	6.11023	5.22631	5.76754	4.87734	5.46467	0.587336	1.50247	0.0510398	ENSMUST00000090853	Gm5773	predicted pseudogene 5773 [Source:MGI Symbol;Acc:MGI:3645792]	---	ENSMUST00000090853	ENSEMBL	predicted pseudogene 5773 [gene_biotype:protein_coding transcript_biotype:protein_coding]	100	100	0	---	FALSE	---	---	chr3	+	93773000	93774142	ENSMUST00000090853	Q717B2	---	---	---	---	---	---	---	---	---	---	---	Pfam // Pfam	IPR000210 // IPR002083	BTB/POZ domain // MATH/TRAF domain
TC0100003041.mm.2	3.95966	4.20048	3.86164	4.23808	3.76427	4.49061	4.70145	5.02848	4.25072	4.47552	4.00482	4.58936	0.584532	1.49955	0.00659309	NM_007576	C4bp	complement component 4 binding protein	1 E4|1 56.89 cM	NM_007576	RefSeq	Mus musculus complement component 4 binding protein (C4bp), mRNA.	100	100	0	---	FALSE	Mm.306720	epididymis| kidney| liver| thymus| adult	chr1	-	130634773	130661632	NM_007576	P08607	GO:0002376 // GO:0006958 // GO:0045087 // GO:0045732 // GO:0045959	immune system process // complement activation, classical pathway // innate immune response // positive regulation of protein catabolic process // negative regulation of complement activation, classical pathway	inferred from electronic annotation // inferred from electronic annotation // inferred from electronic annotation // inferred from electronic annotation // inferred from electronic annotation	GO:0005576 // GO:0005615 // GO:0044216 // GO:0072562	extracellular region // extracellular space // other organism cell // blood microparticle	inferred from electronic annotation // inferred from electronic annotation // inferred from electronic annotation // inferred from electronic annotation	GO:0005515 // GO:0044822	protein binding // poly(A) RNA binding	inferred from physical interaction // inferred from electronic annotation	---	---	---	---	---
TC0600002392.mm.2	5.04603	5.3509	4.6585	5.13744	4.36958	5.60057	5.401	5.69574	5.59896	5.18813	4.91249	5.49688	0.58439	1.49941	0.0184403	NM_001042451	Snca	synuclein, alpha	6 B3|6 29.15 cM	NM_001042451	RefSeq	Mus musculus synuclein, alpha (Snca), transcript variant 1, mRNA.	100	100	0	---	FALSE	Mm.17484	bone| brain| connective tissue| embryonic tissue| extraembryonic tissue| eye| liver| lung| lymph node| mammary gland| olfactory mucosa| prostate| skin| spleen| sympathetic ganglion| thymus| turbinate| morula| organogenesis| fetus| neonate| juvenile| adult	chr6	-	60731573	60829855	NM_001042451	O55042	GO:0001774 // GO:0001921 // GO:0001933 // GO:0001956 // GO:0001963 // GO:0006631 // GO:0006638 // GO:0006644 // GO:0006919 // GO:0007006 // GO:0007268 // GO:0008344 // GO:0010040 // GO:0010517 // GO:0010642 // GO:0014048 // GO:0014059 // GO:0014059 // GO:0031115 // GO:0031623 // GO:0031648 // GO:0032026 // GO:0032410 // GO:0032496 // GO:0032769 // GO:0033138 // GO:0034341 // GO:0034599 // GO:0035…	microglial cell activation // positive regulation of receptor recycling // negative regulation of protein phosphorylation // positive regulation of neurotransmitter secretion // synaptic transmission, dopaminergic // fatty acid metabolic process // neutral lipid metabolic process // phospholipid metabolic process // activation of cysteine-type endopeptidase activity involved in apoptotic process …	inferred from mutant phenotype // not recorded // not recorded // inferred from direct assay // inferred from mutant phenotype // inferred from mutant phenotype // inferred from mutant phenotype // inferred from mutant phenotype // not recorded // inferred from mutant phenotype // inferred from genetic interaction // inferred from genetic interaction // not recorded // not recorded // not recorde…	GO:0005576 // GO:0005615 // GO:0005634 // GO:0005634 // GO:0005640 // GO:0005737 // GO:0005737 // GO:0005739 // GO:0005791 // GO:0005794 // GO:0005829 // GO:0005829 // GO:0005840 // GO:0005856 // GO:0005886 // GO:0005886 // GO:0005938 // GO:0008021 // GO:0015629 // GO:0016020 // GO:0016234 // GO:0016234 // GO:0030054 // GO:0030424 // GO:0030426 // GO:0030659 // GO:0031092 // GO:0043195 // GO:0043…	extracellular region // extracellular space // nucleus // nucleus // nuclear outer membrane // cytoplasm // cytoplasm // mitochondrion // rough endoplasmic reticulum // Golgi apparatus // cytosol // cytosol // ribosome // cytoskeleton // plasma membrane // plasma membrane // cell cortex // synaptic vesicle // actin cytoskeleton // membrane // inclusion body // inclusion body // cell junction // a…	inferred from electronic annotation // not recorded // inferred from direct assay // not recorded // not recorded // inferred from direct assay // not recorded // not recorded // not recorded // not recorded // inferred from direct assay // not recorded // not recorded // inferred from direct assay // inferred from direct assay // not recorded // not recorded // not recorded // not recorded // no…	GO:0000287 // GO:0005507 // GO:0005509 // GO:0005515 // GO:0005543 // GO:0008017 // GO:0008198 // GO:0008270 // GO:0016491 // GO:0019894 // GO:0019899 // GO:0019904 // GO:0042393 // GO:0042393 // GO:0042802 // GO:0042802 // GO:0043014 // GO:0043027 // GO:0043274 // GO:0045502 // GO:0046872 // GO:0047485 // GO:0048156 // GO:0048487 // GO:0050544 // GO:0051219 // GO:0000287 // GO:0000287 // GO:0005…	magnesium ion binding // copper ion binding // calcium ion binding // protein binding // phospholipid binding // microtubule binding // ferrous iron binding // zinc ion binding // oxidoreductase activity // kinesin binding // enzyme binding // protein domain specific binding // histone binding // histone binding // identical protein binding // identical protein binding // alpha-tubulin binding //…	not recorded // not recorded // not recorded // inferred from physical interaction // not recorded // not recorded // not recorded // not recorded // not recorded // not recorded // not recorded // not recorded // inferred from direct assay // not recorded // inferred from direct assay // not recorded // not recorded // not recorded // not recorded // not recorded // inferred from electronic anno…	---	---	---	---	---
TC0900000173.mm.2	6.55717	6.6821	7.02262	6.36452	6.94588	7.55678	7.39315	7.49442	7.10673	6.93827	6.71446	7.29787	0.583412	1.49839	0.00890538	NM_172919	Zfp846	zinc finger protein 846	9|9 A3	NM_172919	RefSeq	Mus musculus zinc finger protein 846 (Zfp846), mRNA.	100	100	0	---	FALSE	Mm.86627	brain| connective tissue| dorsal root ganglion| embryonic tissue| eye| intestine| kidney| lung| mammary gland| ovary| spinal cord| spleen| stomach| organogenesis| fetus| neonate| juvenile| adult	chr9	+	20581291	20595194	NM_172919	Q8BIQ2	GO:0006355 // GO:0006355 // GO:0008150 // GO:0006355	regulation of transcription, DNA-templated // regulation of transcription, DNA-templated // biological_process // regulation of transcription, DNA-templated	not recorded // --- // no biological data available // inferred from electronic annotation	GO:0005654 // GO:0005575 // GO:0005654 // GO:0005622	nucleoplasm // cellular_component // nucleoplasm // intracellular	not recorded // no biological data available // --- // inferred from electronic annotation	GO:0000977 // GO:0003700 // GO:0000977 // GO:0003674 // GO:0003676 // GO:0003700 // GO:0046872	RNA polymerase II regulatory region sequence-specific DNA binding // transcription factor activity, sequence-specific DNA binding // RNA polymerase II regulatory region sequence-specific DNA binding // molecular_function // nucleic acid binding // transcription factor activity, sequence-specific DNA binding // metal ion binding	not recorded // not recorded // --- // no biological data available // inferred from electronic annotation // --- // inferred from electronic annotation	---	---	---	---	---
TC1600001791.mm.2	4.61638	4.58693	4.63926	4.57048	5.0032	5.41426	5.18405	5.31992	5.77758	4.6348	4.68325	5.26612	0.582871	1.49783	0.0206944	NM_001011791	Olfr193	olfactory receptor 193	16|16 C1.3	NM_001011791	RefSeq	Mus musculus olfactory receptor 193 (Olfr193), mRNA.	100	100	0	---	FALSE	Mm.390897	---	chr16	-	59109625	59110633	NM_001011791	Q7TS43	GO:0007186 // GO:0007608 // GO:0007165 // GO:0007186 // GO:0007186 // GO:0007608 // GO:0007608 // GO:0050896 // GO:0050911 // GO:0050911	G-protein coupled receptor signaling pathway // sensory perception of smell // signal transduction // G-protein coupled receptor signaling pathway // G-protein coupled receptor signaling pathway // sensory perception of smell // sensory perception of smell // response to stimulus // detection of chemical stimulus involved in sensory perception of smell // detection of chemical stimulus involved i…	not recorded // not recorded // inferred from electronic annotation // --- // inferred from electronic annotation // --- // inferred from electronic annotation // inferred from electronic annotation // --- // inferred from electronic annotation	GO:0005887 // GO:0016021 // GO:0005886 // GO:0005887 // GO:0016020 // GO:0016021 // GO:0016021	integral component of plasma membrane // integral component of membrane // plasma membrane // integral component of plasma membrane // membrane // integral component of membrane // integral component of membrane	not recorded // not recorded // inferred from electronic annotation // --- // inferred from electronic annotation // inferred from electronic annotation // ---	GO:0004930 // GO:0004984 // GO:0005549 // GO:0004871 // GO:0004930 // GO:0004930 // GO:0004984 // GO:0004984 // GO:0005549	G-protein coupled receptor activity // olfactory receptor activity // odorant binding // signal transducer activity // G-protein coupled receptor activity // G-protein coupled receptor activity // olfactory receptor activity // olfactory receptor activity // odorant binding	not recorded // not recorded // not recorded // inferred from electronic annotation // --- // inferred from electronic annotation // --- // inferred from electronic annotation // ---	---	---	---	---	---
TC0100002349.mm.2	7.24113	7.09218	6.98334	6.98635	7.12951	7.89224	7.39375	7.42511	8.1822	7.44541	7.0865	7.66774	0.581238	1.49613	0.00783043	NM_001163314	Pgap1	post-GPI attachment to proteins 1	1|1 C1.1	NM_001163314	RefSeq	Mus musculus post-GPI attachment to proteins 1 (Pgap1), mRNA.	100	100	0	---	FALSE	Mm.103539	bone marrow| brain| dorsal root ganglion| embryonic tissue| eye| fertilized ovum| inner ear| intestine| kidney| liver| lymph node| mammary gland| ovary| pancreas| salivary gland| skin| spleen| stomach| testis| thymus| unfertilized ovum| zygote| blastocyst| gastrula| organogenesis| fetus| neonate| juvenile| adult	chr1	-	54473000	54557684	NM_001163314	Q3UUQ7	GO:0006505 // GO:0006506 // GO:0006810 // GO:0006886 // GO:0007605 // GO:0009880 // GO:0009880 // GO:0009948 // GO:0009948 // GO:0015031 // GO:0015798 // GO:0021871 // GO:0021871 // GO:0060322 // GO:0060322 // GO:0090305 // GO:0006506 // GO:0015798 // GO:0015798 // GO:0090305	GPI anchor metabolic process // GPI anchor biosynthetic process // transport // intracellular protein transport // sensory perception of sound // embryonic pattern specification // embryonic pattern specification // anterior/posterior axis specification // anterior/posterior axis specification // protein transport // myo-inositol transport // forebrain regionalization // forebrain regionalization…	inferred from electronic annotation // not recorded // inferred from electronic annotation // inferred from electronic annotation // inferred from mutant phenotype // inferred from genetic interaction // inferred from mutant phenotype // inferred from genetic interaction // inferred from mutant phenotype // inferred from electronic annotation // not recorded // inferred from genetic interaction /…	GO:0005783 // GO:0016020 // GO:0016021 // GO:0005783 // GO:0005783 // GO:0005789	endoplasmic reticulum // membrane // integral component of membrane // endoplasmic reticulum // endoplasmic reticulum // endoplasmic reticulum membrane	not recorded // inferred from electronic annotation // inferred from electronic annotation // inferred from electronic annotation // inferred from sequence or structural similarity // inferred from electronic annotation	GO:0004518 // GO:0016787 // GO:0016788 // GO:0042578 // GO:0043765 // GO:0044824 // GO:0004518 // GO:0004518 // GO:0042578 // GO:0042578	nuclease activity // hydrolase activity // hydrolase activity, acting on ester bonds // phosphoric ester hydrolase activity // T/G mismatch-specific endonuclease activity // retroviral 3' processing activity // nuclease activity // nuclease activity // phosphoric ester hydrolase activity // phosphoric ester hydrolase activity	not recorded // inferred from electronic annotation // inferred from electronic annotation // not recorded // inferred from electronic annotation // inferred from electronic annotation // inferred from electronic annotation // inferred from sequence or structural similarity // inferred from electronic annotation // inferred from sequence or structural similarity	---	---	---	---	---
TC1100002559.mm.2	2.93149	2.82664	3.01523	3.32599	2.899	3.11878	4.05016	3.7903	3.28094	3.66411	2.99967	3.58086	0.581188	1.49608	0.0158084	NM_001099641	Gabra6	gamma-aminobutyric acid (GABA) A receptor, subunit alpha 6	11 A5|11 25.03 cM	NM_001099641	RefSeq	Mus musculus gamma-aminobutyric acid (GABA) A receptor, subunit alpha 6 (Gabra6), transcript variant 1, mRNA.	100	100	0	---	FALSE	Mm.4915	brain| juvenile| adult	chr11	-	42306437	42321072	NM_001099641	P16305	GO:0006810 // GO:0006811 // GO:0006821 // GO:0007214 // GO:0034220 // GO:0051291 // GO:0051932 // GO:0007214 // GO:0007268 // GO:0042391 // GO:0042493 // GO:0050877 // GO:1902476	transport // ion transport // chloride transport // gamma-aminobutyric acid signaling pathway // ion transmembrane transport // protein heterooligomerization // synaptic transmission, GABAergic // gamma-aminobutyric acid signaling pathway // synaptic transmission // regulation of membrane potential // response to drug // neurological system process // chloride transmembrane transport	inferred from electronic annotation // inferred from electronic annotation // inferred from electronic annotation // inferred from electronic annotation // not recorded // not recorded // not recorded // --- // --- // --- // --- // --- // ---	GO:0005886 // GO:0005887 // GO:0016020 // GO:0016021 // GO:0030054 // GO:0030425 // GO:0032809 // GO:0034707 // GO:0042734 // GO:0043235 // GO:0045202 // GO:0045211 // GO:0005887 // GO:0016020 // GO:0043005 // GO:0045202 // GO:0045211 // GO:1902711	plasma membrane // integral component of plasma membrane // membrane // integral component of membrane // cell junction // dendrite // neuronal cell body membrane // chloride channel complex // presynaptic membrane // receptor complex // synapse // postsynaptic membrane // integral component of plasma membrane // membrane // neuron projection // synapse // postsynaptic membrane // GABA-A receptor…	inferred from electronic annotation // not recorded // not recorded // inferred from electronic annotation // inferred from electronic annotation // not recorded // not recorded // inferred from electronic annotation // not recorded // not recorded // inferred from electronic annotation // not recorded // --- // inferred from electronic annotation // --- // --- // inferred from electronic annotat…	GO:0004890 // GO:0005216 // GO:0005230 // GO:0005237 // GO:0005254 // GO:0008144 // GO:0008503 // GO:0022851 // GO:0004890 // GO:0004890 // GO:0005237 // GO:0005254 // GO:0008503	GABA-A receptor activity // ion channel activity // extracellular ligand-gated ion channel activity // inhibitory extracellular ligand-gated ion channel activity // chloride channel activity // drug binding // benzodiazepine receptor activity // GABA-gated chloride ion channel activity // GABA-A receptor activity // GABA-A receptor activity // inhibitory extracellular ligand-gated ion channel act…	not recorded // inferred from electronic annotation // inferred from electronic annotation // not recorded // inferred from electronic annotation // not recorded // not recorded // not recorded // --- // inferred from electronic annotation // --- // --- // ---	---	---	---	---	---
TC0400000774.mm.2	4.32228	4.38849	4.10793	4.5712	4.58497	4.5161	5.31183	4.7269	5.10358	5.22206	4.39497	4.97609	0.581122	1.49601	0.0107659	NM_001163732	Frmd3	FERM domain containing 3	4|4 C3	NM_001163732	RefSeq	Mus musculus FERM domain containing 3 (Frmd3), transcript variant 2, mRNA.	100	100	0	---	FALSE	Mm.221597	brain| dorsal root ganglion| embryonic tissue| eye| inner ear| olfactory mucosa| spinal cord| sympathetic ganglion| testis| fetus| neonate| adult	chr4	+	74013442	74202214	NM_001163732	Q8BHD4	GO:0008150	biological_process	no biological data available	GO:0005737 // GO:0005856 // GO:0016020 // GO:0016021 // GO:0019898 // GO:0005575	cytoplasm // cytoskeleton // membrane // integral component of membrane // extrinsic component of membrane // cellular_component	inferred from electronic annotation // inferred from electronic annotation // inferred from electronic annotation // inferred from electronic annotation // inferred from electronic annotation // no biological data available	GO:0008092 // GO:0003674	cytoskeletal protein binding // molecular_function	inferred from electronic annotation // no biological data available	---	---	---	---	---
TC0600000706.mm.2	4.13342	4.00444	4.22439	4.15995	4.02638	4.66951	4.49047	4.29302	5.44676	4.54995	4.10972	4.68994	0.580226	1.49508	0.0212197	NM_053232	Vmn1r29	vomeronasal 1 receptor 29	6|6 B3	NM_053232	RefSeq	Mus musculus vomeronasal 1 receptor 29 (Vmn1r29), mRNA.	100	100	0	---	FALSE	Mm.377156	---	chr6	+	58307268	58308290	NM_053232	B2RWV5	GO:0007606 // GO:0007186	sensory perception of chemical stimulus // G-protein coupled receptor signaling pathway	traceable author statement // inferred from electronic annotation	GO:0005575 // GO:0016020 // GO:0016021	cellular_component // membrane // integral component of membrane	no biological data available // inferred from electronic annotation // inferred from electronic annotation	GO:0004872 // GO:0016503	receptor activity // pheromone receptor activity	inferred from sequence or structural similarity // inferred from electronic annotation	GenMAPP	GPCRDB_Other	---	---	---
TC1200002510.mm.2	3.69199	3.20257	3.27978	3.98175	3.85593	3.82233	4.31381	4.05481	4.72987	3.99016	3.60241	4.1822	0.579793	1.49464	0.0306891	NM_029961	Abcb5	ATP-binding cassette, sub-family B (MDR/TAP), member 5	12|12 F2	NM_029961	RefSeq	Mus musculus ATP-binding cassette, sub-family B (MDR/TAP), member 5 (Abcb5), mRNA.	100	100	0	---	FALSE	Mm.261496	embryonic tissue| epididymis| cleavage| adult	chr12	-	118867824	118966421	NM_029961	B5X0E4	GO:0002481 // GO:0002485 // GO:0002489 // GO:0002591 // GO:0006810 // GO:0030154 // GO:0042391 // GO:0048058 // GO:0055085 // GO:0002481 // GO:0002485 // GO:0002489 // GO:0002591 // GO:0008152 // GO:0042391 // GO:0042391 // GO:0055085 // GO:0055085	antigen processing and presentation of exogenous protein antigen via MHC class Ib, TAP-dependent // antigen processing and presentation of endogenous peptide antigen via MHC class I via ER pathway, TAP-dependent // antigen processing and presentation of endogenous peptide antigen via MHC class Ib via ER pathway, TAP-dependent // positive regulation of antigen processing and presentation of peptid…	not recorded // not recorded // not recorded // not recorded // inferred from electronic annotation // inferred from electronic annotation // not recorded // inferred from mutant phenotype // not recorded // --- // --- // --- // --- // inferred from electronic annotation // inferred from electronic annotation // --- // --- // inferred from electronic annotation	GO:0005886 // GO:0005887 // GO:0005887 // GO:0016020 // GO:0016021 // GO:0005887 // GO:0005887	plasma membrane // integral component of plasma membrane // integral component of plasma membrane // membrane // integral component of membrane // integral component of plasma membrane // integral component of plasma membrane	inferred from electronic annotation // inferred from direct assay // not recorded // inferred from electronic annotation // inferred from electronic annotation // inferred from electronic annotation // ---	GO:0000166 // GO:0005524 // GO:0015562 // GO:0016887 // GO:0042626 // GO:0015562 // GO:0015562 // GO:0042626 // GO:0042626	nucleotide binding // ATP binding // efflux transmembrane transporter activity // ATPase activity // ATPase activity, coupled to transmembrane movement of substances // efflux transmembrane transporter activity // efflux transmembrane transporter activity // ATPase activity, coupled to transmembrane movement of substances // ATPase activity, coupled to transmembrane movement of substances	inferred from electronic annotation // inferred from electronic annotation // not recorded // inferred from electronic annotation // not recorded // inferred from electronic annotation // --- // --- // inferred from electronic annotation	---	---	---	---	---
TC1600001254.mm.2	5.8067	6.43549	6.64444	6.18834	6.20649	6.87043	6.89452	6.50783	6.9773	6.9239	6.25629	6.8348	0.578504	1.4933	0.00754174	NM_008565	Mcm4	minichromosome maintenance deficient 4 homolog (S. cerevisiae)	16 10.09 cM|16 B1	NM_008565	RefSeq	Mus musculus minichromosome maintenance deficient 4 homolog (S. cerevisiae) (Mcm4), mRNA.	100	100	0	---	FALSE	Mm.1500	adrenal gland| bladder| blood| bone| bone marrow| brain| dorsal root ganglion| embryonic tissue| epididymis| extraembryonic tissue| eye| fertilized ovum| heart| inner ear| intestine| kidney| liver| lung| lymph node| mammary gland| nasopharynx| ovary| oviduct| pancreas| pituitary gland| skin| spinal cord| spleen| stomach| testis| thymus| uterus|oocyte| unfertilized ovum| zygote| cleavage| morula| …	chr16	-	15623897	15637400	NM_008565	P49717	GO:0006260 // GO:0006268 // GO:0006270 // GO:0007049 // GO:0032508	DNA replication // DNA unwinding involved in DNA replication // DNA replication initiation // cell cycle // DNA duplex unwinding	inferred from electronic annotation // inferred from physical interaction // inferred from electronic annotation // inferred from electronic annotation // inferred from electronic annotation	GO:0000784 // GO:0005634 // GO:0005654 // GO:0016020 // GO:0042555 // GO:0000784 // GO:0005654 // GO:0005654 // GO:0016020 // GO:0016020 // GO:0042555 // GO:0042555 // GO:0042555	nuclear chromosome, telomeric region // nucleus // nucleoplasm // membrane // MCM complex // nuclear chromosome, telomeric region // nucleoplasm // nucleoplasm // membrane // membrane // MCM complex // MCM complex // MCM complex	not recorded // inferred from electronic annotation // not recorded // not recorded // not recorded // --- // inferred from electronic annotation // --- // inferred from electronic annotation // --- // inferred from electronic annotation // --- // inferred from sequence or structural similarity	GO:0000166 // GO:0003677 // GO:0003678 // GO:0003697 // GO:0004003 // GO:0004386 // GO:0005515 // GO:0005524 // GO:0016787 // GO:0003678 // GO:0004003 // GO:0004003 // GO:0004003	nucleotide binding // DNA binding // DNA helicase activity // single-stranded DNA binding // ATP-dependent DNA helicase activity // helicase activity // protein binding // ATP binding // hydrolase activity // DNA helicase activity // ATP-dependent DNA helicase activity // ATP-dependent DNA helicase activity // ATP-dependent DNA helicase activity	inferred from electronic annotation // inferred from electronic annotation // inferred from direct assay // inferred from physical interaction // not recorded // inferred from electronic annotation // inferred from physical interaction // inferred from electronic annotation // inferred from electronic annotation // inferred from electronic annotation // inferred from electronic annotation // --- …	GenMAPP // GenMAPP // GenMAPP	Cell_Cycle_KEGG // DNA_replication_Reactome // G1_to_S_cell_cycle_Reactome	---	---	---
TC1800001163.mm.2	13.6894	14.2916	13.9647	14.1337	13.9164	14.4052	15.4095	14.6052	14.247	14.2171	13.9992	14.5768	0.577622	1.49239	0.0439471	NM_010481	Hspa9	heat shock protein 9	18 18.8 cM|18 C	NM_010481	RefSeq	Mus musculus heat shock protein 9 (Hspa9), mRNA.	100	100	0	---	FALSE	Mm.209419	adipose tissue| adrenal gland| bladder| blood| bone| bone marrow| brain| connective tissue| dorsal root ganglion| embryonic tissue| extraembryonic tissue| eye| fertilized ovum| heart| inner ear| intestine| kidney| liver| lung| lymph node| mammary gland| muscle| olfactory mucosa| ovary| pancreas| pineal gland| pituitary gland| prostate| salivary gland| skin| spinal cord| spleen| stomach| sympathet…	chr18	-	34937414	34954357	NM_010481	P38647	GO:0006457 // GO:0006611 // GO:0009636 // GO:0071347	protein folding // protein export from nucleus // response to toxic substance // cellular response to interleukin-1	inferred from electronic annotation // inferred from direct assay // inferred from electronic annotation // inferred from electronic annotation	GO:0005634 // GO:0005737 // GO:0005737 // GO:0005739 // GO:0005739 // GO:0005925 // GO:0042645 // GO:0043209 // GO:0070062 // GO:0005730 // GO:0005739 // GO:0005739 // GO:0005925 // GO:0005925 // GO:0042645 // GO:0042645 // GO:0070062 // GO:0070062	nucleus // cytoplasm // cytoplasm // mitochondrion // mitochondrion // focal adhesion // mitochondrial nucleoid // myelin sheath // extracellular exosome // nucleolus // mitochondrion // mitochondrion // focal adhesion // focal adhesion // mitochondrial nucleoid // mitochondrial nucleoid // extracellular exosome // extracellular exosome	inferred from electronic annotation // not recorded // traceable author statement // inferred from direct assay // not recorded // not recorded // not recorded // inferred from direct assay // not recorded // inferred from electronic annotation // inferred from electronic annotation // --- // inferred from electronic annotation // --- // inferred from electronic annotation // --- // inferred from…	GO:0000166 // GO:0005515 // GO:0005524 // GO:0017134 // GO:0019899 // GO:0031072 // GO:0031625 // GO:0044822 // GO:0051082 // GO:0017134 // GO:0031072 // GO:0031625 // GO:0031625 // GO:0044822 // GO:0044822	nucleotide binding // protein binding // ATP binding // fibroblast growth factor binding // enzyme binding // heat shock protein binding // ubiquitin protein ligase binding // poly(A) RNA binding // unfolded protein binding // fibroblast growth factor binding // heat shock protein binding // ubiquitin protein ligase binding // ubiquitin protein ligase binding // poly(A) RNA binding // poly(A) RNA…	inferred from electronic annotation // inferred from physical interaction // inferred from electronic annotation // not recorded // inferred from physical interaction // not recorded // not recorded // not recorded // inferred from electronic annotation // inferred from electronic annotation // inferred from electronic annotation // inferred from electronic annotation // --- // inferred from elec…	---	---	---	---	---
TC1600002169.mm.2	11.436	11.6336	11.1001	11.2412	11.2823	11.9762	12.3599	11.9079	11.3712	11.9654	11.3387	11.9161	0.57748	1.49224	0.0133057	NM_001135112	Dnaja3	DnaJ (Hsp40) homolog, subfamily A, member 3	16 A1|16 2.46 cM	NM_001135112	RefSeq	Mus musculus DnaJ (Hsp40) homolog, subfamily A, member 3 (Dnaja3), transcript variant 2, mRNA.	100	100	0	---	FALSE	Mm.248337	blood| bone| bone marrow| brain| connective tissue| dorsal root ganglion| embryonic tissue| extraembryonic tissue| eye| heart| inner ear| intestine| kidney| liver| lung| lymph node| mammary gland| molar| muscle| ovary| pancreas| pineal gland| pituitary gland| prostate| salivary gland| skin| spleen| stomach| testis| thymus| uterus|oocyte| cleavage| morula| blastocyst| gastrula| organogenesis| fetu…	chr16	+	4684070	4707695	NM_001135112	Q99M87	GO:0000122 // GO:0006264 // GO:0006457 // GO:0006469 // GO:0006915 // GO:0006919 // GO:0006924 // GO:0007005 // GO:0007264 // GO:0007528 // GO:0007528 // GO:0007569 // GO:0008285 // GO:0009408 // GO:0009790 // GO:0031398 // GO:0032088 // GO:0033077 // GO:0034341 // GO:0042026 // GO:0042102 // GO:0042981 // GO:0043065 // GO:0043066 // GO:0043069 // GO:0043124 // GO:0043154 // GO:0050821 // GO:0060…	negative regulation of transcription from RNA polymerase II promoter // mitochondrial DNA replication // protein folding // negative regulation of protein kinase activity // apoptotic process // activation of cysteine-type endopeptidase activity involved in apoptotic process // activation-induced cell death of T cells // mitochondrion organization // small GTPase mediated signal transduction // n…	not recorded // inferred from mutant phenotype // not recorded // not recorded // inferred from mutant phenotype // not recorded // inferred from mutant phenotype // inferred from mutant phenotype // inferred from direct assay // inferred from mutant phenotype // not recorded // inferred from direct assay // not recorded // inferred from electronic annotation // inferred from mutant phenotype // …	GO:0005634 // GO:0005634 // GO:0005737 // GO:0005739 // GO:0005739 // GO:0005739 // GO:0005759 // GO:0005829 // GO:0005829 // GO:0005884 // GO:0005886 // GO:0008385 // GO:0016020 // GO:0019897 // GO:0030054 // GO:0031594 // GO:0033256 // GO:0042645 // GO:0043231 // GO:0045202 // GO:0045211 // GO:0005634 // GO:0005634 // GO:0005737 // GO:0005737 // GO:0005739 // GO:0005739 // GO:0005759 // GO:0005…	nucleus // nucleus // cytoplasm // mitochondrion // mitochondrion // mitochondrion // mitochondrial matrix // cytosol // cytosol // actin filament // plasma membrane // IkappaB kinase complex // membrane // extrinsic component of plasma membrane // cell junction // neuromuscular junction // I-kappaB/NF-kappaB complex // mitochondrial nucleoid // intracellular membrane-bounded organelle // synapse…	inferred from direct assay // not recorded // not recorded // inferred from direct assay // inferred from mutant phenotype // not recorded // not recorded // inferred from direct assay // not recorded // not recorded // inferred from electronic annotation // not recorded // inferred from electronic annotation // inferred from direct assay // inferred from electronic annotation // inferred from di…	GO:0005133 // GO:0005515 // GO:0005524 // GO:0008134 // GO:0019901 // GO:0030544 // GO:0030695 // GO:0030971 // GO:0031072 // GO:0046872 // GO:0051059 // GO:0051082 // GO:0051087 // GO:0005133 // GO:0005133 // GO:0008134 // GO:0008134 // GO:0019901 // GO:0019901 // GO:0051059 // GO:0051059 // GO:0051082	interferon-gamma receptor binding // protein binding // ATP binding // transcription factor binding // protein kinase binding // Hsp70 protein binding // GTPase regulator activity // receptor tyrosine kinase binding // heat shock protein binding // metal ion binding // NF-kappaB binding // unfolded protein binding // chaperone binding // interferon-gamma receptor binding // interferon-gamma recep…	not recorded // inferred from physical interaction // inferred from electronic annotation // not recorded // not recorded // not recorded // inferred from direct assay // inferred from physical interaction // inferred from electronic annotation // inferred from electronic annotation // not recorded // inferred from physical interaction // not recorded // inferred from electronic annotation // ---…	---	---	---	---	---
TC0200004030.mm.2	3.33803	3.65249	3.58241	3.72123	3.68655	4.30178	3.95444	3.55207	4.59846	4.45454	3.59614	4.17226	0.576115	1.49083	0.0207198	NM_146461	Olfr1209	olfactory receptor 1209	2|2 E1	NM_146461	RefSeq	Mus musculus olfactory receptor 1209 (Olfr1209), mRNA.	100	100	0	---	FALSE	Mm.271380	turbinate| adult	chr2	-	88909459	88910391	NM_146461	Q3SXJ3	GO:0007186 // GO:0007608 // GO:0050907 // GO:0007165 // GO:0007186 // GO:0007186 // GO:0007608 // GO:0007608 // GO:0050896 // GO:0050907 // GO:0050911 // GO:0050911	G-protein coupled receptor signaling pathway // sensory perception of smell // detection of chemical stimulus involved in sensory perception // signal transduction // G-protein coupled receptor signaling pathway // G-protein coupled receptor signaling pathway // sensory perception of smell // sensory perception of smell // response to stimulus // detection of chemical stimulus involved in sensory…	not recorded // not recorded // not recorded // inferred from electronic annotation // --- // inferred from electronic annotation // inferred from electronic annotation // --- // inferred from electronic annotation // --- // inferred from electronic annotation // ---	GO:0016021 // GO:0005886 // GO:0016020 // GO:0016021 // GO:0016021	integral component of membrane // plasma membrane // membrane // integral component of membrane // integral component of membrane	not recorded // inferred from electronic annotation // inferred from electronic annotation // --- // inferred from electronic annotation	GO:0004888 // GO:0004984 // GO:0004871 // GO:0004888 // GO:0004930 // GO:0004984 // GO:0004984	transmembrane signaling receptor activity // olfactory receptor activity // signal transducer activity // transmembrane signaling receptor activity // G-protein coupled receptor activity // olfactory receptor activity // olfactory receptor activity	not recorded // not recorded // inferred from electronic annotation // --- // inferred from electronic annotation // inferred from electronic annotation // ---	---	---	---	---	---
TC0700001437.mm.2	8.62759	8.95777	8.84414	8.5466	9.17106	9.68399	9.45245	9.32912	9.05256	9.50643	8.82943	9.40491	0.57548	1.49017	0.00573562	BC092139	Rpl31	ribosomal protein L31	1|1 B	BC092139	GenBank	Mus musculus ribosomal protein L31, mRNA (cDNA clone MGC:106651 IMAGE:5708150), complete cds.	100	100	0	---	FALSE	Mm.379302 // Mm.443000	blood| bone marrow| brain| embryonic tissue| extraembryonic tissue| eye| heart| inner ear| intestine| kidney| liver| lung| lymph node| mammary gland| muscle| ovary| pancreas| pineal gland| prostate| skin| spinal cord| spleen| stomach| testis| thymus| thyroid| tongue|oocyte| cleavage| morula| blastocyst| egg cylinder| gastrula| organogenesis| fetus| neonate| juvenile| adult // brain| dorsal root g…	chr7	+	101790292	101790881	BC092139	Q58DZ1	GO:0006412 // GO:0002181	translation // cytoplasmic translation	inferred from electronic annotation // ---	GO:0005622 // GO:0005840 // GO:0005925 // GO:0016020 // GO:0022625 // GO:0030529 // GO:0070062 // GO:0005925 // GO:0016020 // GO:0022625 // GO:0070062 // GO:0005925 // GO:0016020 // GO:0022625 // GO:0070062	intracellular // ribosome // focal adhesion // membrane // cytosolic large ribosomal subunit // ribonucleoprotein complex // extracellular exosome // focal adhesion // membrane // cytosolic large ribosomal subunit // extracellular exosome // focal adhesion // membrane // cytosolic large ribosomal subunit // extracellular exosome	inferred from electronic annotation // inferred from electronic annotation // not recorded // not recorded // not recorded // inferred from electronic annotation // not recorded // --- // --- // --- // --- // inferred from electronic annotation // inferred from electronic annotation // inferred from electronic annotation // inferred from electronic annotation	GO:0003735 // GO:0044822 // GO:0003735 // GO:0044822 // GO:0044822	structural constituent of ribosome // poly(A) RNA binding // structural constituent of ribosome // poly(A) RNA binding // poly(A) RNA binding	inferred from electronic annotation // not recorded // --- // --- // inferred from electronic annotation	GenMAPP	Ribosomal_Proteins	---	---	---
TC1200000760.mm.2	8.15823	8.24163	8.33367	8.74215	8.76943	8.91761	9.482	8.97626	9.05088	8.69316	8.44902	9.02398	0.574961	1.48964	0.0134382	NM_001033149	Ttc9	tetratricopeptide repeat domain 9	12|12 D1	NM_001033149	RefSeq	Mus musculus tetratricopeptide repeat domain 9 (Ttc9), mRNA.	100	100	0	---	FALSE	Mm.130002	bladder| brain| dorsal root ganglion| embryonic tissue| eye| joint| liver| mammary gland| muscle| nasopharynx| pancreas| skin| spinal cord| testis| thyroid| uterus| organogenesis| fetus| neonate| juvenile| adult	chr12	+	81631369	81668097	NM_001033149	Q3V038	GO:0000413 // GO:0061077 // GO:0000413 // GO:0061077	protein peptidyl-prolyl isomerization // chaperone-mediated protein folding // protein peptidyl-prolyl isomerization // chaperone-mediated protein folding	not recorded // not recorded // --- // ---	GO:0005737 // GO:0005789 // GO:0005789	cytoplasm // endoplasmic reticulum membrane // endoplasmic reticulum membrane	not recorded // not recorded // ---	GO:0003755 // GO:0005528 // GO:0003755 // GO:0005528	peptidyl-prolyl cis-trans isomerase activity // FK506 binding // peptidyl-prolyl cis-trans isomerase activity // FK506 binding	not recorded // not recorded // --- // ---	---	---	---	---	---
TC1100003651.mm.2	4.44338	4.69124	4.12701	5.00704	5.1403	5.51729	5.43738	5.21143	5.12261	4.99039	4.68179	5.25582	0.574025	1.48867	0.0251081	NM_001163307	Pcgf2	polycomb group ring finger 2	11 61.06 cM|11 C1-C3	NM_001163307	RefSeq	Mus musculus polycomb group ring finger 2 (Pcgf2), transcript variant 2, mRNA.	100	100	0	---	FALSE	Mm.2418	blood| brain| embryonic tissue| extraembryonic tissue| eye| heart| intestine| kidney| liver| lung| mammary gland| muscle| pancreas| pituitary gland| skin| spinal cord| spleen| testis| blastocyst| organogenesis| fetus| neonate| juvenile| adult	chr11	-	97688823	97700497	NM_001163307	P23798	GO:0000122 // GO:0000122 // GO:0001701 // GO:0006351 // GO:0006355 // GO:0009952 // GO:0009952 // GO:0016573 // GO:0048704 // GO:0048706 // GO:0070301 // GO:2001234 // GO:0000122 // GO:0000122	negative regulation of transcription from RNA polymerase II promoter // negative regulation of transcription from RNA polymerase II promoter // in utero embryonic development // transcription, DNA-templated // regulation of transcription, DNA-templated // anterior/posterior pattern specification // anterior/posterior pattern specification // histone acetylation // embryonic skeletal system morpho…	inferred from genetic interaction // not recorded // inferred from genetic interaction // inferred from electronic annotation // inferred from electronic annotation // inferred from genetic interaction // inferred from mutant phenotype // inferred from genetic interaction // inferred from genetic interaction // inferred from genetic interaction // inferred from direct assay // inferred from genet…	GO:0000790 // GO:0001739 // GO:0005634 // GO:0005634 // GO:0005654 // GO:0016604 // GO:0031519 // GO:0031519 // GO:0035102 // GO:0000790 // GO:0000790 // GO:0005634 // GO:0005634 // GO:0005654 // GO:0005654 // GO:0031519 // GO:0031519 // GO:0035102 // GO:0035102 // GO:0035102	nuclear chromatin // sex chromatin // nucleus // nucleus // nucleoplasm // nuclear body // PcG protein complex // PcG protein complex // PRC1 complex // nuclear chromatin // nuclear chromatin // nucleus // nucleus // nucleoplasm // nucleoplasm // PcG protein complex // PcG protein complex // PRC1 complex // PRC1 complex // PRC1 complex	not recorded // inferred from direct assay // inferred from direct assay // not recorded // not recorded // inferred from direct assay // inferred from direct assay // not recorded // not recorded // inferred from electronic annotation // --- // inferred from electronic annotation // --- // inferred from electronic annotation // --- // inferred from electronic annotation // --- // inferred from e…	GO:0003677 // GO:0003682 // GO:0005515 // GO:0008270 // GO:0046872 // GO:0097027	DNA binding // chromatin binding // protein binding // zinc ion binding // metal ion binding // ubiquitin-protein transferase activator activity	inferred from electronic annotation // inferred from direct assay // inferred from physical interaction // inferred from electronic annotation // inferred from electronic annotation // inferred from direct assay	---	---	---	---	---
TC0800000523.mm.2	4.23449	4.49671	4.36255	4.52797	4.79967	4.89624	4.51773	5.38224	4.85443	5.63771	4.48428	5.05767	0.573395	1.48802	0.0320593	NM_001033246	Ccdc110	coiled-coil domain containing 110	8|8 B1.1	NM_001033246	RefSeq	Mus musculus coiled-coil domain containing 110 (Ccdc110), mRNA.	100	100	0	---	FALSE	Mm.296649	testis| adult	chr8	+	45934619	45944145	NM_001033246	Q3V125	GO:0008150	biological_process	no biological data available	GO:0005634 // GO:0005730 // GO:0005737 // GO:0005794 // GO:0043231 // GO:0005634 // GO:0005634 // GO:0005730 // GO:0005730 // GO:0005737 // GO:0005737 // GO:0005794 // GO:0005794 // GO:0043231 // GO:0043231	nucleus // nucleolus // cytoplasm // Golgi apparatus // intracellular membrane-bounded organelle // nucleus // nucleus // nucleolus // nucleolus // cytoplasm // cytoplasm // Golgi apparatus // Golgi apparatus // intracellular membrane-bounded organelle // intracellular membrane-bounded organelle	not recorded // not recorded // not recorded // not recorded // not recorded // inferred from electronic annotation // --- // inferred from electronic annotation // --- // inferred from electronic annotation // --- // inferred from electronic annotation // --- // inferred from electronic annotation // ---	GO:0003674	molecular_function	no biological data available	---	---	---	---	---
TC1600001660.mm.2	3.8767	3.13589	3.95115	3.66258	3.67188	4.04923	4.41945	4.60299	3.65869	4.42919	3.65964	4.23191	0.572272	1.48686	0.032371	NM_145389	BC016579	cDNA sequence, BC016579	16|16 B5	NM_145389	RefSeq	Mus musculus cDNA sequence, BC016579 (BC016579), mRNA.	100	100	0	---	FALSE	Mm.97511	bladder| embryonic tissue| inner ear| intestine| mammary gland| fetus| adult	chr16	-	45626848	45654118	NM_145389	Q8C5C9	GO:0008150	biological_process	no biological data available	GO:0005783 // GO:0016020 // GO:0016021 // GO:0005575 // GO:0005789	endoplasmic reticulum // membrane // integral component of membrane // cellular_component // endoplasmic reticulum membrane	inferred from electronic annotation // inferred from electronic annotation // inferred from electronic annotation // no biological data available // inferred from electronic annotation	GO:0003674	molecular_function	no biological data available	---	---	---	---	---
TC0200005121.mm.2	3.35608	3.25086	3.27076	3.22334	3.42363	3.63323	4.03661	4.08334	3.29889	4.32538	3.30493	3.87549	0.570557	1.4851	0.015316	NM_029325	Eppin	epididymal peptidase inhibitor	2|2 H3	NM_029325	RefSeq	Mus musculus epididymal peptidase inhibitor (Eppin), mRNA.	100	100	0	---	FALSE	Mm.159533	testis| adult	chr2	-	164588343	164593594	NM_029325	Q9DA01	GO:0010466 // GO:0010466 // GO:0010951 // GO:0042742	negative regulation of peptidase activity // negative regulation of peptidase activity // negative regulation of endopeptidase activity // defense response to bacterium	inferred from electronic annotation // inferred from sequence or structural similarity // inferred from electronic annotation // inferred from sequence or structural similarity	GO:0001669 // GO:0005576 // GO:0005737 // GO:0009986	acrosomal vesicle // extracellular region // cytoplasm // cell surface	inferred from direct assay // inferred from electronic annotation // inferred from direct assay // inferred from electronic annotation	GO:0004867 // GO:0030414 // GO:0003674	serine-type endopeptidase inhibitor activity // peptidase inhibitor activity // molecular_function	inferred from electronic annotation // inferred from electronic annotation // no biological data available	---	---	---	---	---
TC0700004282.mm.2	13.7356	13.9397	13.9508	13.997	14.0703	14.5748	15.2788	14.157	14.303	14.2237	13.9387	14.5075	0.568774	1.48326	0.0283093	NM_146200	Eif3c	eukaryotic translation initiation factor 3, subunit C	7 69.14 cM|7 F4	NM_146200	RefSeq	Mus musculus eukaryotic translation initiation factor 3, subunit C (Eif3c), mRNA.	100	100	0	---	FALSE	Mm.22776	bladder| blood| bone| bone marrow| brain| connective tissue| dorsal root ganglion| embryonic tissue| extraembryonic tissue| eye| heart| inner ear| intestine| joint| kidney| liver| lung| lymph node| mammary gland| muscle| nasopharynx| ovary| pancreas| pineal gland| pituitary gland| prostate| salivary gland| skin| spinal cord| spleen| stomach| sympathetic ganglion| testis| thymus| thyroid| tongue|o…	chr7	-	126546455	126566411	NM_146200	Q8R1B4	GO:0006412 // GO:0006413 // GO:0006413 // GO:0001731 // GO:0006413 // GO:0006413 // GO:0006446	translation // translational initiation // translational initiation // formation of translation preinitiation complex // translational initiation // translational initiation // regulation of translational initiation	inferred from electronic annotation // inferred from direct assay // not recorded // inferred from electronic annotation // inferred from electronic annotation // --- // inferred from electronic annotation	GO:0005737 // GO:0005852 // GO:0005852 // GO:0071541 // GO:0005852 // GO:0005852 // GO:0016282 // GO:0033290	cytoplasm // eukaryotic translation initiation factor 3 complex // eukaryotic translation initiation factor 3 complex // eukaryotic translation initiation factor 3 complex, eIF3m // eukaryotic translation initiation factor 3 complex // eukaryotic translation initiation factor 3 complex // eukaryotic 43S preinitiation complex // eukaryotic 48S preinitiation complex	inferred from electronic annotation // inferred from direct assay // not recorded // inferred from direct assay // inferred from electronic annotation // --- // inferred from electronic annotation // inferred from electronic annotation	GO:0003723 // GO:0003743 // GO:0003743 // GO:0031369 // GO:0043022 // GO:0044822 // GO:0003743 // GO:0003743 // GO:0031369 // GO:0031369 // GO:0043022 // GO:0044822	RNA binding // translation initiation factor activity // translation initiation factor activity // translation initiation factor binding // ribosome binding // poly(A) RNA binding // translation initiation factor activity // translation initiation factor activity // translation initiation factor binding // translation initiation factor binding // ribosome binding // poly(A) RNA binding	inferred from electronic annotation // inferred from direct assay // not recorded // not recorded // not recorded // not recorded // inferred from electronic annotation // --- // --- // inferred from electronic annotation // --- // ---	GenMAPP	Translation_Factors	---	---	---
TC1800001409.mm.2	6.15297	6.05506	5.58764	5.37719	6.14013	6.50486	6.24184	6.47389	6.5184	6.41459	5.8626	6.43072	0.568117	1.48259	0.00945288	NM_001198984	Tcof1	Treacher Collins Franceschetti syndrome 1, homolog	18 E1|18 34.41 cM	NM_001198984	RefSeq	Mus musculus Treacher Collins Franceschetti syndrome 1, homolog (Tcof1), transcript variant 1, mRNA.	100	100	0	---	FALSE	Mm.486251	bone| bone marrow| brain| embryonic tissue| extraembryonic tissue| eye| heart| inner ear| intestine| liver| lung| mammary gland| muscle| ovary| pancreas| pineal gland| salivary gland| skin| spleen| testis| thymus|oocyte| unfertilized ovum| morula| blastocyst| gastrula| organogenesis| fetus| juvenile| adult	chr18	-	60813755	60848971	NM_001198984	O08784	GO:0006810 // GO:0042790	transport // transcription of nuclear large rRNA transcript from RNA polymerase I promoter	inferred from electronic annotation // inferred from mutant phenotype	GO:0005634 // GO:0005730 // GO:0005737 // GO:0005634 // GO:0005634 // GO:0005730 // GO:0005730 // GO:0005737 // GO:0005737	nucleus // nucleolus // cytoplasm // nucleus // nucleus // nucleolus // nucleolus // cytoplasm // cytoplasm	not recorded // not recorded // not recorded // inferred from electronic annotation // --- // inferred from electronic annotation // --- // --- // inferred from electronic annotation	GO:0044822 // GO:0044822 // GO:0044822	poly(A) RNA binding // poly(A) RNA binding // poly(A) RNA binding	not recorded // --- // inferred from electronic annotation	---	---	---	---	---
TC1400002780.mm.2	6.03786	6.07427	6.90698	6.51539	6.05841	7.21658	6.90903	6.32986	6.67718	7.29141	6.31858	6.88481	0.566232	1.48065	0.0509211	NM_001177715	Gm2897	predicted gene 2897	14 A1|14	NM_001177715	RefSeq	Mus musculus predicted gene 2897 (Gm2897), mRNA.	100	100	0	---	FALSE	Mm.360540	embryonic tissue| eye| mammary gland| spinal cord| testis| uterus| blastocyst| organogenesis| fetus| juvenile| adult	chr14	+	3049285	3077025	NM_001177715	Q497R9	---	---	---	---	---	---	---	---	---	---	---	---	---	---
TC0X00002739.mm.2	3.97607	3.36648	3.52888	3.69597	4.01902	4.34809	4.80758	4.46324	4.02079	3.77265	3.71728	4.28247	0.565186	1.47958	0.0325049	NM_001276466	Cited1	Cbp/p300-interacting transactivator with Glu/Asp-rich carboxy-terminal domain 1	X D|X 45.25 cM	NM_001276466	RefSeq	Mus musculus Cbp/p300-interacting transactivator with Glu/Asp-rich carboxy-terminal domain 1 (Cited1), transcript variant 2, mRNA.	100	100	0	---	FALSE	Mm.2390	brain| embryonic tissue| extraembryonic tissue| eye| heart| inner ear| kidney| liver| mammary gland| pancreas| skin| testis| uterus| morula| blastocyst| egg cylinder| organogenesis| fetus| juvenile| adult	chrX	-	102247378	102252181	NM_001276466	P97769	GO:0000578 // GO:0001570 // GO:0001658 // GO:0001822 // GO:0001890 // GO:0002009 // GO:0003340 // GO:0006351 // GO:0006355 // GO:0006913 // GO:0006915 // GO:0007179 // GO:0007275 // GO:0010628 // GO:0030154 // GO:0030318 // GO:0030318 // GO:0032496 // GO:0032868 // GO:0034097 // GO:0034341 // GO:0042438 // GO:0043473 // GO:0043473 // GO:0043473 // GO:0043524 // GO:0043627 // GO:0045668 // GO:0045…	embryonic axis specification // vasculogenesis // branching involved in ureteric bud morphogenesis // kidney development // placenta development // morphogenesis of an epithelium // negative regulation of mesenchymal to epithelial transition involved in metanephros morphogenesis // transcription, DNA-templated // regulation of transcription, DNA-templated // nucleocytoplasmic transport // apoptot…	not recorded // inferred from mutant phenotype // inferred from mutant phenotype // inferred from mutant phenotype // inferred from mutant phenotype // inferred from mutant phenotype // not recorded // inferred from electronic annotation // inferred from electronic annotation // not recorded // inferred from electronic annotation // not recorded // inferred from electronic annotation // inferred …	GO:0005634 // GO:0005634 // GO:0005737 // GO:0005737 // GO:0005829 // GO:0005829 // GO:0005634 // GO:0005634 // GO:0005737 // GO:0005737 // GO:0005829 // GO:0005829	nucleus // nucleus // cytoplasm // cytoplasm // cytosol // cytosol // nucleus // nucleus // cytoplasm // cytoplasm // cytosol // cytosol	inferred from direct assay // not recorded // inferred from direct assay // not recorded // inferred from direct assay // not recorded // inferred from electronic annotation // --- // inferred from electronic annotation // --- // inferred from electronic annotation // ---	GO:0003682 // GO:0003700 // GO:0003713 // GO:0005515 // GO:0008022 // GO:0042803 // GO:0044212 // GO:0050693 // GO:0070410 // GO:0001105 // GO:0003713 // GO:0003713 // GO:0003713 // GO:0008022 // GO:0008022 // GO:0042803 // GO:0042803 // GO:0042803 // GO:0044212 // GO:0044212 // GO:0050693 // GO:0050693 // GO:0070410 // GO:0070410	chromatin binding // transcription factor activity, sequence-specific DNA binding // transcription coactivator activity // protein binding // protein C-terminus binding // protein homodimerization activity // transcription regulatory region DNA binding // LBD domain binding // co-SMAD binding // RNA polymerase II transcription coactivator activity // transcription coactivator activity // transcri…	inferred from direct assay // non-traceable author statement // not recorded // inferred from physical interaction // not recorded // not recorded // not recorded // not recorded // not recorded // --- // inferred from electronic annotation // --- // inferred from sequence or structural similarity // inferred from electronic annotation // --- // inferred from electronic annotation // --- // infer…	---	---	---	---	---
TC0700003857.mm.2	6.2404	6.61891	6.46312	6.6961	6.1334	6.81057	6.91766	7.02026	6.92931	7.29837	6.43039	6.99523	0.564848	1.47923	0.00315946	NM_019566	Rhog	ras homolog gene family, member G	7|7 F1	NM_019566	RefSeq	Mus musculus ras homolog gene family, member G (Rhog), mRNA.	100	100	0	---	FALSE	Mm.259795	blood| bone| bone marrow| brain| embryonic tissue| extraembryonic tissue| eye| heart| inner ear| intestine| joint| kidney| liver| lung| lymph node| mammary gland| muscle| pancreas| salivary gland| skin| spinal cord| spleen| testis| thymus| organogenesis| fetus| neonate| juvenile| adult	chr7	-	102239123	102250123	NM_019566	P84096	GO:0007264 // GO:0007266 // GO:0016601 // GO:0030036 // GO:0045893 // GO:0060326 // GO:0090004 // GO:0090630 // GO:1900027 // GO:0007266 // GO:0007266 // GO:0016601 // GO:0016601 // GO:0030036 // GO:0030036 // GO:0045893 // GO:0045893 // GO:0060326 // GO:0060326 // GO:0060326 // GO:0090004 // GO:0090004 // GO:0090004 // GO:0090630 // GO:0090630 // GO:0090630	small GTPase mediated signal transduction // Rho protein signal transduction // Rac protein signal transduction // actin cytoskeleton organization // positive regulation of transcription, DNA-templated // cell chemotaxis // positive regulation of establishment of protein localization to plasma membrane // activation of GTPase activity // regulation of ruffle assembly // Rho protein signal transdu…	inferred from electronic annotation // not recorded // not recorded // not recorded // not recorded // not recorded // not recorded // not recorded // inferred from direct assay // inferred from electronic annotation // --- // inferred from electronic annotation // --- // inferred from electronic annotation // --- // inferred from electronic annotation // --- // inferred from electronic annotatio…	GO:0005622 // GO:0005886 // GO:0005925 // GO:0016020 // GO:0070062 // GO:0005925 // GO:0005925 // GO:0070062 // GO:0070062	intracellular // plasma membrane // focal adhesion // membrane // extracellular exosome // focal adhesion // focal adhesion // extracellular exosome // extracellular exosome	inferred from electronic annotation // inferred from electronic annotation // not recorded // inferred from electronic annotation // not recorded // inferred from electronic annotation // --- // inferred from electronic annotation // ---	GO:0000166 // GO:0003924 // GO:0005515 // GO:0005525 // GO:0003924	nucleotide binding // GTPase activity // protein binding // GTP binding // GTPase activity	inferred from electronic annotation // not recorded // inferred from physical interaction // inferred from electronic annotation // ---	---	---	---	---	---
TC0300001023.mm.2	11.1149	11.5233	11.3386	11.7154	11.4459	11.6762	12.0621	12.3283	11.9966	11.8983	11.4276	11.9923	0.564686	1.47907	0.00470245	NM_009814	Casq2	calsequestrin 2	3|3 F3	NM_009814	RefSeq	Mus musculus calsequestrin 2 (Casq2), mRNA.	100	100	0	---	FALSE	Mm.15343	bone marrow| connective tissue| embryonic tissue| eye| heart| muscle| prostate| skin| testis| fetus| neonate| juvenile| adult	chr3	+	102086415	102146514	NM_009814	O09161	GO:0002027 // GO:0002027 // GO:0006937 // GO:0010649 // GO:0010880 // GO:0010881 // GO:0010881 // GO:0010881 // GO:0043267 // GO:0045214 // GO:0051208 // GO:0051258 // GO:0060048 // GO:0060306 // GO:0060315 // GO:0071313 // GO:0086004 // GO:1901017 // GO:0002027 // GO:0002027 // GO:0010649 // GO:0010649 // GO:0010881 // GO:0010881 // GO:0051208 // GO:0051208 // GO:0051258 // GO:0051258 // GO:0060…	regulation of heart rate // regulation of heart rate // regulation of muscle contraction // regulation of cell communication by electrical coupling // regulation of release of sequestered calcium ion into cytosol by sarcoplasmic reticulum // regulation of cardiac muscle contraction by regulation of the release of sequestered calcium ion // regulation of cardiac muscle contraction by regulation of…	inferred from mutant phenotype // not recorded // traceable author statement // not recorded // inferred from mutant phenotype // inferred from direct assay // inferred from mutant phenotype // not recorded // inferred from direct assay // inferred from mutant phenotype // not recorded // not recorded // not recorded // inferred from direct assay // not recorded // not recorded // not recorded //…	GO:0005622 // GO:0005737 // GO:0016529 // GO:0016529 // GO:0030018 // GO:0030018 // GO:0030314 // GO:0033018 // GO:0005622 // GO:0005622 // GO:0005737 // GO:0005737 // GO:0016529 // GO:0033018	intracellular // cytoplasm // sarcoplasmic reticulum // sarcoplasmic reticulum // Z disc // Z disc // junctional membrane complex // sarcoplasmic reticulum lumen // intracellular // intracellular // cytoplasm // cytoplasm // sarcoplasmic reticulum // sarcoplasmic reticulum lumen	not recorded // not recorded // not recorded // traceable author statement // inferred from direct assay // not recorded // inferred from direct assay // inferred from direct assay // inferred from electronic annotation // --- // inferred from electronic annotation // --- // inferred from electronic annotation // inferred from electronic annotation	GO:0005080 // GO:0005509 // GO:0005509 // GO:0042803 // GO:0046872 // GO:0048306 // GO:0005080 // GO:0005509 // GO:0005509 // GO:0048306 // GO:0048306	protein kinase C binding // calcium ion binding // calcium ion binding // protein homodimerization activity // metal ion binding // calcium-dependent protein binding // protein kinase C binding // calcium ion binding // calcium ion binding // calcium-dependent protein binding // calcium-dependent protein binding	not recorded // inferred from mutant phenotype // not recorded // not recorded // inferred from electronic annotation // not recorded // inferred from electronic annotation // inferred from electronic annotation // --- // inferred from electronic annotation // ---	GenMAPP // GenMAPP	Calcium_regulation_in_cardiac_cells // Striated_muscle_contraction	---	---	---
TC1100000464.mm.2	5.86469	5.83195	5.15931	5.65768	6.53609	6.43918	6.43931	6.32333	6.36701	6.30285	5.80994	6.37434	0.564392	1.47876	0.0351288	NM_009616	Adam19	a disintegrin and metallopeptidase domain 19 (meltrin beta)	11 27.54 cM|11 A5-B1.1	NM_009616	RefSeq	Mus musculus a disintegrin and metallopeptidase domain 19 (meltrin beta) (Adam19), transcript variant 1, mRNA.	100	100	0	---	FALSE	Mm.89940	adipose tissue| blood| bone| bone marrow| brain| connective tissue| dorsal root ganglion| embryonic tissue| extraembryonic tissue| eye| liver| lung| lymph node| mammary gland| muscle| nasopharynx| ovary| pancreas| skin| spleen| testis| thymus| uterus| unfertilized ovum| blastocyst| gastrula| organogenesis| fetus| neonate| juvenile| adult	chr11	+	46055987	46147343	NM_009616	O35674	GO:0006508 // GO:0006509 // GO:0006509 // GO:0007507 // GO:0007229	proteolysis // membrane protein ectodomain proteolysis // membrane protein ectodomain proteolysis // heart development // integrin-mediated signaling pathway	inferred from electronic annotation // inferred from direct assay // inferred from mutant phenotype // inferred from mutant phenotype // inferred from electronic annotation	GO:0005794 // GO:0009897 // GO:0016020 // GO:0016021	Golgi apparatus // external side of plasma membrane // membrane // integral component of membrane	inferred from direct assay // inferred from direct assay // inferred from electronic annotation // inferred from electronic annotation	GO:0004222 // GO:0005515 // GO:0008233 // GO:0008237 // GO:0008270 // GO:0016787 // GO:0017124 // GO:0046872	metalloendopeptidase activity // protein binding // peptidase activity // metallopeptidase activity // zinc ion binding // hydrolase activity // SH3 domain binding // metal ion binding	inferred from electronic annotation // inferred from physical interaction // inferred from electronic annotation // inferred from electronic annotation // inferred from electronic annotation // inferred from electronic annotation // inferred from electronic annotation // inferred from electronic annotation	---	---	---	---	---
TC0200003963.mm.2	3.8899	3.62223	3.85501	3.63612	4.25884	4.09095	5.07982	3.91658	4.52852	4.46683	3.85242	4.41654	0.564121	1.47849	0.0411654	NM_146594	Olfr1100	olfactory receptor 1100	2|2 E1	NM_146594	RefSeq	Mus musculus olfactory receptor 1100 (Olfr1100), mRNA.	100	100	0	---	FALSE	Mm.377580	---	chr2	-	86977829	86978797	NM_146594	Q8VFM1	GO:0007186 // GO:0007608 // GO:0007165 // GO:0007186 // GO:0007186 // GO:0007608 // GO:0007608 // GO:0050896 // GO:0050911 // GO:0050911	G-protein coupled receptor signaling pathway // sensory perception of smell // signal transduction // G-protein coupled receptor signaling pathway // G-protein coupled receptor signaling pathway // sensory perception of smell // sensory perception of smell // response to stimulus // detection of chemical stimulus involved in sensory perception of smell // detection of chemical stimulus involved i…	not recorded // not recorded // inferred from electronic annotation // --- // inferred from electronic annotation // --- // inferred from electronic annotation // inferred from electronic annotation // --- // inferred from electronic annotation	GO:0005887 // GO:0016021 // GO:0005886 // GO:0005887 // GO:0016020 // GO:0016021 // GO:0016021	integral component of plasma membrane // integral component of membrane // plasma membrane // integral component of plasma membrane // membrane // integral component of membrane // integral component of membrane	not recorded // not recorded // inferred from electronic annotation // --- // inferred from electronic annotation // inferred from electronic annotation // ---	GO:0004930 // GO:0004984 // GO:0005549 // GO:0004871 // GO:0004930 // GO:0004930 // GO:0004984 // GO:0004984 // GO:0005549	G-protein coupled receptor activity // olfactory receptor activity // odorant binding // signal transducer activity // G-protein coupled receptor activity // G-protein coupled receptor activity // olfactory receptor activity // olfactory receptor activity // odorant binding	not recorded // not recorded // not recorded // inferred from electronic annotation // --- // inferred from electronic annotation // --- // inferred from electronic annotation // ---	---	---	---	---	---
TC1300000273.mm.2	6.20709	6.02388	6.78461	6.42417	6.28908	6.69457	7.06064	7.14096	7.26275	6.38811	6.34577	6.90941	0.563642	1.478	0.0253031	NM_001111110	Cmah	cytidine monophospho-N-acetylneuraminic acid hydroxylase	13|13 A3.2	NM_001111110	RefSeq	Mus musculus cytidine monophospho-N-acetylneuraminic acid hydroxylase (Cmah), transcript variant 2, mRNA.	100	100	0	---	FALSE	Mm.8396	bone marrow| connective tissue| intestine| kidney| liver| lymph node| mammary gland| ovary| spleen| stomach| thymus|oocyte| fetus| neonate| juvenile| adult	chr13	+	24327404	24477289	NM_001111110	Q61419	GO:0006810 // GO:0046381 // GO:0055114 // GO:0006054 // GO:0046381	transport // CMP-N-acetylneuraminate metabolic process // oxidation-reduction process // N-acetylneuraminate metabolic process // CMP-N-acetylneuraminate metabolic process	inferred from electronic annotation // inferred from direct assay // inferred from electronic annotation // inferred from electronic annotation // inferred from electronic annotation	GO:0005737 // GO:0005783 // GO:0005737	cytoplasm // endoplasmic reticulum // cytoplasm	inferred from direct assay // inferred from electronic annotation // inferred from electronic annotation	GO:0016491 // GO:0030338 // GO:0030338 // GO:0046872 // GO:0051536 // GO:0051537 // GO:0030338	oxidoreductase activity // CMP-N-acetylneuraminate monooxygenase activity // CMP-N-acetylneuraminate monooxygenase activity // metal ion binding // iron-sulfur cluster binding // 2 iron, 2 sulfur cluster binding // CMP-N-acetylneuraminate monooxygenase activity	inferred from electronic annotation // inferred from direct assay // inferred from mutant phenotype // inferred from electronic annotation // inferred from electronic annotation // inferred from electronic annotation // inferred from electronic annotation	---	---	---	---	---
TC0800002375.mm.2	6.55443	6.34502	6.8786	6.99563	6.36714	7.13262	7.31645	7.12705	7.00283	7.3745	6.62817	7.19069	0.562524	1.47685	0.00541697	ENSMUST00000152456	Ndufa13	NADH dehydrogenase (ubiquinone) 1 alpha subcomplex, 13	8|8 C1	ENSMUST00000152456	ENSEMBL	YjeF N-terminal domain containing 3 [gene_biotype:protein_coding transcript_biotype:processed_transcript]	100	100	0	---	FALSE	Mm.21162	bone| bone marrow| brain| embryonic tissue| extraembryonic tissue| eye| heart| inner ear| intestine| joint| kidney| liver| lung| mammary gland| muscle| ovary| pancreas| pituitary gland| prostate| spleen| stomach| testis| thymus| thyroid| tongue|oocyte| unfertilized ovum| cleavage| blastocyst| organogenesis| fetus| neonate| juvenile| adult	chr8	-	69887788	69902712	ENSMUST00000152456	Q9ERS2	GO:0030308 // GO:0035458 // GO:0043280 // GO:0045039 // GO:0045732 // GO:0045892 // GO:0071300 // GO:0072593 // GO:0097190 // GO:0097191 // GO:2001243 // GO:0006915 // GO:0030308 // GO:0030308 // GO:0035458 // GO:0043280 // GO:0045039 // GO:0045732 // GO:0045892 // GO:0045892 // GO:0055114 // GO:0071300 // GO:0072593 // GO:0097190 // GO:0097190 // GO:2001243	negative regulation of cell growth // cellular response to interferon-beta // positive regulation of cysteine-type endopeptidase activity involved in apoptotic process // protein import into mitochondrial inner membrane // positive regulation of protein catabolic process // negative regulation of transcription, DNA-templated // cellular response to retinoic acid // reactive oxygen species metabol…	not recorded // not recorded // not recorded // not recorded // not recorded // not recorded // not recorded // not recorded // not recorded // inferred from direct assay // not recorded // inferred from electronic annotation // inferred from electronic annotation // inferred from sequence or structural similarity // inferred from electronic annotation // inferred from electronic annotation // in…	GO:0005634 // GO:0005654 // GO:0005737 // GO:0005739 // GO:0005739 // GO:0005743 // GO:0005746 // GO:0005747 // GO:0031966 // GO:0070062 // GO:0005634 // GO:0005654 // GO:0005654 // GO:0005737 // GO:0005737 // GO:0005739 // GO:0005739 // GO:0005743 // GO:0005746 // GO:0005746 // GO:0005747 // GO:0016020 // GO:0016021 // GO:0031966 // GO:0070062 // GO:0070469	nucleus // nucleoplasm // cytoplasm // mitochondrion // mitochondrion // mitochondrial inner membrane // mitochondrial respiratory chain // mitochondrial respiratory chain complex I // mitochondrial membrane // extracellular exosome // nucleus // nucleoplasm // nucleoplasm // cytoplasm // cytoplasm // mitochondrion // mitochondrion // mitochondrial inner membrane // mitochondrial respiratory chai…	inferred from direct assay // not recorded // not recorded // inferred from direct assay // not recorded // inferred from direct assay // not recorded // not recorded // not recorded // not recorded // inferred from electronic annotation // inferred from electronic annotation // inferred from sequence or structural similarity // inferred from electronic annotation // inferred from sequence or str…	GO:0003954 // GO:0005524 // GO:0008137 // GO:0003954 // GO:0008137 // GO:0008137	NADH dehydrogenase activity // ATP binding // NADH dehydrogenase (ubiquinone) activity // NADH dehydrogenase activity // NADH dehydrogenase (ubiquinone) activity // NADH dehydrogenase (ubiquinone) activity	not recorded // traceable author statement // not recorded // inferred from electronic annotation // inferred from electronic annotation // inferred from sequence or structural similarity	---	---	---	---	---
TC0500002576.mm.2	3.83977	4.13106	3.9362	4.28653	4.77651	4.60984	4.88714	5.05055	4.58791	4.6468	4.19401	4.75645	0.562432	1.47676	0.017424	NM_174877	Zar1	zygote arrest 1	5|5 C3.2	NM_174877	RefSeq	Mus musculus zygote arrest 1 (Zar1), mRNA.	100	100	0	---	FALSE	Mm.11934	brain| embryonic tissue| fertilized ovum| ovary|oocyte| unfertilized ovum| zygote| morula| juvenile	chr5	-	72577114	72581084	NM_174877	Q80SU3	GO:0007275 // GO:0008150	multicellular organismal development // biological_process	inferred from electronic annotation // no biological data available	GO:0005737 // GO:0005737	cytoplasm // cytoplasm	inferred from direct assay // inferred from electronic annotation	GO:0003674	molecular_function	no biological data available	---	---	---	---	---
TC0200001760.mm.2	5.41733	5.14238	5.33916	5.22921	5.40633	6.13903	6.02689	5.42388	5.75634	6.00017	5.30688	5.86926	0.56238	1.4767	0.00358994	NM_011234	Rad51	RAD51 homolog	2 59.92 cM|2 F1	NM_011234	RefSeq	Mus musculus RAD51 homolog (Rad51), mRNA.	100	100	0	---	FALSE	Mm.330492	bladder| bone| bone marrow| brain| connective tissue| embryonic tissue| extraembryonic tissue| eye| heart| inner ear| intestine| joint| kidney| liver| lung| lymph node| mammary gland| ovary| pancreas| pituitary gland| skin| spleen| testis| thymus| vagina|oocyte| unfertilized ovum| cleavage| morula| blastocyst| egg cylinder| gastrula| organogenesis| fetus| neonate| juvenile| adult	chr2	+	119112793	119147445	NM_011234	Q08297	GO:0000724 // GO:0000724 // GO:0000724 // GO:0000730 // GO:0001932 // GO:0006259 // GO:0006268 // GO:0006281 // GO:0006310 // GO:0006312 // GO:0006974 // GO:0006974 // GO:0007126 // GO:0007131 // GO:0010212 // GO:0010569 // GO:0031297 // GO:0031297 // GO:0032200 // GO:0042148 // GO:0051106 // GO:0051260 // GO:0070192 // GO:0071312 // GO:0071479 // GO:0072711 // GO:0072757 // GO:1990414 // GO:1990…	double-strand break repair via homologous recombination // double-strand break repair via homologous recombination // double-strand break repair via homologous recombination // DNA recombinase assembly // regulation of protein phosphorylation // DNA metabolic process // DNA unwinding involved in DNA replication // DNA repair // DNA recombination // mitotic recombination // cellular response to DN…	inferred from direct assay // inferred from mutant phenotype // not recorded // not recorded // inferred from mutant phenotype // inferred from electronic annotation // not recorded // traceable author statement // inferred from electronic annotation // not recorded // not recorded // traceable author statement // inferred from direct assay // traceable author statement // not recorded // not rec…	GO:0000228 // GO:0000785 // GO:0000793 // GO:0000794 // GO:0000795 // GO:0000800 // GO:0005634 // GO:0005634 // GO:0005654 // GO:0005730 // GO:0005737 // GO:0005739 // GO:0005856 // GO:0016605 // GO:0035861 // GO:0048471 // GO:0000228 // GO:0000228 // GO:0000228 // GO:0000785 // GO:0005634 // GO:0005634 // GO:0005634 // GO:0005654 // GO:0005654 // GO:0005730 // GO:0005730 // GO:0005737 // GO:0005…	nuclear chromosome // chromatin // condensed chromosome // condensed nuclear chromosome // synaptonemal complex // lateral element // nucleus // nucleus // nucleoplasm // nucleolus // cytoplasm // mitochondrion // cytoskeleton // PML body // site of double-strand break // perinuclear region of cytoplasm // nuclear chromosome // nuclear chromosome // nuclear chromosome // chromatin // nucleus // n…	not recorded // not recorded // inferred from direct assay // inferred from direct assay // traceable author statement // inferred from direct assay // inferred from direct assay // not recorded // not recorded // not recorded // not recorded // not recorded // inferred from electronic annotation // not recorded // not recorded // not recorded // inferred from electronic annotation // --- // infe…	GO:0000150 // GO:0000166 // GO:0000400 // GO:0003677 // GO:0003682 // GO:0003690 // GO:0003697 // GO:0003697 // GO:0004520 // GO:0005515 // GO:0005524 // GO:0008022 // GO:0008094 // GO:0042802 // GO:0043142 // GO:0070182 // GO:0000150 // GO:0000150 // GO:0000400 // GO:0003690 // GO:0003690 // GO:0003697 // GO:0003697 // GO:0004520 // GO:0005524 // GO:0005524 // GO:0008022 // GO:0008022 // GO:0008…	recombinase activity // nucleotide binding // four-way junction DNA binding // DNA binding // chromatin binding // double-stranded DNA binding // single-stranded DNA binding // single-stranded DNA binding // endodeoxyribonuclease activity // protein binding // ATP binding // protein C-terminus binding // DNA-dependent ATPase activity // identical protein binding // single-stranded DNA-dependent A…	not recorded // inferred from electronic annotation // not recorded // inferred from electronic annotation // inferred from direct assay // not recorded // inferred from direct assay // not recorded // not recorded // inferred from physical interaction // not recorded // not recorded // not recorded // not recorded // not recorded // not recorded // --- // inferred from electronic annotation // -…	---	---	---	---	---
TC1900000253.mm.2	4.40878	3.87404	4.97228	4.07755	3.84035	4.85015	4.64014	4.60236	5.30847	4.58218	4.2346	4.79666	0.562059	1.47637	0.0553075	NM_146698	Olfr1443	olfactory receptor 1443	19|19 C1	NM_146698	RefSeq	Mus musculus olfactory receptor 1443 (Olfr1443), mRNA.	100	100	0	---	FALSE	Mm.223128	brain	chr19	+	12678166	12683851	NM_146698	Q8VFW8	GO:0007186 // GO:0007608 // GO:0007165 // GO:0007186 // GO:0007186 // GO:0007608 // GO:0007608 // GO:0050896 // GO:0050911 // GO:0050911	G-protein coupled receptor signaling pathway // sensory perception of smell // signal transduction // G-protein coupled receptor signaling pathway // G-protein coupled receptor signaling pathway // sensory perception of smell // sensory perception of smell // response to stimulus // detection of chemical stimulus involved in sensory perception of smell // detection of chemical stimulus involved i…	not recorded // not recorded // inferred from electronic annotation // --- // inferred from electronic annotation // --- // inferred from electronic annotation // inferred from electronic annotation // --- // inferred from electronic annotation	GO:0005887 // GO:0016021 // GO:0005886 // GO:0005887 // GO:0016020 // GO:0016021 // GO:0016021	integral component of plasma membrane // integral component of membrane // plasma membrane // integral component of plasma membrane // membrane // integral component of membrane // integral component of membrane	not recorded // not recorded // inferred from electronic annotation // --- // inferred from electronic annotation // inferred from electronic annotation // ---	GO:0004930 // GO:0004984 // GO:0005549 // GO:0004871 // GO:0004930 // GO:0004930 // GO:0004984 // GO:0004984 // GO:0005549	G-protein coupled receptor activity // olfactory receptor activity // odorant binding // signal transducer activity // G-protein coupled receptor activity // G-protein coupled receptor activity // olfactory receptor activity // olfactory receptor activity // odorant binding	not recorded // not recorded // not recorded // inferred from electronic annotation // --- // inferred from electronic annotation // --- // inferred from electronic annotation // ---	---	---	---	---	---
TC0100001592.mm.2	6.96972	7.59258	7.63131	7.27723	7.89242	7.77289	7.8708	7.77806	8.23322	8.51834	7.47265	8.03466	0.56201	1.47632	0.0320973	NM_172647	F11r	F11 receptor	1 H2|1 79.43 cM	NM_172647	RefSeq	Mus musculus F11 receptor (F11r), mRNA.	100	100	0	---	FALSE	Mm.294882	bladder| bone marrow| brain| embryonic tissue| epididymis| extraembryonic tissue| eye| heart| inner ear| intestine| joint| kidney| liver| lung| mammary gland| molar| muscle| ovary| pancreas| prostate| salivary gland| skin| spleen| stomach| testis| thymus| thyroid| turbinate| cleavage| morula| blastocyst| egg cylinder| gastrula| organogenesis| fetus| neonate| juvenile| adult	chr1	+	171437535	171464603	NM_172647	O88792	GO:0001817 // GO:0007155 // GO:0016032 // GO:0030855 // GO:0031032 // GO:0034260 // GO:0043547 // GO:0045777 // GO:0050892 // GO:0050892 // GO:0090002 // GO:0090557 // GO:0090559 // GO:0090559 // GO:2000249 // GO:0009314 // GO:0030154 // GO:0031032 // GO:0031032 // GO:0034260 // GO:0034260 // GO:0043547 // GO:0043547 // GO:0045777 // GO:0050892 // GO:0050892 // GO:0090002 // GO:0090002 // GO:0090…	regulation of cytokine production // cell adhesion // viral process // epithelial cell differentiation // actomyosin structure organization // negative regulation of GTPase activity // positive regulation of GTPase activity // positive regulation of blood pressure // intestinal absorption // intestinal absorption // establishment of protein localization to plasma membrane // establishment of endo…	inferred from mutant phenotype // inferred from direct assay // inferred from electronic annotation // inferred from direct assay // not recorded // not recorded // not recorded // not recorded // inferred from mutant phenotype // not recorded // not recorded // not recorded // inferred from mutant phenotype // not recorded // not recorded // inferred from electronic annotation // inferred from e…	GO:0005886 // GO:0005911 // GO:0005923 // GO:0005923 // GO:0015630 // GO:0016020 // GO:0016021 // GO:0030054 // GO:0031410 // GO:0036057 // GO:0070062 // GO:0005886 // GO:0005886 // GO:0005911 // GO:0005923 // GO:0005923 // GO:0015630 // GO:0015630 // GO:0030054 // GO:0030054 // GO:0031410 // GO:0036057 // GO:0070062 // GO:0070062	plasma membrane // cell-cell junction // bicellular tight junction // bicellular tight junction // microtubule cytoskeleton // membrane // integral component of membrane // cell junction // cytoplasmic vesicle // slit diaphragm // extracellular exosome // plasma membrane // plasma membrane // cell-cell junction // bicellular tight junction // bicellular tight junction // microtubule cytoskeleton …	not recorded // not recorded // inferred from mutant phenotype // not recorded // not recorded // inferred from electronic annotation // inferred from electronic annotation // not recorded // not recorded // not recorded // not recorded // inferred from electronic annotation // --- // inferred from electronic annotation // inferred from electronic annotation // --- // inferred from electronic ann…	GO:0005515 // GO:0030165 // GO:0030165 // GO:0030165	protein binding // PDZ domain binding // PDZ domain binding // PDZ domain binding	inferred from physical interaction // not recorded // inferred from electronic annotation // ---	---	---	---	---	---
TC0X00002994.mm.2	5.02112	5.48001	5.5901	5.36497	5.22465	5.72531	5.90261	5.54045	6.48758	5.83334	5.33617	5.89786	0.561684	1.47599	0.0174115	NM_013482	Btk	Bruton agammaglobulinemia tyrosine kinase	X E3|X 56.18 cM	NM_013482	RefSeq	Mus musculus Bruton agammaglobulinemia tyrosine kinase (Btk), mRNA.	100	100	0	---	FALSE	Mm.4475	blood| bone marrow| embryonic tissue| fertilized ovum| inner ear| liver| lymph node| ovary| pancreas| spleen|oocyte| unfertilized ovum| zygote| organogenesis| fetus| neonate| juvenile| adult	chrX	-	134542336	134583570	NM_013482	P35991	GO:0001818 // GO:0002250 // GO:0002376 // GO:0002553 // GO:0006351 // GO:0006355 // GO:0006468 // GO:0006915 // GO:0007169 // GO:0007249 // GO:0010033 // GO:0016310 // GO:0018108 // GO:0018108 // GO:0030154 // GO:0034614 // GO:0035556 // GO:0038083 // GO:0042127 // GO:0045087 // GO:0046777 // GO:0048469 // GO:0050853 // GO:0071226 // GO:0002250 // GO:0002250 // GO:0006468 // GO:0007169 // GO:0018…	negative regulation of cytokine production // adaptive immune response // immune system process // histamine secretion by mast cell // transcription, DNA-templated // regulation of transcription, DNA-templated // protein phosphorylation // apoptotic process // transmembrane receptor protein tyrosine kinase signaling pathway // I-kappaB kinase/NF-kappaB signaling // response to organic substance /…	inferred from mutant phenotype // not recorded // inferred from electronic annotation // not recorded // inferred from electronic annotation // inferred from electronic annotation // inferred from direct assay // inferred from electronic annotation // not recorded // inferred from mutant phenotype // not recorded // inferred from electronic annotation // inferred from direct assay // not recorded…	GO:0005634 // GO:0005737 // GO:0005829 // GO:0005886 // GO:0016020 // GO:0031234 // GO:0031410 // GO:0043231 // GO:0045121 // GO:0048471 // GO:0005634 // GO:0005737 // GO:0005829 // GO:0005829 // GO:0005829 // GO:0005886 // GO:0005886 // GO:0031234 // GO:0043231 // GO:0043231 // GO:0045121 // GO:0045121	nucleus // cytoplasm // cytosol // plasma membrane // membrane // extrinsic component of cytoplasmic side of plasma membrane // cytoplasmic vesicle // intracellular membrane-bounded organelle // membrane raft // perinuclear region of cytoplasm // nucleus // cytoplasm // cytosol // cytosol // cytosol // plasma membrane // plasma membrane // extrinsic component of cytoplasmic side of plasma membran…	inferred from direct assay // inferred from direct assay // not recorded // not recorded // inferred from electronic annotation // not recorded // inferred from direct assay // not recorded // not recorded // not recorded // inferred from electronic annotation // inferred from electronic annotation // inferred from electronic annotation // --- // traceable author statement // inferred from electr…	GO:0000166 // GO:0004672 // GO:0004713 // GO:0004713 // GO:0004715 // GO:0005515 // GO:0005524 // GO:0005547 // GO:0008289 // GO:0016301 // GO:0016740 // GO:0042802 // GO:0046872 // GO:0004713 // GO:0004713 // GO:0004715 // GO:0004715 // GO:0005102 // GO:0005547 // GO:0005547 // GO:0042802 // GO:0042802	nucleotide binding // protein kinase activity // protein tyrosine kinase activity // protein tyrosine kinase activity // non-membrane spanning protein tyrosine kinase activity // protein binding // ATP binding // phosphatidylinositol-3,4,5-trisphosphate binding // lipid binding // kinase activity // transferase activity // identical protein binding // metal ion binding // protein tyrosine kinase …	inferred from electronic annotation // inferred from electronic annotation // inferred from direct assay // not recorded // not recorded // inferred from physical interaction // inferred from electronic annotation // not recorded // inferred from electronic annotation // inferred from electronic annotation // inferred from electronic annotation // not recorded // inferred from electronic annotati…	---	---	---	---	---
TC0100000201.mm.2	3.41171	3.40686	3.89787	3.45035	3.53298	4.70812	3.67204	3.87068	4.00489	4.24662	3.53996	4.10047	0.560516	1.4748	0.0235081	NM_133235	Khdrbs2	KH domain containing, RNA binding, signal transduction associated 2	1|1 B	NM_133235	RefSeq	Mus musculus KH domain containing, RNA binding, signal transduction associated 2 (Khdrbs2), mRNA.	100	100	0	---	FALSE	Mm.336594	brain| embryonic tissue| eye| ovary|oocyte| fetus| juvenile| adult	chr1	+	32172806	32657738	NM_133235	Q9WU01	GO:0006351 // GO:0006355 // GO:0009967	transcription, DNA-templated // regulation of transcription, DNA-templated // positive regulation of signal transduction	inferred from electronic annotation // inferred from electronic annotation // traceable author statement	GO:0005634 // GO:0005634	nucleus // nucleus	traceable author statement // inferred from electronic annotation	GO:0003676 // GO:0003723 // GO:0005070 // GO:0008143 // GO:0008266 // GO:0017124 // GO:0042169 // GO:0046982 // GO:0017124	nucleic acid binding // RNA binding // SH3/SH2 adaptor activity // poly(A) binding // poly(U) RNA binding // SH3 domain binding // SH2 domain binding // protein heterodimerization activity // SH3 domain binding	inferred from electronic annotation // inferred from electronic annotation // traceable author statement // inferred from direct assay // inferred from direct assay // inferred from direct assay // inferred from direct assay // inferred from direct assay // inferred from electronic annotation	---	---	---	---	---
TC1400002843.mm.2	6.33172	6.9673	7.10976	6.68357	6.783	7.11185	7.57172	7.52573	7.40264	7.06381	6.77507	7.33515	0.560075	1.47435	0.0107753	NM_001270812	LOC100861615	alpha takusan-like	---	NM_001270812	RefSeq	Mus musculus alpha takusan-like (LOC100861615), mRNA.	100	100	0	---	FALSE	Mm.488431	embryonic tissue| eye| fetus	chr14	-	6259747	6287250	NM_001270812	Q8C7R2	GO:0008150	biological_process	no biological data available	GO:0005575	cellular_component	no biological data available	GO:0003674	molecular_function	no biological data available	---	---	---	---	---
TC0200003912.mm.2	3.92	4.04827	4.23244	3.83717	4.0085	5.45166	4.3322	4.33219	4.16538	4.5628	4.00927	4.56885	0.559572	1.47383	0.0473702	NM_001011532	Olfr1037	olfactory receptor 1037	2|2 D	NM_001011532	RefSeq	Mus musculus olfactory receptor 1037 (Olfr1037), mRNA.	100	100	0	---	FALSE	Mm.377866	---	chr2	-	86084730	86085854	NM_001011532	Q7TR84	GO:0007186 // GO:0007608 // GO:0007165 // GO:0007186 // GO:0007186 // GO:0007608 // GO:0007608 // GO:0050896 // GO:0050911 // GO:0050911	G-protein coupled receptor signaling pathway // sensory perception of smell // signal transduction // G-protein coupled receptor signaling pathway // G-protein coupled receptor signaling pathway // sensory perception of smell // sensory perception of smell // response to stimulus // detection of chemical stimulus involved in sensory perception of smell // detection of chemical stimulus involved i…	not recorded // not recorded // inferred from electronic annotation // --- // inferred from electronic annotation // --- // inferred from electronic annotation // inferred from electronic annotation // --- // inferred from electronic annotation	GO:0005887 // GO:0016021 // GO:0005886 // GO:0005887 // GO:0016020 // GO:0016021 // GO:0016021	integral component of plasma membrane // integral component of membrane // plasma membrane // integral component of plasma membrane // membrane // integral component of membrane // integral component of membrane	not recorded // not recorded // inferred from electronic annotation // --- // inferred from electronic annotation // inferred from electronic annotation // ---	GO:0004930 // GO:0004984 // GO:0005549 // GO:0004871 // GO:0004930 // GO:0004930 // GO:0004984 // GO:0004984 // GO:0005549	G-protein coupled receptor activity // olfactory receptor activity // odorant binding // signal transducer activity // G-protein coupled receptor activity // G-protein coupled receptor activity // olfactory receptor activity // olfactory receptor activity // odorant binding	not recorded // not recorded // not recorded // inferred from electronic annotation // --- // inferred from electronic annotation // --- // inferred from electronic annotation // ---	---	---	---	---	---
TC1400000246.mm.2	10.7959	11.018	11.0049	10.7196	10.1292	11.1446	11.6086	11.1052	11.077	11.526	10.7335	11.2923	0.558764	1.47301	0.0222761	NM_134084	Ppif	peptidylprolyl isomerase F (cyclophilin F)	14|14 A3	NM_134084	RefSeq	Mus musculus peptidylprolyl isomerase F (cyclophilin F) (Ppif), mRNA.	100	100	0	---	FALSE	Mm.41656	blood| bone| bone marrow| brain| dorsal root ganglion| embryonic tissue| extraembryonic tissue| eye| heart| inner ear| intestine| kidney| liver| lung| lymph node| mammary gland| muscle| nasopharynx| pancreas| pineal gland| prostate| salivary gland| skin| spinal cord| spleen| testis| thymus| uterus| blastocyst| egg cylinder| gastrula| organogenesis| fetus| neonate| juvenile| adult	chr14	+	25694154	25700468	NM_134084	Q99KR7	GO:0000413 // GO:0002931 // GO:0006457 // GO:0006915 // GO:0006979 // GO:0008637 // GO:0010849 // GO:0010939 // GO:0012501 // GO:0032780 // GO:0042981 // GO:0043066 // GO:0046902 // GO:0046902 // GO:0046902 // GO:0070266 // GO:0070301 // GO:0070301 // GO:0071243 // GO:0071277 // GO:0090200 // GO:0090201 // GO:0090324 // GO:1902445 // GO:1902445 // GO:2000276 // GO:2001243 // GO:0000413 // GO:0042…	protein peptidyl-prolyl isomerization // response to ischemia // protein folding // apoptotic process // response to oxidative stress // apoptotic mitochondrial changes // regulation of proton-transporting ATPase activity, rotational mechanism // regulation of necrotic cell death // programmed cell death // negative regulation of ATPase activity // regulation of apoptotic process // negative regu…	traceable author statement // inferred from mutant phenotype // inferred from electronic annotation // inferred from electronic annotation // inferred from genetic interaction // inferred from genetic interaction // inferred from mutant phenotype // inferred from direct assay // inferred from electronic annotation // inferred from mutant phenotype // not recorded // not recorded // inferred from …	GO:0005739 // GO:0005739 // GO:0005743 // GO:0005757 // GO:0005759 // GO:0005739 // GO:0005743 // GO:0005753 // GO:0005759 // GO:0005759	mitochondrion // mitochondrion // mitochondrial inner membrane // mitochondrial permeability transition pore complex // mitochondrial matrix // mitochondrion // mitochondrial inner membrane // mitochondrial proton-transporting ATP synthase complex // mitochondrial matrix // mitochondrial matrix	inferred from direct assay // not recorded // not recorded // traceable author statement // not recorded // inferred from electronic annotation // inferred from electronic annotation // inferred from sequence or structural similarity // --- // inferred from electronic annotation	GO:0003755 // GO:0003755 // GO:0005515 // GO:0016018 // GO:0016853 // GO:0042277 // GO:0003755 // GO:0016018 // GO:0042277	peptidyl-prolyl cis-trans isomerase activity // peptidyl-prolyl cis-trans isomerase activity // protein binding // cyclosporin A binding // isomerase activity // peptide binding // peptidyl-prolyl cis-trans isomerase activity // cyclosporin A binding // peptide binding	not recorded // traceable author statement // inferred from physical interaction // not recorded // inferred from electronic annotation // not recorded // inferred from electronic annotation // inferred from electronic annotation // inferred from electronic annotation	---	---	---	---	---
TC0300000220.mm.2	2.79905	3.43171	2.72496	3.67725	3.37858	3.2524	3.89784	4.21238	3.862	3.57811	3.20231	3.76055	0.558237	1.47247	0.0540553	NR_027966	4930429B21Rik	RIKEN cDNA 4930429B21 gene	3|3 A3	NR_027966	RefSeq	Mus musculus RIKEN cDNA 4930429B21 gene (4930429B21Rik), long non-coding RNA.	100	100	0	---	FALSE	Mm.435324	brain| embryonic tissue| intestine| kidney| testis| fetus| adult	chr3	+	32365489	32367438	NR_027966	Q9CQQ1	GO:0008150	biological_process	no biological data available	GO:0005575	cellular_component	no biological data available	GO:0003674	molecular_function	no biological data available	---	---	---	---	---
TC0700002629.mm.2	4.59112	4.1828	4.4156	4.87603	3.9053	4.91093	5.19094	4.89238	4.78756	4.96864	4.39417	4.95009	0.555921	1.47011	0.014749	NM_008776	Pafah1b3	platelet-activating factor acetylhydrolase, isoform 1b, subunit 3	7|7 A3	NM_008776	RefSeq	Mus musculus platelet-activating factor acetylhydrolase, isoform 1b, subunit 3 (Pafah1b3), mRNA.	100	100	0	---	FALSE	Mm.597	bone| brain| dorsal root ganglion| embryonic tissue| extraembryonic tissue| eye| fertilized ovum| heart| inner ear| intestine| kidney| lung| mammary gland| muscle| olfactory mucosa| ovary| pancreas| pituitary gland| prostate| skin| spinal cord| stomach| testis| thymus| thyroid| uterus|oocyte| zygote| gastrula| organogenesis| fetus| neonate| juvenile| adult	chr7	-	25295049	25297986	NM_008776	Q61205	GO:0006629 // GO:0007283 // GO:0007283 // GO:0007420 // GO:0016042 // GO:0007420 // GO:0007420 // GO:0008152	lipid metabolic process // spermatogenesis // spermatogenesis // brain development // lipid catabolic process // brain development // brain development // metabolic process	inferred from electronic annotation // inferred from genetic interaction // inferred from mutant phenotype // not recorded // inferred from electronic annotation // --- // inferred from electronic annotation // inferred from electronic annotation	GO:0005737 // GO:0005829 // GO:0016020 // GO:0070062 // GO:0005737 // GO:0005829 // GO:0016020 // GO:0016020 // GO:0070062 // GO:0070062	cytoplasm // cytosol // membrane // extracellular exosome // cytoplasm // cytosol // membrane // membrane // extracellular exosome // extracellular exosome	inferred from direct assay // not recorded // not recorded // not recorded // inferred from electronic annotation // inferred from electronic annotation // inferred from electronic annotation // --- // inferred from electronic annotation // ---	GO:0003847 // GO:0005515 // GO:0016787 // GO:0042802 // GO:0046982 // GO:0047179 // GO:0042802 // GO:0042802 // GO:0046982 // GO:0047179	1-alkyl-2-acetylglycerophosphocholine esterase activity // protein binding // hydrolase activity // identical protein binding // protein heterodimerization activity // platelet-activating factor acetyltransferase activity // identical protein binding // identical protein binding // protein heterodimerization activity // platelet-activating factor acetyltransferase activity	inferred from electronic annotation // inferred from physical interaction // inferred from electronic annotation // not recorded // not recorded // not recorded // inferred from electronic annotation // --- // inferred from electronic annotation // ---	---	---	---	---	---
TC1000000158.mm.2	3.23925	3.43275	2.93415	3.46905	3.60869	4.02887	4.03241	3.96595	3.64801	3.76493	3.33678	3.88803	0.551258	1.46536	0.00430392	NM_027930	Mtfr2	mitochondrial fission regulator 2	10|10 A3	NM_027930	RefSeq	Mus musculus mitochondrial fission regulator 2 (Mtfr2), mRNA.	100	100	0	---	FALSE	Mm.262151	bone marrow| connective tissue| dorsal root ganglion| embryonic tissue| extraembryonic tissue| fertilized ovum| heart| inner ear| lung| lymph node| mammary gland| ovary| salivary gland| testis| thymus|oocyte| zygote| morula| blastocyst| gastrula| organogenesis| fetus| juvenile| adult	chr10	+	20347819	20361669	NM_027930	Q8VED8	GO:0000266 // GO:0007005 // GO:0009060	mitochondrial fission // mitochondrion organization // aerobic respiration	inferred from direct assay // inferred from direct assay // inferred from mutant phenotype	GO:0005739 // GO:0005739	mitochondrion // mitochondrion	inferred from direct assay // inferred from electronic annotation	GO:0003674	molecular_function	no biological data available	---	---	---	---	---
TC0900001018.mm.2	7.00568	7.03388	6.92298	6.89434	6.86507	7.31925	7.35174	7.45094	7.56611	7.78856	6.94439	7.49532	0.550931	1.46503	0.00030442	NM_027309	Lysmd2	LysM, putative peptidoglycan-binding, domain containing 2	9|9 D	NM_027309	RefSeq	Mus musculus LysM, putative peptidoglycan-binding, domain containing 2 (Lysmd2), mRNA.	100	100	0	---	FALSE	Mm.19119	bone marrow| brain| embryonic tissue| extraembryonic tissue| eye| inner ear| joint| lung| mammary gland| prostate| skin| spinal cord| spleen| stomach| testis| thymus| organogenesis| fetus| neonate| juvenile| adult	chr9	+	75625732	75637773	NM_027309	Q9D7V2	GO:0008150	biological_process	no biological data available	GO:0005575	cellular_component	no biological data available	GO:0003674	molecular_function	no biological data available	---	---	---	---	---
TC0200000663.mm.2	2.93171	2.81238	2.68142	3.14664	3.16764	3.62758	3.89439	2.80994	3.38116	3.77863	2.94796	3.49834	0.550382	1.46447	0.0331207	NM_146628	Olfr344	olfactory receptor 344	2|2 C1	NM_146628	RefSeq	Mus musculus olfactory receptor 344 (Olfr344), mRNA.	100	100	0	---	FALSE	Mm.377598	---	chr2	+	36568600	36569529	NM_146628	Q8VFP9	GO:0007186 // GO:0007608 // GO:0050907 // GO:0007165 // GO:0007186 // GO:0007186 // GO:0007608 // GO:0007608 // GO:0050896 // GO:0050907 // GO:0050911 // GO:0050911	G-protein coupled receptor signaling pathway // sensory perception of smell // detection of chemical stimulus involved in sensory perception // signal transduction // G-protein coupled receptor signaling pathway // G-protein coupled receptor signaling pathway // sensory perception of smell // sensory perception of smell // response to stimulus // detection of chemical stimulus involved in sensory…	not recorded // not recorded // not recorded // inferred from electronic annotation // --- // inferred from electronic annotation // inferred from electronic annotation // --- // inferred from electronic annotation // --- // inferred from electronic annotation // ---	GO:0016021 // GO:0005886 // GO:0016020 // GO:0016021 // GO:0016021	integral component of membrane // plasma membrane // membrane // integral component of membrane // integral component of membrane	not recorded // inferred from electronic annotation // inferred from electronic annotation // --- // inferred from electronic annotation	GO:0004888 // GO:0004984 // GO:0004871 // GO:0004888 // GO:0004930 // GO:0004984 // GO:0004984	transmembrane signaling receptor activity // olfactory receptor activity // signal transducer activity // transmembrane signaling receptor activity // G-protein coupled receptor activity // olfactory receptor activity // olfactory receptor activity	not recorded // not recorded // inferred from electronic annotation // --- // inferred from electronic annotation // inferred from electronic annotation // ---	---	---	---	---	---
TC0Y00000485.mm.2	3.79142	3.59797	4.01277	4.32213	4.08829	4.11826	4.43876	4.46132	5.00757	4.52628	3.96252	4.51044	0.54792	1.46198	0.0201794	uc029yga.1	Gm20806	predicted gene, 20806	Y|Y	uc029yga.1	UCSC Genes	Mus musculus predicted gene, 20806 (Gm20806), mRNA.	100	100	0	---	FALSE	---	---	chrY	-	78835721	78836719	ENSMUST00000180324	Q9D9T3	---	---	---	---	---	---	---	---	---	---	---	---	---	---
TC0Y00000495.mm.2	3.79142	3.59797	4.01277	4.32213	4.08829	4.11826	4.43876	4.46132	5.00757	4.52628	3.96252	4.51044	0.54792	1.46198	0.0201794	uc012hsv.1	Gm20806	predicted gene, 20806	Y|Y	uc012hsv.1	UCSC Genes	Mus musculus predicted gene, 20806 (Gm20806), mRNA.	100	100	0	---	FALSE	---	---	chrY	-	80756212	80757210	---	---	---	---	---	---	---	---	---	---	---	---	---	---	---	---
TC1600000228.mm.2	3.44499	3.42057	2.91372	3.51068	3.57682	4.46941	3.7457	4.28902	3.62026	3.48154	3.37336	3.92119	0.547828	1.46188	0.0421934	NM_009436	Tssk2	testis-specific serine kinase 2	16 A3|16 11.09 cM	NM_009436	RefSeq	Mus musculus testis-specific serine kinase 2 (Tssk2), mRNA.	100	100	0	---	FALSE	Mm.310201	intestine| testis| adult	chr16	+	17898637	17900024	NM_009436	O54863	GO:0006468 // GO:0007275 // GO:0007283 // GO:0007286 // GO:0016310 // GO:0030154 // GO:0035556 // GO:0046777 // GO:0006468 // GO:0035556 // GO:0046777 // GO:0046777 // GO:0046777	protein phosphorylation // multicellular organismal development // spermatogenesis // spermatid development // phosphorylation // cell differentiation // intracellular signal transduction // protein autophosphorylation // protein phosphorylation // intracellular signal transduction // protein autophosphorylation // protein autophosphorylation // protein autophosphorylation	inferred from electronic annotation // inferred from electronic annotation // inferred from electronic annotation // inferred from mutant phenotype // inferred from electronic annotation // inferred from electronic annotation // not recorded // not recorded // inferred from sequence or structural similarity // --- // inferred from electronic annotation // --- // inferred from sequence or structur…	GO:0001669 // GO:0005634 // GO:0005737 // GO:0005814 // GO:0005856 // GO:0031410 // GO:0001669 // GO:0005634 // GO:0005634 // GO:0005737 // GO:0005814	acrosomal vesicle // nucleus // cytoplasm // centriole // cytoskeleton // cytoplasmic vesicle // acrosomal vesicle // nucleus // nucleus // cytoplasm // centriole	inferred from direct assay // not recorded // inferred from direct assay // inferred from direct assay // inferred from electronic annotation // inferred from electronic annotation // inferred from electronic annotation // inferred from electronic annotation // --- // inferred from electronic annotation // inferred from electronic annotation	GO:0000166 // GO:0000287 // GO:0004672 // GO:0004674 // GO:0004674 // GO:0005515 // GO:0005524 // GO:0016301 // GO:0016740 // GO:0046872 // GO:0000287 // GO:0000287 // GO:0004674 // GO:0004674 // GO:0005524	nucleotide binding // magnesium ion binding // protein kinase activity // protein serine/threonine kinase activity // protein serine/threonine kinase activity // protein binding // ATP binding // kinase activity // transferase activity // metal ion binding // magnesium ion binding // magnesium ion binding // protein serine/threonine kinase activity // protein serine/threonine kinase activity // A…	inferred from electronic annotation // not recorded // inferred from electronic annotation // inferred from direct assay // not recorded // inferred from physical interaction // inferred from electronic annotation // inferred from electronic annotation // inferred from electronic annotation // inferred from electronic annotation // --- // inferred from sequence or structural similarity // inferre…	---	---	---	---	---
TC1000002822.mm.2	4.27099	4.15822	4.42862	4.06459	4.39382	4.76373	4.8944	4.69873	5.26071	4.43421	4.26325	4.81036	0.547109	1.46115	0.00694383	NM_001081432	Ptprq	protein tyrosine phosphatase, receptor type, Q	10 D1|10 55.97 cM	NM_001081432	RefSeq	Mus musculus protein tyrosine phosphatase, receptor type, Q (Ptprq), mRNA.	100	100	0	---	FALSE	Mm.391418	thymus	chr10	-	107517360	107720027	NM_001081432	Q8BY76	GO:0002244 // GO:0006470 // GO:0016311 // GO:0042472 // GO:0045598 // GO:0050885 // GO:0050910 // GO:0060116 // GO:0045598 // GO:0035335 // GO:0045598	hematopoietic progenitor cell differentiation // protein dephosphorylation // dephosphorylation // inner ear morphogenesis // regulation of fat cell differentiation // neuromuscular process controlling balance // detection of mechanical stimulus involved in sensory perception of sound // vestibular receptor cell morphogenesis // regulation of fat cell differentiation // peptidyl-tyrosine dephosph…	inferred from mutant phenotype // inferred from electronic annotation // inferred from electronic annotation // inferred from mutant phenotype // not recorded // inferred from mutant phenotype // inferred from mutant phenotype // inferred from mutant phenotype // --- // inferred from electronic annotation // inferred from sequence or structural similarity	GO:0016020 // GO:0016021 // GO:0032421	membrane // integral component of membrane // stereocilium bundle	inferred from electronic annotation // inferred from electronic annotation // inferred from direct assay	GO:0004721 // GO:0004725 // GO:0008138 // GO:0008330 // GO:0008579 // GO:0008969 // GO:0016312 // GO:0016787 // GO:0016791 // GO:0017017 // GO:0017161 // GO:0019178 // GO:0019198 // GO:0030351 // GO:0030352 // GO:0030487 // GO:0043726 // GO:0043812 // GO:0043813 // GO:0052629 // GO:0052745 // GO:0052825 // GO:0052828 // GO:0052829 // GO:0052830 // GO:0052831 // GO:0052867 // GO:1990003	phosphoprotein phosphatase activity // protein tyrosine phosphatase activity // protein tyrosine/serine/threonine phosphatase activity // protein tyrosine/threonine phosphatase activity // JUN kinase phosphatase activity // phosphohistidine phosphatase activity // inositol bisphosphate phosphatase activity // hydrolase activity // phosphatase activity // MAP kinase tyrosine/serine/threonine phosp…	inferred from electronic annotation // inferred from electronic annotation // inferred from electronic annotation // inferred from electronic annotation // inferred from electronic annotation // inferred from electronic annotation // inferred from electronic annotation // inferred from electronic annotation // inferred from electronic annotation // inferred from electronic annotation // inferred …	---	---	---	---	---
TC0800001682.mm.2	8.37482	7.83628	8.01894	7.43531	7.61523	8.38241	8.37792	8.19559	8.28512	8.76943	7.85612	8.40209	0.545977	1.46001	0.0207976	NM_176953	Lig4	ligase IV, DNA, ATP-dependent	8|8 A1.1	NM_176953	RefSeq	Mus musculus ligase IV, DNA, ATP-dependent (Lig4), mRNA.	100	100	0	---	FALSE	Mm.80584	bone marrow| brain| embryonic tissue| extraembryonic tissue| eye| fertilized ovum| lymph node| mammary gland| nasopharynx| skin| spleen| stomach| sympathetic ganglion| testis| thymus| zygote| cleavage| gastrula| organogenesis| fetus| neonate| juvenile| adult	chr8	-	9970020	9977686	NM_176953	Q8BTF7	GO:0000012 // GO:0001701 // GO:0002328 // GO:0006260 // GO:0006266 // GO:0006266 // GO:0006266 // GO:0006281 // GO:0006297 // GO:0006302 // GO:0006302 // GO:0006302 // GO:0006303 // GO:0006303 // GO:0006310 // GO:0006974 // GO:0007049 // GO:0007417 // GO:0007417 // GO:0008283 // GO:0010165 // GO:0010212 // GO:0010332 // GO:0033077 // GO:0033151 // GO:0033151 // GO:0033151 // GO:0033152 // GO:0033…	single strand break repair // in utero embryonic development // pro-B cell differentiation // DNA replication // DNA ligation // DNA ligation // DNA ligation // DNA repair // nucleotide-excision repair, DNA gap filling // double-strand break repair // double-strand break repair // double-strand break repair // double-strand break repair via nonhomologous end joining // double-strand break repair …	not recorded // inferred from mutant phenotype // inferred from mutant phenotype // inferred from electronic annotation // inferred from direct assay // inferred from mutant phenotype // not recorded // inferred from mutant phenotype // not recorded // inferred from genetic interaction // inferred from mutant phenotype // not recorded // inferred from mutant phenotype // not recorded // inferred …	GO:0000793 // GO:0005634 // GO:0005654 // GO:0005737 // GO:0005886 // GO:0005925 // GO:0005958 // GO:0005958 // GO:0032807 // GO:0070419 // GO:0000793 // GO:0000793 // GO:0005634 // GO:0005634 // GO:0005654 // GO:0005654 // GO:0005737 // GO:0005737 // GO:0005886 // GO:0005886 // GO:0005925 // GO:0005925 // GO:0005958 // GO:0032807 // GO:0032807 // GO:0070419 // GO:0070419 // GO:0070419	condensed chromosome // nucleus // nucleoplasm // cytoplasm // plasma membrane // focal adhesion // DNA-dependent protein kinase-DNA ligase 4 complex // DNA-dependent protein kinase-DNA ligase 4 complex // DNA ligase IV complex // nonhomologous end joining complex // condensed chromosome // condensed chromosome // nucleus // nucleus // nucleoplasm // nucleoplasm // cytoplasm // cytoplasm // plasm…	not recorded // not recorded // not recorded // not recorded // not recorded // not recorded // inferred from direct assay // not recorded // not recorded // not recorded // inferred from electronic annotation // --- // inferred from electronic annotation // --- // inferred from electronic annotation // --- // --- // inferred from electronic annotation // inferred from electronic annotation // --…	GO:0000166 // GO:0003677 // GO:0003909 // GO:0003910 // GO:0003910 // GO:0005515 // GO:0005524 // GO:0005524 // GO:0008022 // GO:0016874 // GO:0046872 // GO:0003677 // GO:0003677 // GO:0003909 // GO:0003909 // GO:0003910 // GO:0003910 // GO:0005524 // GO:0008022 // GO:0008022 // GO:0016874 // GO:0016874	nucleotide binding // DNA binding // DNA ligase activity // DNA ligase (ATP) activity // DNA ligase (ATP) activity // protein binding // ATP binding // ATP binding // protein C-terminus binding // ligase activity // metal ion binding // DNA binding // DNA binding // DNA ligase activity // DNA ligase activity // DNA ligase (ATP) activity // DNA ligase (ATP) activity // ATP binding // protein C-ter…	inferred from electronic annotation // not recorded // not recorded // inferred from direct assay // not recorded // inferred from physical interaction // inferred from direct assay // not recorded // not recorded // not recorded // inferred from electronic annotation // inferred from electronic annotation // --- // inferred from electronic annotation // --- // inferred from electronic annotation…	---	---	---	---	---
TC1600002039.mm.2	7.75031	6.63842	6.71195	7.06865	7.03187	7.56113	7.35742	7.40678	7.51931	8.06952	7.04024	7.58283	0.54259	1.45659	0.0492055	NM_001145886	Tiam1	T cell lymphoma invasion and metastasis 1	16 C3-4|16 51.5 cM	NM_001145886	RefSeq	Mus musculus T cell lymphoma invasion and metastasis 1 (Tiam1), transcript variant 2, mRNA.	100	100	0	---	FALSE	Mm.310902	blood| bone| bone marrow| brain| embryonic tissue| extraembryonic tissue| eye| fertilized ovum| mammary gland| ovary| pancreas| skin| spinal cord| spleen| testis| thymus| thyroid| tongue| vagina|oocyte| unfertilized ovum| zygote| cleavage| morula| organogenesis| fetus| neonate| juvenile| adult	chr16	-	89787111	90143814	NM_001145886	Q60610	GO:0003300 // GO:0007160 // GO:0007165 // GO:0007264 // GO:0010976 // GO:0010976 // GO:0016477 // GO:0016601 // GO:0030335 // GO:0031547 // GO:0035023 // GO:0035556 // GO:0043087 // GO:0043507 // GO:0043547 // GO:0048013 // GO:0050772 // GO:0050772 // GO:0061003 // GO:0061178 // GO:0070372 // GO:0072657 // GO:0090630 // GO:1904268 // GO:1990138 // GO:0007160 // GO:0007160 // GO:0016477 // GO:0016…	cardiac muscle hypertrophy // cell-matrix adhesion // signal transduction // small GTPase mediated signal transduction // positive regulation of neuron projection development // positive regulation of neuron projection development // cell migration // Rac protein signal transduction // positive regulation of cell migration // brain-derived neurotrophic factor receptor signaling pathway // regulat…	not recorded // not recorded // inferred from electronic annotation // inferred from direct assay // inferred from direct assay // not recorded // not recorded // not recorded // not recorded // inferred from direct assay // inferred from electronic annotation // inferred from electronic annotation // inferred from direct assay // not recorded // not recorded // inferred from direct assay // infe…	GO:0005634 // GO:0005737 // GO:0005829 // GO:0005874 // GO:0005886 // GO:0005911 // GO:0016020 // GO:0030054 // GO:0031234 // GO:0032587 // GO:0036477 // GO:0043025 // GO:0043197 // GO:0044291 // GO:0044295 // GO:0044304 // GO:0045202 // GO:0005886 // GO:0005911 // GO:0005911 // GO:0031234 // GO:0031234 // GO:0044291 // GO:0044291 // GO:0005911 // GO:0031234 // GO:0044291	nucleus // cytoplasm // cytosol // microtubule // plasma membrane // cell-cell junction // membrane // cell junction // extrinsic component of cytoplasmic side of plasma membrane // ruffle membrane // somatodendritic compartment // neuronal cell body // dendritic spine // cell-cell contact zone // axonal growth cone // main axon // synapse // plasma membrane // cell-cell junction // cell-cell jun…	not recorded // not recorded // not recorded // not recorded // inferred from direct assay // not recorded // inferred from electronic annotation // inferred from electronic annotation // not recorded // not recorded // not recorded // not recorded // not recorded // not recorded // not recorded // not recorded // not recorded // inferred from electronic annotation // --- // inferred from sequenc…	GO:0005057 // GO:0005085 // GO:0005085 // GO:0005089 // GO:0005515 // GO:0005543 // GO:0008017 // GO:0008289 // GO:0017016 // GO:0030676 // GO:0030971 // GO:0030971 // GO:0046875 // GO:0048365 // GO:0005085 // GO:0005085 // GO:0030676 // GO:0030676 // GO:0030676	receptor signaling protein activity // guanyl-nucleotide exchange factor activity // guanyl-nucleotide exchange factor activity // Rho guanyl-nucleotide exchange factor activity // protein binding // phospholipid binding // microtubule binding // lipid binding // Ras GTPase binding // Rac guanyl-nucleotide exchange factor activity // receptor tyrosine kinase binding // receptor tyrosine kinase bi…	inferred from electronic annotation // inferred from direct assay // not recorded // inferred from electronic annotation // inferred from physical interaction // inferred from direct assay // not recorded // inferred from electronic annotation // not recorded // not recorded // inferred from physical interaction // not recorded // inferred from physical interaction // not recorded // inferred fro…	---	---	---	---	---
TC1500000453.mm.2	6.63276	6.55479	6.92502	6.75896	7.05252	7.56609	7.29179	7.10096	7.83674	6.84014	6.78481	7.32714	0.542331	1.45632	0.0248228	NM_001177352	Myc	myelocytomatosis oncogene	15 26.19 cM|15 D2-D3	NM_001177352	RefSeq	Mus musculus myelocytomatosis oncogene (Myc), transcript variant 1, mRNA.	100	100	0	---	FALSE	Mm.2444	bladder| blood| bone marrow| brain| connective tissue| embryonic tissue| extraembryonic tissue| eye| heart| inner ear| intestine| joint| kidney| liver| lung| lymph node| mammary gland| oviduct| pancreas| skin| spleen| thymus| cleavage| morula| blastocyst| egg cylinder| gastrula| organogenesis| fetus| neonate| juvenile| adult	chr15	+	61985341	61990374	NM_001177352	P01108	GO:0000122 // GO:0000122 // GO:0000165 // GO:0000320 // GO:0001658 // GO:0001783 // GO:0002053 // GO:0002082 // GO:0002904 // GO:0006006 // GO:0006338 // GO:0006351 // GO:0006352 // GO:0006355 // GO:0006355 // GO:0006366 // GO:0006848 // GO:0006865 // GO:0006879 // GO:0006919 // GO:0006974 // GO:0006974 // GO:0007007 // GO:0007050 // GO:0007346 // GO:0008283 // GO:0008284 // GO:0008284 // GO:0008…	negative regulation of transcription from RNA polymerase II promoter // negative regulation of transcription from RNA polymerase II promoter // MAPK cascade // re-entry into mitotic cell cycle // branching involved in ureteric bud morphogenesis // B cell apoptotic process // positive regulation of mesenchymal cell proliferation // regulation of oxidative phosphorylation // positive regulation of …	inferred from direct assay // not recorded // not recorded // not recorded // inferred from mutant phenotype // inferred from mutant phenotype // inferred from mutant phenotype // not recorded // inferred from genetic interaction // not recorded // not recorded // not recorded // not recorded // inferred from genetic interaction // not recorded // not recorded // not recorded // not recorded // n…	GO:0005634 // GO:0005634 // GO:0005654 // GO:0005719 // GO:0005730 // GO:0005737 // GO:0005739 // GO:0005819 // GO:0016604 // GO:0030424 // GO:0043234 // GO:0048471 // GO:0005634 // GO:0005634 // GO:0005654 // GO:0005654 // GO:0005654 // GO:0005730 // GO:0005730 // GO:0005730 // GO:0043234	nucleus // nucleus // nucleoplasm // nuclear euchromatin // nucleolus // cytoplasm // mitochondrion // spindle // nuclear body // axon // protein complex // perinuclear region of cytoplasm // nucleus // nucleus // nucleoplasm // nucleoplasm // nucleoplasm // nucleolus // nucleolus // nucleolus // protein complex	inferred from direct assay // not recorded // not recorded // inferred from direct assay // not recorded // not recorded // not recorded // inferred from direct assay // inferred from direct assay // inferred from direct assay // not recorded // inferred from direct assay // inferred from electronic annotation // --- // inferred from electronic annotation // --- // inferred from sequence or struc…	GO:0000978 // GO:0000987 // GO:0001077 // GO:0003677 // GO:0003677 // GO:0003690 // GO:0003700 // GO:0005515 // GO:0008134 // GO:0031625 // GO:0032403 // GO:0043565 // GO:0046982 // GO:0046983 // GO:0070491 // GO:0070888 // GO:0000978 // GO:0001077 // GO:0003677 // GO:0003700 // GO:0003700 // GO:0003700 // GO:0008134 // GO:0032403 // GO:0032403 // GO:0070491 // GO:0070888 // GO:0070888	RNA polymerase II core promoter proximal region sequence-specific DNA binding // core promoter proximal region sequence-specific DNA binding // transcriptional activator activity, RNA polymerase II core promoter proximal region sequence-specific binding // DNA binding // DNA binding // double-stranded DNA binding // transcription factor activity, sequence-specific DNA binding // protein binding /…	not recorded // inferred from direct assay // not recorded // inferred from direct assay // not recorded // not recorded // not recorded // inferred from physical interaction // not recorded // inferred from physical interaction // not recorded // not recorded // not recorded // inferred from electronic annotation // not recorded // not recorded // --- // --- // inferred from electronic annotatio…	GenMAPP // GenMAPP // GenMAPP // GenMAPP	Apoptosis // Apoptosis_GenMAPP // G1_to_S_cell_cycle_Reactome // Wnt_Signaling	---	---	---
TC0900000017.mm.2	10.4498	10.4085	10.288	9.93186	10.4902	11.0654	10.7641	10.7502	10.9064	10.7767	10.3137	10.8526	0.538885	1.45285	0.00181179	NM_027545	Cwf19l2	CWF19-like 2, cell cycle control (S. pombe)	9|9 A1	NM_027545	RefSeq	Mus musculus CWF19-like 2, cell cycle control (S. pombe) (Cwf19l2), mRNA.	100	100	0	---	FALSE	Mm.245482	bone marrow| brain| connective tissue| dorsal root ganglion| embryonic tissue| epididymis| extraembryonic tissue| eye| fertilized ovum| heart| intestine| liver| lung| mammary gland| ovary| pancreas| prostate| skin| spleen| testis| thymus|oocyte| unfertilized ovum| zygote| blastocyst| gastrula| organogenesis| fetus| neonate| juvenile| adult	chr9	+	3404048	3481344	NM_027545	Q8BG79	GO:0008150 // GO:0008152	biological_process // metabolic process	no biological data available // inferred from electronic annotation	GO:0005575	cellular_component	no biological data available	GO:0003824 // GO:0003674	catalytic activity // molecular_function	inferred from electronic annotation // no biological data available	---	---	---	---	---
TC0500003193.mm.2	12.98	12.8091	12.8283	12.8824	12.6103	13.2898	13.2951	13.382	13.3869	13.4458	12.822	13.3599	0.53792	1.45188	4.52693e-05	NM_009656	Aldh2	aldehyde dehydrogenase 2, mitochondrial	5|5 F-G1	NM_009656	RefSeq	Mus musculus aldehyde dehydrogenase 2, mitochondrial (Aldh2), transcript variant 1, mRNA.	100	100	0	---	FALSE	Mm.284446	adrenal gland| bladder| blood| bone| bone marrow| brain| connective tissue| dorsal root ganglion| embryonic tissue| epididymis| extraembryonic tissue| eye| heart| inner ear| intestine| joint| kidney| liver| lung| lymph node| mammary gland| muscle| nasopharynx| ovary| oviduct| pancreas| pituitary gland| prostate| salivary gland| skin| spinal cord| spleen| stomach| sympathetic ganglion| testis| thy…	chr5	-	121566027	121593824	NM_009656	P47738	GO:0008152 // GO:0043066 // GO:0055114 // GO:0001889 // GO:0006068 // GO:0032355 // GO:0032496 // GO:0032570 // GO:0032870 // GO:0033574 // GO:0035094 // GO:0043066 // GO:0055093 // GO:0071398	metabolic process // negative regulation of apoptotic process // oxidation-reduction process // liver development // ethanol catabolic process // response to estradiol // response to lipopolysaccharide // response to progesterone // cellular response to hormone stimulus // response to testosterone // response to nicotine // negative regulation of apoptotic process // response to hyperoxia // cell…	inferred from electronic annotation // not recorded // inferred from electronic annotation // inferred from electronic annotation // inferred from electronic annotation // inferred from electronic annotation // inferred from electronic annotation // inferred from electronic annotation // inferred from electronic annotation // inferred from electronic annotation // inferred from electronic annotat…	GO:0005739 // GO:0005739 // GO:0070062 // GO:0005739 // GO:0005759 // GO:0070062	mitochondrion // mitochondrion // extracellular exosome // mitochondrion // mitochondrial matrix // extracellular exosome	inferred from direct assay // not recorded // not recorded // inferred from electronic annotation // inferred from electronic annotation // ---	GO:0004029 // GO:0005515 // GO:0016491 // GO:0016620 // GO:0042802 // GO:0070404 // GO:0004029 // GO:0004029 // GO:0042802 // GO:0070404	aldehyde dehydrogenase (NAD) activity // protein binding // oxidoreductase activity // oxidoreductase activity, acting on the aldehyde or oxo group of donors, NAD or NADP as acceptor // identical protein binding // NADH binding // aldehyde dehydrogenase (NAD) activity // aldehyde dehydrogenase (NAD) activity // identical protein binding // NADH binding	not recorded // inferred from physical interaction // inferred from electronic annotation // inferred from electronic annotation // not recorded // not recorded // --- // inferred from electronic annotation // inferred from electronic annotation // inferred from electronic annotation	---	---	---	---	---
TC0500000172.mm.2	10.2147	10.2561	10.0451	10.0298	10.6463	10.4943	11.0439	10.9288	10.7516	10.6605	10.2384	10.7758	0.537436	1.45139	0.00660673	NM_177869	Fam185a	family with sequence similarity 185, member A	5|5 A3	NM_177869	RefSeq	Mus musculus family with sequence similarity 185, member A (Fam185a), mRNA.	100	100	0	---	FALSE	Mm.40655	blood| bone marrow| brain| connective tissue| embryonic tissue| eye| inner ear| kidney| liver| lung| mammary gland| muscle| skin| spleen| testis| thymus| organogenesis| fetus| juvenile| adult	chr5	+	21424903	21482124	NM_177869	Q7TPD2	GO:0008150	biological_process	no biological data available	GO:0005737 // GO:0005737 // GO:0005737	cytoplasm // cytoplasm // cytoplasm	not recorded // inferred from electronic annotation // ---	GO:0003674	molecular_function	no biological data available	---	---	---	---	---
TC1400000791.mm.2	5.88494	6.44001	5.1524	5.618	5.57644	6.43803	6.32863	5.99405	6.29734	6.29854	5.73436	6.27132	0.536961	1.45091	0.0436621	NM_026403	Nop9	NOP9 nucleolar protein	14|14 C1	NM_026403	RefSeq	Mus musculus NOP9 nucleolar protein (Nop9), mRNA.	100	100	0	---	FALSE	Mm.180338	bladder| bone| bone marrow| brain| connective tissue| dorsal root ganglion| embryonic tissue| extraembryonic tissue| eye| heart| inner ear| intestine| joint| kidney| liver| lung| mammary gland| ovary| oviduct| pancreas| pituitary gland| salivary gland| skin| spinal cord| spleen| sympathetic ganglion| testis| thymus| thyroid| cleavage| morula| blastocyst| gastrula| organogenesis| fetus| neonate| j…	chr14	+	55745693	55755634	NM_026403	Q8BMC4	GO:0008150	biological_process	no biological data available	GO:0005575	cellular_component	no biological data available	GO:0003723 // GO:0044822 // GO:0044822 // GO:0044822	RNA binding // poly(A) RNA binding // poly(A) RNA binding // poly(A) RNA binding	inferred from electronic annotation // not recorded // inferred from electronic annotation // ---	GenMAPP	mRNA_processing_binding_Reactome	---	---	---
TC1600000964.mm.2	4.03477	3.81263	3.74762	3.82488	4.18471	4.29764	4.39603	3.95579	4.86828	4.77071	3.92092	4.45769	0.536765	1.45072	0.01965	NM_054100	2310034C09Rik	RIKEN cDNA 2310034C09 gene	16|16 C3.3	NM_054100	RefSeq	Mus musculus RIKEN cDNA 2310034C09 gene (2310034C09Rik), mRNA.	100	100	0	---	FALSE	Mm.160339	embryonic tissue| tongue| fetus| adult	chr16	+	88758847	88759792	NM_054100	Q9D746	GO:0008150	biological_process	no biological data available	GO:0005575	cellular_component	no biological data available	GO:0003674	molecular_function	no biological data available	---	---	---	---	---
TC1100001276.mm.2	7.72445	8.61117	8.14816	8.38302	8.30014	8.60038	9.03934	8.82392	8.64022	8.74457	8.23339	8.76968	0.536297	1.45025	0.0123867	NM_133360	Acaca	acetyl-Coenzyme A carboxylase alpha	11|11 C	NM_133360	RefSeq	Mus musculus acetyl-Coenzyme A carboxylase alpha (Acaca), mRNA.	100	100	0	---	FALSE	Mm.31374	bone| bone marrow| brain| dorsal root ganglion| embryonic tissue| epididymis| extraembryonic tissue| eye| heart| intestine| kidney| liver| lung| lymph node| mammary gland| muscle| pancreas| salivary gland| skin| spinal cord| thymus| blastocyst| organogenesis| fetus| neonate| juvenile| adult	chr11	+	84129672	84401651	NM_133360	Q5SWU9	GO:0001894 // GO:0006084 // GO:0006084 // GO:0006629 // GO:0006631 // GO:0006633 // GO:0006633 // GO:0008152 // GO:0014070 // GO:0044268 // GO:0051289 // GO:0055088 // GO:0071380 // GO:0006629 // GO:0006633 // GO:2001295	tissue homeostasis // acetyl-CoA metabolic process // acetyl-CoA metabolic process // lipid metabolic process // fatty acid metabolic process // fatty acid biosynthetic process // fatty acid biosynthetic process // metabolic process // response to organic cyclic compound // multicellular organismal protein metabolic process // protein homotetramerization // lipid homeostasis // cellular response …	inferred from mutant phenotype // inferred from direct assay // not recorded // inferred from mutant phenotype // inferred from electronic annotation // inferred from direct assay // not recorded // inferred from electronic annotation // not recorded // inferred from mutant phenotype // inferred from direct assay // inferred from mutant phenotype // inferred from direct assay // inferred from ele…	GO:0005730 // GO:0005737 // GO:0005739 // GO:0005829 // GO:0015629 // GO:0070062 // GO:0005730 // GO:0005730 // GO:0005737 // GO:0005737 // GO:0015629 // GO:0015629 // GO:0070062 // GO:0070062	nucleolus // cytoplasm // mitochondrion // cytosol // actin cytoskeleton // extracellular exosome // nucleolus // nucleolus // cytoplasm // cytoplasm // actin cytoskeleton // actin cytoskeleton // extracellular exosome // extracellular exosome	not recorded // not recorded // inferred from direct assay // inferred from direct assay // not recorded // not recorded // inferred from electronic annotation // --- // inferred from electronic annotation // --- // inferred from electronic annotation // --- // inferred from electronic annotation // ---	GO:0000166 // GO:0003824 // GO:0003989 // GO:0003989 // GO:0003989 // GO:0004075 // GO:0005515 // GO:0005524 // GO:0009374 // GO:0016874 // GO:0019900 // GO:0046872 // GO:0003989 // GO:0005524	nucleotide binding // catalytic activity // acetyl-CoA carboxylase activity // acetyl-CoA carboxylase activity // acetyl-CoA carboxylase activity // biotin carboxylase activity // protein binding // ATP binding // biotin binding // ligase activity // kinase binding // metal ion binding // acetyl-CoA carboxylase activity // ATP binding	inferred from electronic annotation // inferred from electronic annotation // inferred from direct assay // inferred from mutant phenotype // not recorded // inferred from electronic annotation // inferred from physical interaction // not recorded // not recorded // inferred from electronic annotation // not recorded // inferred from electronic annotation // inferred from electronic annotation //…	---	---	---	---	---
TC0100001756.mm.2	6.45695	7.03952	6.09754	6.40337	6.82535	6.93449	6.65275	7.16352	7.20495	7.5417	6.56455	7.09948	0.534934	1.44888	0.0426289	NM_001277957	Taf1a	TATA box binding protein (Tbp)-associated factor, RNA polymerase I, A	1|1	NM_001277957	RefSeq	Mus musculus TATA box binding protein (Tbp)-associated factor, RNA polymerase I, A (Taf1a), transcript variant 3, mRNA.	100	100	0	---	FALSE	Mm.383556	brain| embryonic tissue| extraembryonic tissue| eye| fertilized ovum| heart| lung| mammary gland| ovary| pancreas| pituitary gland| testis| thymus| unfertilized ovum| zygote| cleavage| morula| blastocyst| egg cylinder| fetus| juvenile| adult	chr1	+	183388885	183410206	NM_001277957	P97357	GO:0006351 // GO:0006355 // GO:0006360 // GO:0006360	transcription, DNA-templated // regulation of transcription, DNA-templated // transcription from RNA polymerase I promoter // transcription from RNA polymerase I promoter	inferred from electronic annotation // inferred from electronic annotation // traceable author statement // inferred from electronic annotation	GO:0000120 // GO:0005634 // GO:0005654 // GO:0015630 // GO:0043231 // GO:0000120 // GO:0005634 // GO:0005634 // GO:0005654 // GO:0005654 // GO:0015630 // GO:0043231	RNA polymerase I transcription factor complex // nucleus // nucleoplasm // microtubule cytoskeleton // intracellular membrane-bounded organelle // RNA polymerase I transcription factor complex // nucleus // nucleus // nucleoplasm // nucleoplasm // microtubule cytoskeleton // intracellular membrane-bounded organelle	traceable author statement // not recorded // not recorded // not recorded // not recorded // inferred from electronic annotation // inferred from electronic annotation // --- // --- // traceable author statement // --- // ---	GO:0003677 // GO:0005515	DNA binding // protein binding	inferred from electronic annotation // inferred from physical interaction	---	---	---	---	---
TC0200003758.mm.2	7.33124	7.41205	7.33827	6.939	6.6841	7.75313	7.83505	7.47049	7.65978	7.65959	7.14093	7.67561	0.534678	1.44862	0.00832044	NM_007389	Chrna1	cholinergic receptor, nicotinic, alpha polypeptide 1 (muscle)	2 C3|2 43.76 cM	NM_007389	RefSeq	Mus musculus cholinergic receptor, nicotinic, alpha polypeptide 1 (muscle) (Chrna1), mRNA.	100	100	0	---	FALSE	Mm.4583	brain| embryonic tissue| eye| intestine| joint| muscle| testis| tongue| fetus| neonate| adult	chr2	-	73563215	73580338	NM_007389	P04756	GO:0003009 // GO:0006810 // GO:0006811 // GO:0006812 // GO:0007274 // GO:0007528 // GO:0019228 // GO:0042391 // GO:0042391 // GO:0046716 // GO:0048630 // GO:0050881 // GO:0050905 // GO:0070050 // GO:0098655 // GO:0003009 // GO:0003009 // GO:0006812 // GO:0007165 // GO:0007271 // GO:0007274 // GO:0007274 // GO:0007528 // GO:0007528 // GO:0019228 // GO:0019228 // GO:0035094 // GO:0042391 // GO:0042…	skeletal muscle contraction // transport // ion transport // cation transport // neuromuscular synaptic transmission // neuromuscular junction development // neuronal action potential // regulation of membrane potential // regulation of membrane potential // muscle cell cellular homeostasis // skeletal muscle tissue growth // musculoskeletal movement // neuromuscular process // neuron cellular ho…	not recorded // inferred from electronic annotation // inferred from electronic annotation // not recorded // not recorded // not recorded // not recorded // inferred from genetic interaction // not recorded // not recorded // not recorded // not recorded // not recorded // not recorded // not recorded // inferred from electronic annotation // --- // inferred from electronic annotation // --- // …	GO:0005886 // GO:0005892 // GO:0005892 // GO:0009986 // GO:0009986 // GO:0016020 // GO:0016021 // GO:0030054 // GO:0031594 // GO:0031594 // GO:0045202 // GO:0045211 // GO:0005886 // GO:0009986 // GO:0009986 // GO:0016020 // GO:0031594 // GO:0043005	plasma membrane // acetylcholine-gated channel complex // acetylcholine-gated channel complex // cell surface // cell surface // membrane // integral component of membrane // cell junction // neuromuscular junction // neuromuscular junction // synapse // postsynaptic membrane // plasma membrane // cell surface // cell surface // membrane // neuromuscular junction // neuron projection	inferred from direct assay // inferred from physical interaction // not recorded // inferred from direct assay // not recorded // inferred from direct assay // inferred from electronic annotation // inferred from electronic annotation // inferred from direct assay // not recorded // inferred from electronic annotation // inferred from electronic annotation // inferred from electronic annotation /…	GO:0004889 // GO:0004889 // GO:0005216 // GO:0005230 // GO:0005515 // GO:0015464 // GO:0042166 // GO:0004889 // GO:0004889	acetylcholine-activated cation-selective channel activity // acetylcholine-activated cation-selective channel activity // ion channel activity // extracellular ligand-gated ion channel activity // protein binding // acetylcholine receptor activity // acetylcholine binding // acetylcholine-activated cation-selective channel activity // acetylcholine-activated cation-selective channel activity	inferred from genetic interaction // not recorded // inferred from electronic annotation // inferred from electronic annotation // inferred from physical interaction // inferred from direct assay // inferred from genetic interaction // inferred from electronic annotation // ---	---	---	---	---	---
TC0100002840.mm.2	4.22938	4.72996	4.32034	4.30344	4.85603	5.31591	4.95183	5.26319	5.02338	4.55602	4.48783	5.02207	0.534239	1.44818	0.0206082	NM_008798	Pdcd1	programmed cell death 1	1|1 D	NM_008798	RefSeq	Mus musculus programmed cell death 1 (Pdcd1), mRNA.	100	100	0	---	FALSE	Mm.5024	oviduct| thymus| adult	chr1	-	94038305	94052553	NM_008798	Q02242	GO:0002376 // GO:0002644 // GO:0006915 // GO:0043065 // GO:0043066 // GO:0070234 // GO:0070234 // GO:0070234	immune system process // negative regulation of tolerance induction // apoptotic process // positive regulation of apoptotic process // negative regulation of apoptotic process // positive regulation of T cell apoptotic process // positive regulation of T cell apoptotic process // positive regulation of T cell apoptotic process	inferred from electronic annotation // inferred from mutant phenotype // inferred from electronic annotation // inferred from mutant phenotype // inferred from mutant phenotype // not recorded // inferred from electronic annotation // ---	GO:0005886 // GO:0009897 // GO:0016020 // GO:0016021	plasma membrane // external side of plasma membrane // membrane // integral component of membrane	not recorded // inferred from direct assay // inferred from electronic annotation // inferred from electronic annotation	GO:0005515	protein binding	inferred from physical interaction	---	---	---	---	---
TC0200000082.mm.2	7.37069	7.66583	7.87349	7.28697	7.54108	7.76853	8.33072	8.57132	7.91677	7.81669	7.54761	8.08081	0.533194	1.44713	0.0226095	NM_025280	Kin	antigenic determinant of rec-A protein	2|2 A1	NM_025280	RefSeq	Mus musculus antigenic determinant of rec-A protein (Kin), mRNA.	100	100	0	---	FALSE	Mm.35498	blood| bone marrow| brain| embryonic tissue| extraembryonic tissue| eye| lung| lymph node| mammary gland| nasopharynx| ovary| pancreas| prostate| skin| spleen| stomach| testis| thymus| tongue| vagina|oocyte| unfertilized ovum| cleavage| blastocyst| egg cylinder| organogenesis| fetus| neonate| juvenile| adult	chr2	+	10080593	10092806	NM_025280	Q8K339	GO:0006260 // GO:0006260 // GO:0006281 // GO:0006310 // GO:0006397 // GO:0006974 // GO:0006260 // GO:0006260 // GO:0006974 // GO:0006974 // GO:0006974	DNA replication // DNA replication // DNA repair // DNA recombination // mRNA processing // cellular response to DNA damage stimulus // DNA replication // DNA replication // cellular response to DNA damage stimulus // cellular response to DNA damage stimulus // cellular response to DNA damage stimulus	inferred from direct assay // not recorded // inferred from electronic annotation // inferred from electronic annotation // inferred from electronic annotation // not recorded // inferred from electronic annotation // --- // --- // inferred from electronic annotation // inferred from expression pattern	GO:0005634 // GO:0005634 // GO:0005737 // GO:0016363 // GO:0043231 // GO:0005634 // GO:0005634 // GO:0016363 // GO:0016363 // GO:0016363 // GO:0043231 // GO:0043231	nucleus // nucleus // cytoplasm // nuclear matrix // intracellular membrane-bounded organelle // nucleus // nucleus // nuclear matrix // nuclear matrix // nuclear matrix // intracellular membrane-bounded organelle // intracellular membrane-bounded organelle	inferred from direct assay // not recorded // inferred from electronic annotation // not recorded // not recorded // inferred from electronic annotation // --- // inferred from electronic annotation // --- // inferred from sequence or structural similarity // inferred from electronic annotation // ---	GO:0003677 // GO:0003690 // GO:0003723 // GO:0046872 // GO:0003723 // GO:0003723 // GO:0003723	DNA binding // double-stranded DNA binding // RNA binding // metal ion binding // RNA binding // RNA binding // RNA binding	inferred from electronic annotation // inferred from direct assay // not recorded // inferred from electronic annotation // inferred from electronic annotation // --- // inferred from sequence or structural similarity	---	---	---	---	---
TC1500000418.mm.2	6.67628	6.19537	6.69813	7.11626	7.4564	6.98445	7.4718	7.53028	7.47836	7.33342	6.82849	7.35966	0.531174	1.4451	0.0546255	ENSMUST00000159177	Fer1l6	fer-1-like 6 (C. elegans)	15|15 D1	ENSMUST00000159177	ENSEMBL	fer-1-like 6 (C. elegans) [gene_biotype:protein_coding transcript_biotype:retained_intron]	100	100	0	---	FALSE	Mm.309441	embryonic tissue| intestine| pancreas| skin| stomach| thymus| adult	chr15	+	58510048	58665092	ENSMUST00000161028	E0CZ42	---	---	---	---	---	---	---	---	---	---	---	---	---	---
TC0200002474.mm.2	7.25038	7.81287	7.60131	7.48504	7.82206	8.2826	7.8477	8.02785	8.1467	8.31797	7.59433	8.12456	0.530233	1.44416	0.00485785	NM_026499	Srsf6	serine/arginine-rich splicing factor 6	2 H2|2 83.87 cM	NM_026499	RefSeq	Mus musculus serine/arginine-rich splicing factor 6 (Srsf6), mRNA.	100	100	0	---	FALSE	Mm.24042	bladder| blood| bone| bone marrow| brain| connective tissue| dorsal root ganglion| embryonic tissue| extraembryonic tissue| eye| heart| inner ear| intestine| joint| kidney| liver| lung| lymph node| mammary gland| molar| nasopharynx| ovary| pancreas| pituitary gland| prostate| salivary gland| skin| spinal cord| spleen| stomach| sympathetic ganglion| testis| thymus| thyroid| uterus|oocyte| unfertil…	chr2	+	162931508	162937121	NM_026499	Q3TWW8	GO:0000380 // GO:0000381 // GO:0006376 // GO:0006397 // GO:0008380 // GO:0010837 // GO:0045617 // GO:0048025 // GO:0060501 // GO:0060548 // GO:0061041 // GO:0000380 // GO:0000380 // GO:0000380 // GO:0000381 // GO:0000381 // GO:0000381 // GO:0006376 // GO:0006376 // GO:0006376 // GO:0010837 // GO:0010837 // GO:0010837 // GO:0045617 // GO:0045617 // GO:0045617 // GO:0048025 // GO:0048025 // GO:0060…	alternative mRNA splicing, via spliceosome // regulation of alternative mRNA splicing, via spliceosome // mRNA splice site selection // mRNA processing // RNA splicing // regulation of keratinocyte proliferation // negative regulation of keratinocyte differentiation // negative regulation of mRNA splicing, via spliceosome // positive regulation of epithelial cell proliferation involved in lung mo…	not recorded // not recorded // not recorded // inferred from electronic annotation // inferred from electronic annotation // not recorded // not recorded // not recorded // not recorded // not recorded // not recorded // inferred from electronic annotation // --- // inferred from sequence or structural similarity // inferred from electronic annotation // --- // inferred from sequence or structur…	GO:0005634 // GO:0005654 // GO:0016607 // GO:0005634 // GO:0005654 // GO:0005654 // GO:0016607 // GO:0016607 // GO:0016607	nucleus // nucleoplasm // nuclear speck // nucleus // nucleoplasm // nucleoplasm // nuclear speck // nuclear speck // nuclear speck	not recorded // not recorded // not recorded // inferred from electronic annotation // inferred from electronic annotation // --- // inferred from electronic annotation // --- // inferred from sequence or structural similarity	GO:0000166 // GO:0003676 // GO:0003723 // GO:0036002 // GO:0044822 // GO:0003723 // GO:0003723 // GO:0003723 // GO:0036002 // GO:0036002 // GO:0036002 // GO:0044822 // GO:0044822	nucleotide binding // nucleic acid binding // RNA binding // pre-mRNA binding // poly(A) RNA binding // RNA binding // RNA binding // RNA binding // pre-mRNA binding // pre-mRNA binding // pre-mRNA binding // poly(A) RNA binding // poly(A) RNA binding	inferred from electronic annotation // inferred from electronic annotation // not recorded // not recorded // not recorded // inferred from electronic annotation // --- // inferred from sequence or structural similarity // inferred from electronic annotation // --- // inferred from sequence or structural similarity // inferred from electronic annotation // ---	---	---	---	---	---
TC0900000296.mm.2	9.13948	8.74143	9.14038	8.68362	9.16791	9.45928	9.03194	9.54623	10.019	9.46417	8.97457	9.50412	0.529559	1.44349	0.0238387	NM_001038642	Ets1	E26 avian leukemia oncogene 1, 5 domain	9 A4|9 17.97 cM	NM_001038642	RefSeq	Mus musculus E26 avian leukemia oncogene 1, 5 domain (Ets1), transcript variant 2, mRNA.	100	100	0	---	FALSE	Mm.292415	adipose tissue| blood| bone| bone marrow| brain| connective tissue| dorsal root ganglion| embryonic tissue| eye| heart| inner ear| intestine| kidney| liver| lung| lymph node| mammary gland| molar| pituitary gland| prostate| salivary gland| skin| spinal cord| spleen| testis| thymus| vagina| gastrula| organogenesis| fetus| neonate| juvenile| adult	chr9	+	32636221	32757820	NM_001038642	P27577	GO:0002376 // GO:0006351 // GO:0006355 // GO:0006357 // GO:0006366 // GO:0008284 // GO:0010595 // GO:0010715 // GO:0030154 // GO:0030335 // GO:0030578 // GO:0042981 // GO:0045648 // GO:0045765 // GO:0045766 // GO:0045786 // GO:0045893 // GO:0045944 // GO:0045944 // GO:0045944 // GO:0046677 // GO:0048870 // GO:0050728 // GO:0051272 // GO:0001666 // GO:0006366 // GO:0006366 // GO:0007565 // GO:0008…	immune system process // transcription, DNA-templated // regulation of transcription, DNA-templated // regulation of transcription from RNA polymerase II promoter // transcription from RNA polymerase II promoter // positive regulation of cell proliferation // positive regulation of endothelial cell migration // regulation of extracellular matrix disassembly // cell differentiation // positive reg…	inferred from electronic annotation // inferred from electronic annotation // inferred from electronic annotation // inferred from direct assay // not recorded // not recorded // not recorded // not recorded // not recorded // not recorded // not recorded // not recorded // not recorded // not recorded // not recorded // not recorded // not recorded // inferred from direct assay // inferred from …	GO:0005634 // GO:0005634 // GO:0005654 // GO:0005667 // GO:0005737 // GO:0045171 // GO:0005634 // GO:0005634 // GO:0005634 // GO:0005654 // GO:0005654 // GO:0005737 // GO:0005737 // GO:0045171 // GO:0045171 // GO:0016020 // GO:0016021	nucleus // nucleus // nucleoplasm // transcription factor complex // cytoplasm // intercellular bridge // nucleus // nucleus // nucleus // nucleoplasm // nucleoplasm // cytoplasm // cytoplasm // intercellular bridge // intercellular bridge // membrane // integral component of membrane	inferred from direct assay // not recorded // not recorded // inferred from direct assay // not recorded // not recorded // inferred from electronic annotation // --- // inferred from sequence or structural similarity // inferred from electronic annotation // --- // inferred from electronic annotation // --- // inferred from electronic annotation // --- // inferred from electronic annotation // i…	GO:0000981 // GO:0003677 // GO:0003700 // GO:0003700 // GO:0005515 // GO:0035035 // GO:0043565 // GO:0043565 // GO:0000981 // GO:0003677 // GO:0003700 // GO:0003700 // GO:0003700 // GO:0035035 // GO:0043565	RNA polymerase II transcription factor activity, sequence-specific DNA binding // DNA binding // transcription factor activity, sequence-specific DNA binding // transcription factor activity, sequence-specific DNA binding // protein binding // histone acetyltransferase binding // sequence-specific DNA binding // sequence-specific DNA binding // RNA polymerase II transcription factor activity, seq…	not recorded // inferred from direct assay // inferred from direct assay // not recorded // inferred from physical interaction // not recorded // inferred from direct assay // not recorded // --- // inferred from electronic annotation // inferred from electronic annotation // --- // inferred from sequence or structural similarity // inferred from electronic annotation // inferred from electronic …	---	---	---	---	---
TC0400001920.mm.2	6.42557	6.95401	6.70388	6.4283	6.75544	7.27327	7.13598	6.80942	7.33603	7.35911	6.65344	7.18276	0.529322	1.44325	0.00607949	NM_029841	2510039O18Rik	RIKEN cDNA 2510039O18 gene	4|4 E1	NM_029841	RefSeq	Mus musculus RIKEN cDNA 2510039O18 gene (2510039O18Rik), mRNA.	100	100	0	---	FALSE	Mm.183076	bladder| bone| bone marrow| brain| connective tissue| embryonic tissue| extraembryonic tissue| eye| heart| intestine| kidney| liver| lung| lymph node| mammary gland| ovary| oviduct| pancreas| salivary gland| skin| spleen| sympathetic ganglion| thymus| thyroid| uterus| morula| blastocyst| organogenesis| fetus| neonate| juvenile| adult	chr4	+	147940895	147947314	NM_029841	Q91X21	GO:0008150	biological_process	no biological data available	GO:0016020 // GO:0016021 // GO:0016020 // GO:0016020	membrane // integral component of membrane // membrane // membrane	not recorded // inferred from electronic annotation // inferred from electronic annotation // ---	GO:0003674	molecular_function	no biological data available	---	---	---	---	---
TC1000000774.mm.2	5.27853	4.55805	4.79492	5.11951	4.66529	5.82205	5.23949	5.25599	5.17264	5.57161	4.88326	5.41236	0.529098	1.44303	0.0207211	NM_026431	1810043G02Rik	RIKEN cDNA 1810043G02 gene	10 C1|10 39.72 cM	NM_026431	RefSeq	Mus musculus RIKEN cDNA 1810043G02 gene (1810043G02Rik), mRNA.	100	100	0	---	FALSE	Mm.297512	bladder| blood| bone| bone marrow| brain| connective tissue| dorsal root ganglion| embryonic tissue| eye| intestine| joint| lung| mammary gland| muscle| nasopharynx| ovary| pancreas| pituitary gland| skin| spinal cord| spleen| testis| thymus| thyroid|oocyte| organogenesis| fetus| neonate| juvenile| adult	chr10	+	77978524	77986905	NM_026431	Q8C6G1	GO:0007010 // GO:0007224 // GO:0008360 // GO:0030030 // GO:0060271 // GO:0007010 // GO:0007010 // GO:0008360 // GO:0008360	cytoskeleton organization // smoothened signaling pathway // regulation of cell shape // cell projection organization // cilium morphogenesis // cytoskeleton organization // cytoskeleton organization // regulation of cell shape // regulation of cell shape	not recorded // inferred from mutant phenotype // not recorded // inferred from electronic annotation // inferred from mutant phenotype // inferred from electronic annotation // --- // inferred from electronic annotation // ---	GO:0005737 // GO:0005886 // GO:0005737 // GO:0005737 // GO:0005886 // GO:0005886	cytoplasm // plasma membrane // cytoplasm // cytoplasm // plasma membrane // plasma membrane	not recorded // not recorded // inferred from electronic annotation // --- // inferred from electronic annotation // ---	GO:0003674	molecular_function	no biological data available	---	---	---	---	---
TC1600000214.mm.2	4.72613	4.299	4.42348	4.85044	4.56855	4.83741	5.24572	5.04176	5.46143	4.9138	4.57352	5.10002	0.526506	1.44044	0.00827111	NM_008223	Serpind1	serine (or cysteine) peptidase inhibitor, clade D, member 1	16 A3|16 10.74 cM	NM_008223	RefSeq	Mus musculus serine (or cysteine) peptidase inhibitor, clade D, member 1 (Serpind1), mRNA.	100	100	0	---	FALSE	Mm.6609	brain| embryonic tissue| extraembryonic tissue| liver| muscle| spinal cord| fetus| neonate| juvenile| adult	chr16	+	17331371	17343575	NM_008223	P49182	GO:0007596 // GO:0007599 // GO:0010466 // GO:0010951 // GO:0010951	blood coagulation // hemostasis // negative regulation of peptidase activity // negative regulation of endopeptidase activity // negative regulation of endopeptidase activity	inferred from electronic annotation // inferred from electronic annotation // inferred from electronic annotation // not recorded // ---	GO:0005615 // GO:0070062 // GO:0005615 // GO:0005615 // GO:0070062 // GO:0070062	extracellular space // extracellular exosome // extracellular space // extracellular space // extracellular exosome // extracellular exosome	not recorded // not recorded // --- // inferred from electronic annotation // inferred from electronic annotation // ---	GO:0004867 // GO:0008201 // GO:0030414 // GO:0004867 // GO:0004867	serine-type endopeptidase inhibitor activity // heparin binding // peptidase inhibitor activity // serine-type endopeptidase inhibitor activity // serine-type endopeptidase inhibitor activity	not recorded // inferred from electronic annotation // inferred from electronic annotation // --- // inferred from electronic annotation	---	---	---	---	---
TC1000000908.mm.2	9.04282	9.07933	8.7766	8.46232	9.21425	9.47276	9.0826	9.46428	9.54548	9.63636	8.91507	9.4403	0.525231	1.43916	0.0124578	NM_001243067	Zfp433	zinc finger protein 433	10|10 C1	NM_001243067	RefSeq	Mus musculus zinc finger protein 433 (Zfp433), mRNA.	100	100	0	---	FALSE	Mm.490466	brain| embryonic tissue| eye| mammary gland| nasopharynx| morula| gastrula| neonate| juvenile| adult	chr10	+	81704825	81721976	NM_001243067	A0A0J9YUD4	GO:0006355 // GO:0006355	regulation of transcription, DNA-templated // regulation of transcription, DNA-templated	not recorded // inferred from electronic annotation	GO:0005622	intracellular	inferred from electronic annotation	GO:0003700 // GO:0003676 // GO:0046872	transcription factor activity, sequence-specific DNA binding // nucleic acid binding // metal ion binding	not recorded // inferred from electronic annotation // inferred from electronic annotation	---	---	---	---	---
TC0900000147.mm.2	3.42536	3.45651	3.85118	3.90147	3.68782	4.1437	3.86147	3.938	4.34239	4.66189	3.66447	4.18949	0.52502	1.43895	0.0170031	ENSMUST00000054106	LOC100503048	olfactory receptor 7G2-like	---	ENSMUST00000054106	ENSEMBL	olfactory receptor 844 [gene_biotype:protein_coding transcript_biotype:protein_coding]	100	100	0	---	FALSE	---	---	chr9	+	19318536	19319465	ENSMUST00000054106	Q7TRG3	GO:0007186 // GO:0007608 // GO:0050911 // GO:0007165 // GO:0007186 // GO:0007608 // GO:0050896	G-protein coupled receptor signaling pathway // sensory perception of smell // detection of chemical stimulus involved in sensory perception of smell // signal transduction // G-protein coupled receptor signaling pathway // sensory perception of smell // response to stimulus	--- // --- // --- // inferred from electronic annotation // inferred from electronic annotation // inferred from electronic annotation // inferred from electronic annotation	GO:0016021 // GO:0005886 // GO:0016020 // GO:0016021	integral component of membrane // plasma membrane // membrane // integral component of membrane	--- // inferred from electronic annotation // inferred from electronic annotation // inferred from electronic annotation	GO:0004930 // GO:0004984 // GO:0004871 // GO:0004984	G-protein coupled receptor activity // olfactory receptor activity // signal transducer activity // olfactory receptor activity	inferred from electronic annotation // --- // inferred from electronic annotation // inferred from electronic annotation	---	---	---	---	---
TC1100003703.mm.2	3.92268	3.62713	3.71184	3.81167	3.51852	4.43032	3.74681	4.24822	4.70335	4.07724	3.71837	4.24119	0.52282	1.43676	0.0178516	NM_001033397	Krt26	keratin 26	11|11 D	NM_001033397	RefSeq	Mus musculus keratin 26 (Krt26), mRNA.	100	100	0	---	FALSE	Mm.440509	skin| juvenile| adult	chr11	-	99328484	99337966	NM_001033397	Q3TRJ4	GO:0008150	biological_process	no biological data available	GO:0005882 // GO:0070062 // GO:0070062 // GO:0070062	intermediate filament // extracellular exosome // extracellular exosome // extracellular exosome	inferred from electronic annotation // not recorded // inferred from electronic annotation // ---	GO:0005198	structural molecule activity	inferred from electronic annotation	---	---	---	---	---
TC0700001533.mm.2	4.71303	4.05606	4.06654	4.53987	4.96381	5.07287	4.4788	5.08043	4.99796	5.30859	4.46786	4.98773	0.519868	1.43382	0.050295	NM_001011757	Olfr663	olfactory receptor 663	7|7 E3	NM_001011757	RefSeq	Mus musculus olfactory receptor 663 (Olfr663), mRNA.	100	100	0	---	FALSE	Mm.377299	---	chr7	+	104703569	104704603	NM_001011757	Q7TRP6	GO:0007186 // GO:0007608 // GO:0007165 // GO:0007186 // GO:0007186 // GO:0007608 // GO:0007608 // GO:0050896 // GO:0050911 // GO:0050911	G-protein coupled receptor signaling pathway // sensory perception of smell // signal transduction // G-protein coupled receptor signaling pathway // G-protein coupled receptor signaling pathway // sensory perception of smell // sensory perception of smell // response to stimulus // detection of chemical stimulus involved in sensory perception of smell // detection of chemical stimulus involved i…	not recorded // not recorded // inferred from electronic annotation // inferred from electronic annotation // --- // inferred from electronic annotation // --- // inferred from electronic annotation // inferred from electronic annotation // ---	GO:0016021 // GO:0005886 // GO:0016020 // GO:0016021 // GO:0016021	integral component of membrane // plasma membrane // membrane // integral component of membrane // integral component of membrane	not recorded // inferred from electronic annotation // inferred from electronic annotation // inferred from electronic annotation // ---	GO:0004984 // GO:0004871 // GO:0004930 // GO:0004984 // GO:0004984	olfactory receptor activity // signal transducer activity // G-protein coupled receptor activity // olfactory receptor activity // olfactory receptor activity	not recorded // inferred from electronic annotation // inferred from electronic annotation // inferred from electronic annotation // ---	---	---	---	---	---
TC0100000014.mm.2	7.99599	8.58695	8.67195	8.27517	7.94752	8.61961	9.02679	8.95053	8.9664	8.51263	8.29552	8.81519	0.519674	1.43363	0.020681	NM_133826	Atp6v1h	ATPase, H+ transporting, lysosomal V1 subunit H	1|1 A1	NM_133826	RefSeq	Mus musculus ATPase, H+ transporting, lysosomal V1 subunit H (Atp6v1h), transcript variant 1, mRNA.	100	100	0	---	FALSE	Mm.27082	adrenal gland| bladder| blood| bone| bone marrow| brain| connective tissue| dorsal root ganglion| embryonic tissue| epididymis| extraembryonic tissue| eye| fertilized ovum| heart| intestine| kidney| liver| lung| lymph node| mammary gland| nasopharynx| ovary| oviduct| pancreas| pituitary gland| prostate| skin| spinal cord| spleen| sympathetic ganglion| testis| thymus| thyroid| vagina|oocyte| unfer…	chr1	+	5083172	5162549	NM_133826	Q8BVE3	GO:0006810 // GO:0006811 // GO:0006897 // GO:0015991 // GO:0015992 // GO:0006897 // GO:0006897	transport // ion transport // endocytosis // ATP hydrolysis coupled proton transport // proton transport // endocytosis // endocytosis	inferred from electronic annotation // inferred from electronic annotation // not recorded // inferred from electronic annotation // inferred from electronic annotation // inferred from electronic annotation // ---	GO:0000221 // GO:0005765 // GO:0070062 // GO:0005765 // GO:0005765 // GO:0070062 // GO:0070062	vacuolar proton-transporting V-type ATPase, V1 domain // lysosomal membrane // extracellular exosome // lysosomal membrane // lysosomal membrane // extracellular exosome // extracellular exosome	inferred from electronic annotation // not recorded // not recorded // inferred from electronic annotation // --- // inferred from electronic annotation // ---	GO:0016820 // GO:0046961	hydrolase activity, acting on acid anhydrides, catalyzing transmembrane movement of substances // proton-transporting ATPase activity, rotational mechanism	inferred from electronic annotation // inferred from electronic annotation	---	---	---	---	---
TC1500000478.mm.2	5.62846	5.378	5.52247	5.71776	5.32303	6.19412	6.35509	6.03148	5.56893	6.01817	5.51394	6.03356	0.519615	1.43357	0.00875607	NM_133766	Efr3a	EFR3 homolog A (S. cerevisiae)	15|15 D1	NM_133766	RefSeq	Mus musculus EFR3 homolog A (S. cerevisiae) (Efr3a), mRNA.	100	100	0	---	FALSE	Mm.260647	bladder| bone| bone marrow| brain| connective tissue| dorsal root ganglion| embryonic tissue| extraembryonic tissue| eye| fertilized ovum| heart| inner ear| intestine| kidney| liver| lung| mammary gland| muscle| nasopharynx| ovary| oviduct| pancreas| salivary gland| skin| spinal cord| spleen| stomach| sympathetic ganglion| testis| thymus| thyroid|oocyte| zygote| blastocyst| egg cylinder| gastrula…	chr15	+	65787034	65873816	NM_133766	Q8BG67	GO:0016337 // GO:0016337	single organismal cell-cell adhesion // single organismal cell-cell adhesion	not recorded // ---	GO:0001533 // GO:0005622 // GO:0005886 // GO:0016020 // GO:0070062 // GO:0001533 // GO:0005886 // GO:0070062 // GO:0070062	cornified envelope // intracellular // plasma membrane // membrane // extracellular exosome // cornified envelope // plasma membrane // extracellular exosome // extracellular exosome	not recorded // inferred from direct assay // inferred from direct assay // inferred from electronic annotation // not recorded // --- // inferred from electronic annotation // inferred from electronic annotation // ---	GO:0042803 // GO:0042803	protein homodimerization activity // protein homodimerization activity	not recorded // ---	---	---	---	---	---
TC0400003318.mm.2	4.83658	4.78383	5.15028	4.35016	4.12567	5.27509	4.91348	5.03288	5.50718	5.11539	4.6493	5.1688	0.519503	1.43346	0.0383245	NM_007822	Cyp4a14	cytochrome P450, family 4, subfamily a, polypeptide 14	4 D1|4 53.04 cM	NM_007822	RefSeq	Mus musculus cytochrome P450, family 4, subfamily a, polypeptide 14 (Cyp4a14), mRNA.	100	100	0	---	FALSE	Mm.250901	kidney| liver| muscle| fetus| neonate| juvenile| adult	chr4	-	115486200	115496142	NM_007822	O35728	GO:0055114	oxidation-reduction process	inferred from electronic annotation	GO:0005783 // GO:0016020 // GO:0043231 // GO:0005789 // GO:0031090 // GO:0043231	endoplasmic reticulum // membrane // intracellular membrane-bounded organelle // endoplasmic reticulum membrane // organelle membrane // intracellular membrane-bounded organelle	inferred from electronic annotation // inferred from electronic annotation // not recorded // inferred from electronic annotation // inferred from electronic annotation // inferred from electronic annotation	GO:0004497 // GO:0005504 // GO:0005506 // GO:0008391 // GO:0016491 // GO:0016705 // GO:0018685 // GO:0020037 // GO:0046872 // GO:0050544 // GO:0052869	monooxygenase activity // fatty acid binding // iron ion binding // arachidonic acid monooxygenase activity // oxidoreductase activity // oxidoreductase activity, acting on paired donors, with incorporation or reduction of molecular oxygen // alkane 1-monooxygenase activity // heme binding // metal ion binding // arachidonic acid binding // arachidonic acid omega-hydroxylase activity	inferred from electronic annotation // not recorded // inferred from electronic annotation // not recorded // inferred from electronic annotation // inferred from electronic annotation // not recorded // inferred from electronic annotation // inferred from electronic annotation // not recorded // inferred from electronic annotation	---	---	---	---	---
TC1000001270.mm.2	4.08865	3.56219	4.18443	3.70967	3.38907	4.4826	4.17299	4.22076	3.93538	4.71542	3.7868	4.30543	0.518627	1.43259	0.0339818	NM_054056	Pawr	PRKC, apoptosis, WT1, regulator	10|10 D1	NM_054056	RefSeq	Mus musculus PRKC, apoptosis, WT1, regulator (Pawr), mRNA.	100	100	0	---	FALSE	Mm.391419	embryonic tissue| extraembryonic tissue| eye| inner ear| intestine| kidney| lung| mammary gland| ovary| pancreas| prostate| spinal cord| testis| thymus| tongue| morula| blastocyst| gastrula| organogenesis| fetus| neonate| juvenile| adult	chr10	+	108332189	108414391	NM_054056	Q925B0	GO:0006351 // GO:0006355 // GO:0006915 // GO:0030889 // GO:0032516 // GO:0042094 // GO:0042130 // GO:0042986 // GO:0043065 // GO:0043525 // GO:0045760 // GO:0050860 // GO:0050965 // GO:0050966 // GO:0051017 // GO:0060450 // GO:0090281 // GO:0097190 // GO:0097202 // GO:1901082 // GO:1903238 // GO:1904457 // GO:1990035 // GO:2000391 // GO:0006915 // GO:0009611 // GO:0010040 // GO:0032355 // GO:0032…	transcription, DNA-templated // regulation of transcription, DNA-templated // apoptotic process // negative regulation of B cell proliferation // positive regulation of phosphoprotein phosphatase activity // interleukin-2 biosynthetic process // negative regulation of T cell proliferation // positive regulation of amyloid precursor protein biosynthetic process // positive regulation of apoptotic …	inferred from electronic annotation // inferred from electronic annotation // not recorded // inferred from mutant phenotype // not recorded // inferred from mutant phenotype // inferred from mutant phenotype // inferred from direct assay // not recorded // not recorded // not recorded // inferred from mutant phenotype // not recorded // not recorded // not recorded // not recorded // not recorde…	GO:0005634 // GO:0005634 // GO:0005737 // GO:0005737 // GO:0005884 // GO:0005886 // GO:0015629 // GO:0030424 // GO:0043005 // GO:0043025 // GO:0005634 // GO:0005634 // GO:0005737 // GO:0005737 // GO:0005884 // GO:0005884 // GO:0005886 // GO:0005886 // GO:0015629 // GO:0015629 // GO:0030424 // GO:0043005 // GO:0043025	nucleus // nucleus // cytoplasm // cytoplasm // actin filament // plasma membrane // actin cytoskeleton // axon // neuron projection // neuronal cell body // nucleus // nucleus // cytoplasm // cytoplasm // actin filament // actin filament // plasma membrane // plasma membrane // actin cytoskeleton // actin cytoskeleton // axon // neuron projection // neuronal cell body	inferred from direct assay // not recorded // inferred from direct assay // not recorded // not recorded // not recorded // not recorded // not recorded // not recorded // not recorded // inferred from electronic annotation // --- // inferred from electronic annotation // --- // --- // inferred from electronic annotation // inferred from electronic annotation // --- // inferred from electronic an…	GO:0003779 // GO:0005080 // GO:0005515 // GO:0008157 // GO:0019899 // GO:0043522 // GO:0005080 // GO:0008157 // GO:0019899 // GO:0019899 // GO:0043522 // GO:0043522	actin binding // protein kinase C binding // protein binding // protein phosphatase 1 binding // enzyme binding // leucine zipper domain binding // protein kinase C binding // protein phosphatase 1 binding // enzyme binding // enzyme binding // leucine zipper domain binding // leucine zipper domain binding	not recorded // not recorded // inferred from physical interaction // not recorded // not recorded // not recorded // inferred from electronic annotation // inferred from electronic annotation // inferred from electronic annotation // --- // inferred from electronic annotation // ---	---	---	---	---	---
TC1900001435.mm.2	4.96356	4.60315	4.75523	4.42287	4.35694	5.52229	4.6543	4.84612	4.96611	5.70264	4.62035	5.13829	0.517941	1.43191	0.0545736	NM_008315	Htr7	5-hydroxytryptamine (serotonin) receptor 7	19 C2|19 30.3 cM	NM_008315	RefSeq	Mus musculus 5-hydroxytryptamine (serotonin) receptor 7 (Htr7), mRNA.	100	100	0	---	FALSE	Mm.254266	blood| brain| eye| lymph node| skin| spinal cord| spleen| thymus| fetus| juvenile| adult	chr19	-	35958727	36057507	NM_008315	P32304	GO:0006939 // GO:0007165 // GO:0007186 // GO:0007192 // GO:0007210 // GO:0007268 // GO:0007613 // GO:0007623 // GO:0010976 // GO:0014063 // GO:0014832 // GO:0042310 // GO:0042322 // GO:0048266 // GO:0050966 // GO:0051412 // GO:0060073 // GO:0060291 // GO:0071542 // GO:0007210	smooth muscle contraction // signal transduction // G-protein coupled receptor signaling pathway // adenylate cyclase-activating serotonin receptor signaling pathway // serotonin receptor signaling pathway // synaptic transmission // memory // circadian rhythm // positive regulation of neuron projection development // negative regulation of serotonin secretion // urinary bladder smooth muscle con…	inferred from electronic annotation // inferred from electronic annotation // inferred from electronic annotation // not recorded // not recorded // inferred from electronic annotation // not recorded // inferred from electronic annotation // not recorded // not recorded // not recorded // inferred from electronic annotation // not recorded // not recorded // not recorded // not recorded // not r…	GO:0005791 // GO:0005886 // GO:0008021 // GO:0016020 // GO:0016021 // GO:0030425 // GO:0043025 // GO:0043679 // GO:0005887	rough endoplasmic reticulum // plasma membrane // synaptic vesicle // membrane // integral component of membrane // dendrite // neuronal cell body // axon terminus // integral component of plasma membrane	not recorded // inferred from electronic annotation // not recorded // inferred from electronic annotation // inferred from electronic annotation // not recorded // not recorded // not recorded // inferred from electronic annotation	GO:0004871 // GO:0004930 // GO:0004993 // GO:0030594 // GO:0004993	signal transducer activity // G-protein coupled receptor activity // serotonin receptor activity // neurotransmitter receptor activity // serotonin receptor activity	inferred from electronic annotation // inferred from electronic annotation // not recorded // not recorded // inferred from electronic annotation	GenMAPP // GenMAPP	GPCRDB_Class_A_Rhodopsin-like // Monoamine_GPCRs	---	---	---
TC1900000954.mm.2	6.82862	7.42704	7.63615	7.52342	7.12374	7.74073	8.14655	7.97567	7.6781	7.58451	7.3078	7.82511	0.517317	1.43129	0.0204642	NM_153129	Pacs1	phosphofurin acidic cluster sorting protein 1	19|19 A	NM_153129	RefSeq	Mus musculus phosphofurin acidic cluster sorting protein 1 (Pacs1), mRNA.	100	100	0	---	FALSE	Mm.234923	blood| bone marrow| brain| embryonic tissue| extraembryonic tissue| eye| fertilized ovum| heart| inner ear| liver| lung| lymph node| mammary gland| nasopharynx| ovary| salivary gland| skin| spleen| stomach| testis| thymus|oocyte| unfertilized ovum| zygote| cleavage| morula| organogenesis| fetus| neonate| juvenile| adult	chr19	-	5133685	5273119	NM_153129	Q8K212	GO:0000042 // GO:0032092 // GO:0034613 // GO:0072661 // GO:0032092 // GO:0034613 // GO:0072661 // GO:0072661	protein targeting to Golgi // positive regulation of protein binding // cellular protein localization // protein targeting to plasma membrane // positive regulation of protein binding // cellular protein localization // protein targeting to plasma membrane // protein targeting to plasma membrane	inferred from direct assay // not recorded // not recorded // not recorded // inferred from electronic annotation // inferred from electronic annotation // --- // inferred from electronic annotation	GO:0005622 // GO:0005623 // GO:0005794 // GO:0030137 // GO:0048471 // GO:0048471	intracellular // cell // Golgi apparatus // COPI-coated vesicle // perinuclear region of cytoplasm // perinuclear region of cytoplasm	not recorded // not recorded // inferred from electronic annotation // inferred from direct assay // not recorded // inferred from electronic annotation	GO:0044325 // GO:0044325 // GO:0044325	ion channel binding // ion channel binding // ion channel binding	not recorded // --- // inferred from electronic annotation	---	---	---	---	---
TC0500001894.mm.2	8.08229	8.17067	7.77087	8.07419	7.90265	8.60213	8.88499	7.87216	8.59178	8.63525	8.00013	8.51726	0.517129	1.4311	0.0231424	NM_020010	Cyp51	cytochrome P450, family 51	5 2.3 cM|5 A2	NM_020010	RefSeq	Mus musculus cytochrome P450, family 51 (Cyp51), mRNA.	100	100	0	---	FALSE	Mm.140158	blood| bone| bone marrow| brain| connective tissue| dorsal root ganglion| embryonic tissue| extraembryonic tissue| eye| inner ear| intestine| kidney| liver| lung| mammary gland| molar| muscle| nasopharynx| pancreas| pineal gland| pituitary gland| salivary gland| skin| spinal cord| spleen| sympathetic ganglion| testis| thymus| blastocyst| gastrula| organogenesis| fetus| neonate| juvenile| adult	chr5	-	4080674	4104746	NM_020010	Q8K0C4	GO:0006629 // GO:0006694 // GO:0006695 // GO:0008202 // GO:0008203 // GO:0016126 // GO:0033488 // GO:0055114 // GO:0070988 // GO:0006694 // GO:0006694 // GO:0006694 // GO:0006695 // GO:0033488 // GO:0033488 // GO:0055114 // GO:0070988	lipid metabolic process // steroid biosynthetic process // cholesterol biosynthetic process // steroid metabolic process // cholesterol metabolic process // sterol biosynthetic process // cholesterol biosynthetic process via 24,25-dihydrolanosterol // oxidation-reduction process // demethylation // steroid biosynthetic process // steroid biosynthetic process // steroid biosynthetic process // cho…	inferred from electronic annotation // not recorded // traceable author statement // inferred from electronic annotation // inferred from electronic annotation // inferred from electronic annotation // not recorded // inferred from electronic annotation // not recorded // inferred from electronic annotation // --- // inferred from sequence or structural similarity // inferred from electronic anno…	GO:0005783 // GO:0016020 // GO:0016021 // GO:0043231 // GO:0005783 // GO:0005783 // GO:0005789 // GO:0005886 // GO:0016020 // GO:0016020 // GO:0031090 // GO:0043231	endoplasmic reticulum // membrane // integral component of membrane // intracellular membrane-bounded organelle // endoplasmic reticulum // endoplasmic reticulum // endoplasmic reticulum membrane // plasma membrane // membrane // membrane // organelle membrane // intracellular membrane-bounded organelle	not recorded // not recorded // inferred from electronic annotation // not recorded // --- // inferred from electronic annotation // inferred from electronic annotation // --- // inferred from electronic annotation // --- // inferred from electronic annotation // inferred from electronic annotation	GO:0004497 // GO:0005506 // GO:0008398 // GO:0008398 // GO:0016491 // GO:0016705 // GO:0020037 // GO:0046872 // GO:0008398 // GO:0008398 // GO:0008398 // GO:0020037 // GO:0020037 // GO:0020037	monooxygenase activity // iron ion binding // sterol 14-demethylase activity // sterol 14-demethylase activity // oxidoreductase activity // oxidoreductase activity, acting on paired donors, with incorporation or reduction of molecular oxygen // heme binding // metal ion binding // sterol 14-demethylase activity // sterol 14-demethylase activity // sterol 14-demethylase activity // heme binding /…	inferred from electronic annotation // inferred from electronic annotation // not recorded // traceable author statement // inferred from electronic annotation // inferred from electronic annotation // not recorded // inferred from electronic annotation // inferred from electronic annotation // --- // inferred from sequence or structural similarity // inferred from electronic annotation // --- //…	GenMAPP	Cholesterol_Biosynthesis	---	---	---
TC0600000103.mm.2	4.78995	5.72768	5.90243	5.87812	6.01213	6.23095	6.05256	6.28985	6.24144	6.07808	5.66206	6.17857	0.51651	1.43049	0.0530251	NM_001286607	Foxp2	forkhead box P2	6|6 A2	NM_001286607	RefSeq	Mus musculus forkhead box P2 (Foxp2), transcript variant 3, mRNA.	100	100	0	---	FALSE	Mm.332919	bladder| brain| dorsal root ganglion| embryonic tissue| eye| heart| intestine| lung| skin| spinal cord| stomach| organogenesis| fetus| juvenile| adult	chr6	+	14901349	15441977	NM_001286607	P58463	GO:0000122 // GO:0000122 // GO:0002053 // GO:0006351 // GO:0006355 // GO:0007519 // GO:0009790 // GO:0009791 // GO:0021549 // GO:0030324 // GO:0040007 // GO:0042297 // GO:0043010 // GO:0045892 // GO:0048286 // GO:0048745 // GO:0050679 // GO:0060013 // GO:0060501 // GO:0021757 // GO:0021758	negative regulation of transcription from RNA polymerase II promoter // negative regulation of transcription from RNA polymerase II promoter // positive regulation of mesenchymal cell proliferation // transcription, DNA-templated // regulation of transcription, DNA-templated // skeletal muscle tissue development // embryo development // post-embryonic development // cerebellum development // lung…	inferred from direct assay // inferred from mutant phenotype // inferred from genetic interaction // inferred from electronic annotation // inferred from electronic annotation // inferred from genetic interaction // inferred from genetic interaction // inferred from mutant phenotype // inferred from mutant phenotype // inferred from genetic interaction // inferred from mutant phenotype // inferre…	GO:0005634	nucleus	inferred from electronic annotation	GO:0000978 // GO:0001078 // GO:0003677 // GO:0003700 // GO:0005515 // GO:0042803 // GO:0043565 // GO:0046872 // GO:0046982 // GO:0003677 // GO:0003677 // GO:0003700 // GO:0042803	RNA polymerase II core promoter proximal region sequence-specific DNA binding // transcriptional repressor activity, RNA polymerase II core promoter proximal region sequence-specific binding // DNA binding // transcription factor activity, sequence-specific DNA binding // protein binding // protein homodimerization activity // sequence-specific DNA binding // metal ion binding // protein heterodi…	inferred from mutant phenotype // inferred from mutant phenotype // inferred from direct assay // inferred from direct assay // inferred from physical interaction // inferred from physical interaction // inferred from electronic annotation // inferred from electronic annotation // inferred from physical interaction // inferred from electronic annotation // inferred from sequence or structural sim…	---	---	---	---	---
TC0200004942.mm.2	3.61094	3.23561	3.5148	4.01697	3.2439	4.36782	3.74984	4.33028	4.02095	3.73472	3.52444	4.04072	0.516278	1.43026	0.0310659	NM_007891	E2f1	E2F transcription factor 1	2 H1|2 76.79 cM	NM_007891	RefSeq	Mus musculus E2F transcription factor 1 (E2f1), transcript variant 1, mRNA.	100	100	0	---	FALSE	Mm.18036	adipose tissue| bone marrow| brain| embryonic tissue| extraembryonic tissue| eye| fertilized ovum| heart| inner ear| lung| mammary gland| ovary| pancreas| pituitary gland| skin| thymus|oocyte| unfertilized ovum| zygote| cleavage| morula| blastocyst| gastrula| organogenesis| fetus| neonate| adult	chr2	-	154559407	154569892	NM_007891	Q61501	GO:0000077 // GO:0000122 // GO:0006351 // GO:0006355 // GO:0006355 // GO:0006915 // GO:0007049 // GO:0008630 // GO:0010628 // GO:0030900 // GO:0043276 // GO:0043392 // GO:0045599 // GO:0045892 // GO:0045893 // GO:0045893 // GO:0045944 // GO:0045944 // GO:0048146 // GO:0048255 // GO:0051726 // GO:0070345 // GO:0071466 // GO:0071930 // GO:0072332 // GO:1990086 // GO:1990090 // GO:2000045 // GO:0000…	DNA damage checkpoint // negative regulation of transcription from RNA polymerase II promoter // transcription, DNA-templated // regulation of transcription, DNA-templated // regulation of transcription, DNA-templated // apoptotic process // cell cycle // intrinsic apoptotic signaling pathway in response to DNA damage // positive regulation of gene expression // forebrain development // anoikis /…	not recorded // not recorded // inferred from direct assay // inferred from direct assay // not recorded // inferred from electronic annotation // inferred from electronic annotation // not recorded // not recorded // inferred from mutant phenotype // inferred from direct assay // not recorded // inferred from direct assay // not recorded // inferred from direct assay // not recorded // inferred …	GO:0000790 // GO:0005634 // GO:0005634 // GO:0005667 // GO:0005737 // GO:0005737 // GO:0035189 // GO:0005634 // GO:0005634 // GO:0005654 // GO:0005667 // GO:0005737 // GO:0035189 // GO:0035189	nuclear chromatin // nucleus // nucleus // transcription factor complex // cytoplasm // cytoplasm // Rb-E2F complex // nucleus // nucleus // nucleoplasm // transcription factor complex // cytoplasm // Rb-E2F complex // Rb-E2F complex	inferred from direct assay // inferred from direct assay // not recorded // inferred from direct assay // inferred from direct assay // not recorded // not recorded // inferred from electronic annotation // --- // traceable author statement // inferred from electronic annotation // inferred from electronic annotation // inferred from electronic annotation // ---	GO:0001047 // GO:0003677 // GO:0003700 // GO:0003700 // GO:0005515 // GO:0008134 // GO:0008134 // GO:0019901 // GO:0043565 // GO:0043565 // GO:0044212 // GO:0001047 // GO:0001047 // GO:0003677 // GO:0003677 // GO:0003700 // GO:0003700 // GO:0008134 // GO:0008134 // GO:0019901 // GO:0043565	core promoter binding // DNA binding // transcription factor activity, sequence-specific DNA binding // transcription factor activity, sequence-specific DNA binding // protein binding // transcription factor binding // transcription factor binding // protein kinase binding // sequence-specific DNA binding // sequence-specific DNA binding // transcription regulatory region DNA binding // core prom…	not recorded // not recorded // inferred from direct assay // not recorded // inferred from physical interaction // inferred from physical interaction // not recorded // not recorded // inferred from direct assay // not recorded // inferred from direct assay // inferred from electronic annotation // --- // inferred from electronic annotation // --- // inferred from electronic annotation // --- //…	GenMAPP // GenMAPP	Cell_Cycle_KEGG // G1_to_S_cell_cycle_Reactome	---	---	---
TC0500000176.mm.2	12.7915	13.4396	13.0648	12.6635	13.5339	13.4422	13.6005	13.8765	13.6168	13.5354	13.0986	13.6143	0.515634	1.42962	0.0244651	NM_028431	Pmpcb	peptidase (mitochondrial processing) beta	5|5 A3	NM_028431	RefSeq	Mus musculus peptidase (mitochondrial processing) beta (Pmpcb), mRNA.	100	100	0	---	FALSE	Mm.301655	adipose tissue| blood| bone| bone marrow| brain| connective tissue| dorsal root ganglion| embryonic tissue| epididymis| extraembryonic tissue| eye| heart| intestine| kidney| liver| lung| lymph node| mammary gland| ovary| pancreas| pituitary gland| salivary gland| skin| spinal cord| spleen| stomach| testis| thymus| tongue| uterus| vagina| blastocyst| egg cylinder| gastrula| organogenesis| fetus| n…	chr5	+	21737141	21757152	NM_028431	Q9CXT8	GO:0006122 // GO:0006508 // GO:0009060 // GO:0016485 // GO:0006122 // GO:0009060 // GO:0016485	mitochondrial electron transport, ubiquinol to cytochrome c // proteolysis // aerobic respiration // protein processing // mitochondrial electron transport, ubiquinol to cytochrome c // aerobic respiration // protein processing	not recorded // inferred from electronic annotation // not recorded // not recorded // --- // --- // ---	GO:0005739 // GO:0005739 // GO:0005743 // GO:0005750 // GO:0005739 // GO:0005750 // GO:0005759	mitochondrion // mitochondrion // mitochondrial inner membrane // mitochondrial respiratory chain complex III // mitochondrion // mitochondrial respiratory chain complex III // mitochondrial matrix	inferred from direct assay // not recorded // inferred from direct assay // not recorded // inferred from electronic annotation // --- // inferred from electronic annotation	GO:0003824 // GO:0004222 // GO:0008233 // GO:0008237 // GO:0008270 // GO:0016787 // GO:0046872 // GO:0004222 // GO:0004222 // GO:0008270	catalytic activity // metalloendopeptidase activity // peptidase activity // metallopeptidase activity // zinc ion binding // hydrolase activity // metal ion binding // metalloendopeptidase activity // metalloendopeptidase activity // zinc ion binding	inferred from electronic annotation // not recorded // inferred from electronic annotation // inferred from electronic annotation // not recorded // inferred from electronic annotation // inferred from electronic annotation // --- // inferred from electronic annotation // ---	---	---	---	---	---
TC1100002022.mm.2	3.71457	3.54568	3.56856	3.37644	3.86433	4.41258	3.69768	4.59206	3.90411	4.03991	3.61392	4.12927	0.515349	1.42934	0.0230375	NM_198423	Bahcc1	BAH domain and coiled-coil containing 1	11|11 E2	NM_198423	RefSeq	Mus musculus BAH domain and coiled-coil containing 1 (Bahcc1), mRNA.	100	100	0	---	FALSE	Mm.309498	bone marrow| brain| embryonic tissue| extraembryonic tissue| eye| heart| inner ear| kidney| liver| lung| mammary gland| pancreas| skin| spleen| testis| thymus| cleavage| gastrula| organogenesis| fetus| neonate| juvenile| adult	chr11	+	120232947	120292297	NM_198423	Q3UHR0	GO:0006342 // GO:0031507 // GO:0006342 // GO:0031507	chromatin silencing // heterochromatin assembly // chromatin silencing // heterochromatin assembly	not recorded // not recorded // --- // ---	GO:0000785 // GO:0005654 // GO:0005677 // GO:0000785 // GO:0005654 // GO:0005677	chromatin // nucleoplasm // chromatin silencing complex // chromatin // nucleoplasm // chromatin silencing complex	not recorded // not recorded // not recorded // --- // --- // ---	GO:0000976 // GO:0003682 // GO:0000976 // GO:0003682 // GO:0003682	transcription regulatory region sequence-specific DNA binding // chromatin binding // transcription regulatory region sequence-specific DNA binding // chromatin binding // chromatin binding	not recorded // not recorded // --- // --- // inferred from electronic annotation	---	---	---	---	---
TC1600001986.mm.2	13.4577	14.0005	13.491	13.6041	13.7552	14.1197	14.4952	14.0457	14.0631	14.1567	13.6617	d	0.514384	1.42838	0.00401688	NM_009840	Cct8	chaperonin containing Tcp1, subunit 8 (theta)	16|16 C3.3	NM_009840	RefSeq	Mus musculus chaperonin containing Tcp1, subunit 8 (theta) (Cct8), mRNA.	100	100	0	---	FALSE	Mm.328673	adipose tissue| adrenal gland| blood| bone| bone marrow| brain| connective tissue| dorsal root ganglion| embryonic tissue| extraembryonic tissue| eye| fertilized ovum| heart| inner ear| intestine| joint| kidney| liver| lung| lymph node| mammary gland| molar| nasopharynx| ovary| pancreas| pineal gland| pituitary gland| prostate| salivary gland| skin| spinal cord| spleen| stomach| sympathetic gangl…	chr16	-	87483325	87495873	NM_009840	P42932	GO:0006457 // GO:0007339 // GO:0046931 // GO:1901998	protein folding // binding of sperm to zona pellucida // pore complex assembly // toxin transport	inferred from electronic annotation // inferred from direct assay // inferred from mutant phenotype // inferred from mutant phenotype	GO:0002199 // GO:0005737 // GO:0005813 // GO:0005829 // GO:0005832 // GO:0005832 // GO:0005856 // GO:0005874 // GO:0016235 // GO:0044297 // GO:0045111 // GO:0070062 // GO:0005737 // GO:0005737 // GO:0005813 // GO:0005813 // GO:0005815 // GO:0005829 // GO:0005829 // GO:0005832 // GO:0005832 // GO:0005874 // GO:0005874 // GO:0005929 // GO:0016235 // GO:0016235 // GO:0042995 // GO:0045111 // GO:0045…	zona pellucida receptor complex // cytoplasm // centrosome // cytosol // chaperonin-containing T-complex // chaperonin-containing T-complex // cytoskeleton // microtubule // aggresome // cell body // intermediate filament cytoskeleton // extracellular exosome // cytoplasm // cytoplasm // centrosome // centrosome // microtubule organizing center // cytosol // cytosol // chaperonin-containing T-com…	inferred from direct assay // not recorded // not recorded // not recorded // inferred from direct assay // not recorded // inferred from electronic annotation // not recorded // not recorded // inferred from direct assay // not recorded // not recorded // inferred from electronic annotation // --- // inferred from electronic annotation // --- // inferred from electronic annotation // inferred fr…	GO:0000166 // GO:0005515 // GO:0005524 // GO:0051082	nucleotide binding // protein binding // ATP binding // unfolded protein binding	inferred from electronic annotation // inferred from physical interaction // inferred from electronic annotation // inferred from electronic annotation	---	---	---	---	---
TC1000002008.mm.2	11.5085	11.4969	11.3327	11.2862	11.579	12.1064	11.6621	12.0146	12.6111	11.3766	11.4406	11.9542	0.513514	1.42752	0.0453173	NM_008538	Marcks	myristoylated alanine rich protein kinase C substrate	10 B1|10 19.49 cM	NM_008538	RefSeq	Mus musculus myristoylated alanine rich protein kinase C substrate (Marcks), mRNA.	100	100	0	---	FALSE	Mm.30059	adipose tissue| adrenal gland| bladder| bone| bone marrow| brain| connective tissue| dorsal root ganglion| embryonic tissue| extraembryonic tissue| eye| heart| inner ear| intestine| joint| kidney| liver| lung| lymph node| mammary gland| molar| muscle| nasopharynx| ovary| oviduct| pancreas| pineal gland| pituitary gland| prostate| salivary gland| skin| spinal cord| spleen| stomach| sympathetic gan…	chr10	-	37133243	37138926	NM_008538	P26645	---	---	---	GO:0005737 // GO:0005813 // GO:0005856 // GO:0005938 // GO:0016020 // GO:0042585 // GO:0005737 // GO:0005925 // GO:0016020 // GO:0070062	cytoplasm // centrosome // cytoskeleton // cell cortex // membrane // germinal vesicle // cytoplasm // focal adhesion // membrane // extracellular exosome	inferred from direct assay // inferred from direct assay // inferred from electronic annotation // inferred from direct assay // inferred from direct assay // inferred from direct assay // inferred from electronic annotation // inferred from electronic annotation // inferred from electronic annotation // inferred from electronic annotation	GO:0003779 // GO:0005080 // GO:0005515 // GO:0005516	actin binding // protein kinase C binding // protein binding // calmodulin binding	inferred from electronic annotation // inferred from physical interaction // inferred from physical interaction // inferred from electronic annotation	---	---	---	---	---
TC0500002690.mm.2	3.40432	3.53745	3.98224	3.83405	4.31889	4.67389	3.95595	4.30786	4.43216	4.27111	3.81539	4.3282	0.512807	1.42682	0.0334759	NM_152811	Ugt2b1	UDP glucuronosyltransferase 2 family, polypeptide B1	5|5 E1	NM_152811	RefSeq	Mus musculus UDP glucuronosyltransferase 2 family, polypeptide B1 (Ugt2b1), mRNA.	100	100	0	---	FALSE	Mm.26741	kidney| liver| adult	chr5	-	86916638	86926530	NM_152811	Q8R084	GO:0009813 // GO:0032870 // GO:0052695 // GO:0052696 // GO:0070980 // GO:0008152 // GO:0009813 // GO:0032496 // GO:0032870 // GO:0052695 // GO:0052696 // GO:0070980 // GO:0071361 // GO:0071378 // GO:0071385 // GO:0071394	flavonoid biosynthetic process // cellular response to hormone stimulus // cellular glucuronidation // flavonoid glucuronidation // biphenyl catabolic process // metabolic process // flavonoid biosynthetic process // response to lipopolysaccharide // cellular response to hormone stimulus // cellular glucuronidation // flavonoid glucuronidation // biphenyl catabolic process // cellular response to…	not recorded // not recorded // not recorded // not recorded // not recorded // inferred from electronic annotation // --- // inferred from electronic annotation // --- // --- // --- // inferred from electronic annotation // inferred from electronic annotation // inferred from electronic annotation // inferred from electronic annotation // inferred from electronic annotation	GO:0043231 // GO:0016020 // GO:0016021 // GO:0043231 // GO:0043231	intracellular membrane-bounded organelle // membrane // integral component of membrane // intracellular membrane-bounded organelle // intracellular membrane-bounded organelle	not recorded // inferred from electronic annotation // inferred from electronic annotation // --- // inferred from electronic annotation	GO:0015020 // GO:0015020 // GO:0015020 // GO:0016740 // GO:0016757 // GO:0016758	glucuronosyltransferase activity // glucuronosyltransferase activity // glucuronosyltransferase activity // transferase activity // transferase activity, transferring glycosyl groups // transferase activity, transferring hexosyl groups	not recorded // --- // inferred from electronic annotation // inferred from electronic annotation // inferred from electronic annotation // inferred from electronic annotation	---	---	---	---	---
TC1800001462.mm.2	11.9172	12.222	11.8972	12.1865	11.9555	12.4825	13.1311	12.5761	12.0886	12.464	12.0357	12.5485	0.512802	1.42682	0.0224158	NM_001142950	Nars	asparaginyl-tRNA synthetase	18|18 E1	NM_001142950	RefSeq	Mus musculus asparaginyl-tRNA synthetase (Nars), transcript variant 1, mRNA.	100	100	0	---	FALSE	Mm.29192	blood| bone| bone marrow| brain| connective tissue| dorsal root ganglion| embryonic tissue| extraembryonic tissue| eye| fertilized ovum| heart| inner ear| intestine| joint| kidney| liver| lung| lymph node| mammary gland| molar| muscle| ovary| pancreas| prostate| salivary gland| skin| spinal cord| spleen| stomach| sympathetic ganglion| testis| thymus| uterus|oocyte| unfertilized ovum| zygote| moru…	chr18	-	64499647	64516557	NM_001142950	Q8BP47	GO:0006412 // GO:0006418 // GO:0006421	translation // tRNA aminoacylation for protein translation // asparaginyl-tRNA aminoacylation	inferred from electronic annotation // inferred from electronic annotation // inferred from electronic annotation	GO:0005737 // GO:0005739 // GO:0070062 // GO:0005737 // GO:0005737 // GO:0070062 // GO:0070062	cytoplasm // mitochondrion // extracellular exosome // cytoplasm // cytoplasm // extracellular exosome // extracellular exosome	not recorded // inferred from direct assay // not recorded // inferred from electronic annotation // --- // inferred from electronic annotation // ---	GO:0000166 // GO:0003676 // GO:0004812 // GO:0004816 // GO:0005524 // GO:0016874	nucleotide binding // nucleic acid binding // aminoacyl-tRNA ligase activity // asparagine-tRNA ligase activity // ATP binding // ligase activity	inferred from electronic annotation // inferred from electronic annotation // inferred from electronic annotation // inferred from electronic annotation // inferred from electronic annotation // inferred from electronic annotation	---	---	---	---	---
TC0200000405.mm.2	4.8399	4.63134	4.88196	4.46561	4.19771	5.44046	4.8756	5.07573	5.35935	4.82631	4.6033	5.11549	0.512189	1.42621	0.0200218	NM_175286	Tprn	taperin	2|2 A3	NM_175286	RefSeq	Mus musculus taperin (Tprn), mRNA.	100	100	0	---	FALSE	Mm.308539	bladder| bone| bone marrow| brain| embryonic tissue| extraembryonic tissue| eye| fertilized ovum| intestine| joint| kidney| lung| mammary gland| nasopharynx| ovary| pituitary gland| skin| spleen| testis| thymus| unfertilized ovum| zygote| cleavage| morula| blastocyst| gastrula| fetus| neonate| juvenile| adult	chr2	+	25262598	25269886	NM_175286	A2AI08	GO:0007605 // GO:0007605 // GO:0007605 // GO:0007605	sensory perception of sound // sensory perception of sound // sensory perception of sound // sensory perception of sound	not recorded // inferred from electronic annotation // --- // inferred from sequence or structural similarity	GO:0032420 // GO:0042995 // GO:0032420	stereocilium // cell projection // stereocilium	inferred from direct assay // inferred from electronic annotation // inferred from electronic annotation	GO:0019902 // GO:0003674	phosphatase binding // molecular_function	inferred from electronic annotation // no biological data available	---	---	---	---	---
TC0200001115.mm.2	15.1558	15.3286	14.8481	15.3051	15.4505	15.8466	15.8208	15.8128	15.8936	15.2743	15.2176	15.7296	0.512014	1.42604	0.0106472	NM_053263	Hnrnpa3	heterogeneous nuclear ribonucleoprotein A3	2|2 A7.2	NM_053263	RefSeq	Mus musculus heterogeneous nuclear ribonucleoprotein A3 (Hnrnpa3), transcript variant c, mRNA.	100	100	0	---	FALSE	Mm.316306 // Mm.331491 // Mm.379375	bone marrow| brain| embryonic tissue| extraembryonic tissue| eye| heart| inner ear| intestine| kidney| lung| mammary gland| ovary| pancreas| pituitary gland| prostate| salivary gland| spinal cord| spleen| testis| thymus|oocyte| unfertilized ovum| blastocyst| egg cylinder| gastrula| organogenesis| fetus| neonate| juvenile| adult // adrenal gland| bone| bone marrow| brain| embryonic tissue| eye| he…	chr2	+	75659244	75669407	NM_053263	Q8BG05	GO:0006397 // GO:0008380 // GO:0051028	mRNA processing // RNA splicing // mRNA transport	inferred from electronic annotation // inferred from electronic annotation // not recorded	GO:0005634 // GO:0005681 // GO:0005737 // GO:0030529 // GO:0035770 // GO:0043005 // GO:1990124 // GO:0005634 // GO:0019013	nucleus // spliceosomal complex // cytoplasm // ribonucleoprotein complex // ribonucleoprotein granule // neuron projection // messenger ribonucleoprotein complex // nucleus // viral nucleocapsid	not recorded // inferred from electronic annotation // not recorded // inferred from electronic annotation // not recorded // not recorded // not recorded // inferred from electronic annotation // inferred from electronic annotation	GO:0000166 // GO:0003676 // GO:0003723 // GO:0003729 // GO:0051033	nucleotide binding // nucleic acid binding // RNA binding // mRNA binding // RNA transmembrane transporter activity	inferred from electronic annotation // inferred from electronic annotation // inferred from electronic annotation // not recorded // not recorded	GenMAPP	mRNA_processing_binding_Reactome	---	---	---
TC1400002845.mm.2	6.79837	7.0261	7.16561	6.70097	6.81827	7.37326	7.58912	7.52067	7.48874	7.09668	6.90186	7.41369	0.51183	1.42586	0.00288254	ENSMUST00000171706	Gm3629	predicted gene 3629 [Source:MGI Symbol;Acc:MGI:3781805]	---	ENSMUST00000171706	ENSEMBL	predicted gene 3629 [gene_biotype:protein_coding transcript_biotype:protein_coding]	100	100	0	---	FALSE	---	---	chr14	-	6583959	6590613	ENSMUST00000171706	K7N6Y2	---	---	---	---	---	---	---	---	---	---	---	Pfam	IPR006907	Domain of unknown function DUF622
TC1400002851.mm.2	6.79837	7.0261	7.16561	6.70097	6.81827	7.37326	7.58912	7.52067	7.48874	7.09668	6.90186	7.41369	0.51183	1.42586	0.00288254	ENSMUST00000165744	Gm3739	predicted gene 3739 [Source:MGI Symbol;Acc:MGI:3781914]	---	ENSMUST00000165744	ENSEMBL	predicted gene 3739 [gene_biotype:protein_coding transcript_biotype:protein_coding]	100	100	0	---	FALSE	---	---	chr14	-	7293648	7315049	ENSMUST00000165744	L7N296	---	---	---	---	---	---	---	---	---	---	---	Pfam	IPR006907	Domain of unknown function DUF622
TC0900000849.mm.2	11.5838	11.6612	11.2882	11.632	11.6878	12.1609	11.7481	12.0747	12.439	11.9843	11.5706	12.0814	0.510766	1.42481	0.00519897	NM_010952	Oaz2	ornithine decarboxylase antizyme 2	9|9 C	NM_010952	RefSeq	Mus musculus ornithine decarboxylase antizyme 2 (Oaz2), transcript variant 1, mRNA.	100	100	0	---	FALSE	Mm.116749	adipose tissue| adrenal gland| bone| brain| connective tissue| embryonic tissue| extraembryonic tissue| eye| fertilized ovum| heart| inner ear| intestine| joint| kidney| liver| lung| mammary gland| muscle| nasopharynx| ovary| pancreas| pituitary gland| skin| spleen| sympathetic ganglion| testis| thymus| unfertilized ovum| zygote| cleavage| blastocyst| egg cylinder| organogenesis| fetus| neonate| …	chr9	+	65668001	65690300	NM_010952	O08608	GO:0006595 // GO:0006596 // GO:0043086 // GO:0045732 // GO:0090316 // GO:1902268 // GO:0006595	polyamine metabolic process // polyamine biosynthetic process // negative regulation of catalytic activity // positive regulation of protein catabolic process // positive regulation of intracellular protein transport // negative regulation of polyamine transmembrane transport // polyamine metabolic process	traceable author statement // inferred from electronic annotation // inferred from electronic annotation // inferred from direct assay // inferred from direct assay // inferred from direct assay // inferred from electronic annotation	GO:0005634 // GO:0005829	nucleus // cytosol	inferred from electronic annotation // inferred from electronic annotation	GO:0004857 // GO:0005515 // GO:0008073 // GO:0008073 // GO:0008073 // GO:0008073 // GO:0008073	enzyme inhibitor activity // protein binding // ornithine decarboxylase inhibitor activity // ornithine decarboxylase inhibitor activity // ornithine decarboxylase inhibitor activity // ornithine decarboxylase inhibitor activity // ornithine decarboxylase inhibitor activity	inferred from electronic annotation // inferred from physical interaction // inferred from genetic interaction // not recorded // inferred from electronic annotation // --- // inferred from sequence or structural similarity	---	---	---	---	---
TC0900000427.mm.2	3.57226	3.76301	3.74296	3.228	3.51038	4.04756	3.95333	3.86278	3.85167	4.65291	3.56332	4.07365	0.510329	1.42437	0.0207957	NM_146507	Olfr944	olfactory receptor 944	9|9 A5	NM_146507	RefSeq	Mus musculus olfactory receptor 944 (Olfr944), mRNA.	100	100	0	---	FALSE	Mm.271417	---	chr9	+	39217359	39218294	NM_146507	Q9EQ91	GO:0007186 // GO:0007608 // GO:0007165 // GO:0007186 // GO:0007186 // GO:0007608 // GO:0007608 // GO:0050896 // GO:0050911 // GO:0050911	G-protein coupled receptor signaling pathway // sensory perception of smell // signal transduction // G-protein coupled receptor signaling pathway // G-protein coupled receptor signaling pathway // sensory perception of smell // sensory perception of smell // response to stimulus // detection of chemical stimulus involved in sensory perception of smell // detection of chemical stimulus involved i…	not recorded // not recorded // inferred from electronic annotation // --- // inferred from electronic annotation // --- // inferred from electronic annotation // inferred from electronic annotation // --- // inferred from electronic annotation	GO:0005887 // GO:0016021 // GO:0005886 // GO:0005887 // GO:0016020 // GO:0016021 // GO:0016021	integral component of plasma membrane // integral component of membrane // plasma membrane // integral component of plasma membrane // membrane // integral component of membrane // integral component of membrane	not recorded // not recorded // inferred from electronic annotation // --- // inferred from electronic annotation // inferred from electronic annotation // ---	GO:0004930 // GO:0004984 // GO:0005549 // GO:0004871 // GO:0004930 // GO:0004930 // GO:0004984 // GO:0004984 // GO:0005549	G-protein coupled receptor activity // olfactory receptor activity // odorant binding // signal transducer activity // G-protein coupled receptor activity // G-protein coupled receptor activity // olfactory receptor activity // olfactory receptor activity // odorant binding	not recorded // not recorded // not recorded // inferred from electronic annotation // --- // inferred from electronic annotation // --- // inferred from electronic annotation // ---	GenMAPP	GPCRDB_Class_A_Rhodopsin-like	---	---	---
[truncated: 21,994 more rows]
[truncated: 5 more columns]
