# Supplementary material for: Txnrd2 loss in skeletal muscle causes muscle atrophy and drives leanness and obesity resistance
Source: Redox Biol. 2026 Apr 8;93:104165. doi: 10.1016/j.redox.2026.104165 (PMC13099521; doi:10.1016/j.redox.2026.104165)
Supplement: Multimedia component 4 [file mmc4.xlsx]

## Sheet: ctrl versus mTKO
PATHWAY_SORTORDER	BIOCHEMICAL	SUPER_PATHWAY	SUB_PATHWAY	COMP_ID	PLATFORM	CHEMICAL_ID	RI	MASS	CAS	PUBCHEM	CHEMSPIDER	KEGG	HMDB_ID	BIOCHEMICAL	Mean_ctrl	Mean_mTKO	P-value	Fold change	1	2	3	4	5	6	7	8	9	10	11	12	13	14	15	16	17	18	19	20	21	22	23	24	25	26	27	28	29	30
28	alanine	Amino Acid	Alanine and Aspartate Metabolism	1126	LC/MS Pos	811	696	90.055	56-41-7	5950	5735	C00041	HMDB00161	alanine	1.05727	0.932747	8.51377e-05	0.882219	1.0067	0.9605	1.1836	0.9717	0.9884	1.0805	0.9938	0.9558	1.1539	1.0455	1.1061	1.1253	1.1365	1.1678	0.983	0.7913	0.9766	1.0629	0.907	0.9773	0.9117	0.9754	0.932	0.9232	0.8687	0.8672	0.9132	0.9819	0.9094	0.9934
36	N-acetylaspartate (NAA)	Amino Acid	Alanine and Aspartate Metabolism	22185	LC/MS Pos	100000787	1222.4	176.055	997-55-7;997-55-7	65065	58576	C01042	HMDB00812	N-acetylaspartate (NAA)	0.927613	1.09259	0.1936	1.17785	1.0108	1.0032	1.7753	0.917	0.5901	1.2106	0.3619	1.0194	1.0213	0.642	1.0108	0.6783	1.1852	0.844	0.6443	1.3228	0.7736	0.9818	1.5266	1.3417	1.0114	0.4476	0.8688	1.4971	1.3367	0.5015	1.2186	1.1261	1.4853	0.9492
30	N-acetylalanine	Amino Acid	Alanine and Aspartate Metabolism	1585	LC/MS Neg	1110	861.2	130.051	97-69-8	88064	79449	C02847	HMDB00766	N-acetylalanine	0.965667	1.01201	0.292122	1.04799	1.0565	0.7592	1	0.8393	0.8008	0.9102	0.8569	1.0313	1.2425	1.0581	1.0279	0.9665	0.9253	0.9913	1.0192	0.7624	1.0889	1.105	0.9487	1.2172	1.1532	1.0835	0.9727	0.8887	1.0153	0.99	1.0215	0.8994	0.9696	1.064
39	asparagine	Amino Acid	Alanine and Aspartate Metabolism	512	LC/MS Pos	917	679	133.061	70-47-3	6267	6031	C00152	HMDB00168	asparagine	0.95904	1.00039	0.345276	1.04311	0.9828	0.7511	1.0454	0.872	1.0304	0.8645	0.74	1.0702	1.181	0.9552	0.8808	1.2007	0.9361	0.9652	0.9102	0.9033	1.0824	1.0683	0.8744	1.1553	1.0172	1.1331	1.0542	0.9922	0.9179	1.0462	1.0078	0.9275	0.7935	1.0325
40	N-acetylasparagine	Amino Acid	Alanine and Aspartate Metabolism	33942	LC/MS Pos	100001257	961.6	175.071	4033-40-3	99715	90090		HMDB06028	N-acetylasparagine	1.02989	1.15774	0.388723	1.12414	0.9738	1.1231	1.653	0.9722	0.9461	0.9953	0.4309	1.1678	1.3985	0.9543	1.2609	0.9951	0.6968	0.937	0.9436	0.7946	0.9969	1.3698	0.8485	1.597	0.9301	0.999	0.8171	2.6668	1.092	0.5726	1.1377	1.0407	1.1403	1.363
35	aspartate	Amino Acid	Alanine and Aspartate Metabolism	443	LC/MS Pos	234	668	134.045	56-84-8	5960	5745	C00049	HMDB00191	aspartate	0.966873	0.97476	0.84319	1.00816	1.0948	0.8594	1.0304	0.8542	1.0724	0.9129	0.7128	1.1493	1.0709	0.7691	0.9948	1.1019	0.9907	0.9842	0.9053	0.8439	0.9222	0.9932	0.9422	1.0672	1.048	1.0488	0.9093	0.9864	1.065	0.87	1.0424	1.0052	0.8265	1.0511
439	creatinine	Amino Acid	Creatine Metabolism	513	LC/MS Neg	275	1071.8	112.052	60-27-5	588	568	C00791	HMDB00562	creatinine	1.13922	1.01523	0.0750966	0.891159	0.9815	0.9353	1.1614	1.0976	0.9019	1.1752	0.9661	0.9491	1.5483	1.0732	1.1972	1.3131	1.3799	1.1224	1.2861	0.7865	0.961	0.7381	0.5808	1.1317	1.1302	1.1282	1.0557	1.1687	1.0341	1.1826	1.0457	1.013	1.2438	1.0283
438	creatine	Amino Acid	Creatine Metabolism	27718	LC/MS Pos	1221	771	132.077	57-00-1	586	566	C00300	HMDB00064	creatine	0.979467	1.00795	0.180499	1.02908	0.9225	0.8983	1.0416	0.902	0.8994	1.0951	1.0498	0.9881	0.9495	1.02	0.9926	0.9599	1.072	1.0037	0.8975	0.9545	0.9552	0.9983	1.0432	1.0568	0.9999	0.9449	0.9871	1.0368	1.0927	0.9589	1.0301	1.0039	1.0037	1.0532
437	guanidinoacetate	Amino Acid	Creatine Metabolism	43802	LC/MS Pos	344	711.2	118.061	352-97-6	763	743	C00581	HMDB00128	guanidinoacetate	1.10362	1.26772	0.181274	1.14869	1.0606	1.0041	1.3545	0.8292	0.8035	1.1833	1.0161	1.2515	1.1623	1.196	1.2453	1.0504	1.0632	1.0695	1.2648	1.0699	0.9818	1.1246	0.9839	1.4956	0.9792	1.9713	1.1067	1.0824	1.1233	0.8749	2.3544	0.8987	1.7765	1.1926
42	glutamate	Amino Acid	Glutamate Metabolism	57	LC/MS Pos	561	710	148.06	56-86-0	611	591	C00025	HMDB00148	glutamate	0.818847	1.06204	0.000117623	1.29699	0.9615	0.591	0.8045	0.6728	0.8579	0.7925	0.8911	0.9486	0.996	0.9262	0.802	0.7711	0.7549	0.6705	0.8421	1.004	1.0604	0.9185	1.1312	1.0256	1.2192	1.4445	1.1378	0.9862	1.0526	1.0063	1.1791	0.7875	1.2293	0.7484
53	N-acetyl-aspartyl-glutamate (NAAG)	Amino Acid	Glutamate Metabolism	35665	LC/MS Pos	100001612	1575.4	305.098	3106-85-2	5255	5065	C12270	HMDB01067	N-acetyl-aspartyl-glutamate (NAAG)	0.862807	1.07104	0.00515745	1.24134	0.752	0.6929	0.9803	1.0456	1.0048	1.0046	0.8011	0.8914	1.0047	0.7182	0.9337	0.6081	0.8043	0.8231	0.8773	1.2879	0.7719	0.8485	0.9293	0.9328	0.893	1.0143	0.9954	1.0799	1.3664	1.0062	1.5675	1.2868	0.8337	1.252
51	glutamate, gamma-methyl ester	Amino Acid	Glutamate Metabolism	33487	LC/MS Pos	100001103	1068.8	162.076	1499-55-4;1499-55-4	68662	66546		HMDB61715	glutamate, gamma-methyl ester	1.00042	1.28115	0.00692749	1.28061	1.0884	0.8302	1.3337	0.6948	1.0195	0.7808	1.0238	1.1827	1.2547	1.2055	1.0116	0.9788	0.9496	1.0188	0.6334	0.8928	1.4539	1.7028	1.1661	1.014	1.4188	1.9406	1.4274	1.1741	1.0604	0.8752	1.5141	1.0754	1.5132	0.9884
45	N-acetylglutamate	Amino Acid	Glutamate Metabolism	15720	LC/MS Pos	100000282	1492	190.071	1188-37-0	70914	1266066	C00624	HMDB01138	N-acetylglutamate	0.953127	1.11166	0.290253	1.16633	1.1187	1.015	1.6836	0.9476	1.4241	0.7005	0.5189	0.9399	0.6389	0.8883	1.0747	0.6288	0.8035	0.7758	1.1386	0.6096	0.8573	1.2304	0.665	1.0958	1.0133	1.8318	0.9867	1.6271	1.0519	0.1048	1.1664	1.3424	1.9936	1.0988
52	pyroglutamine*	Amino Acid	Glutamate Metabolism	46225	LC/MS Pos	100001540	750	129.066	2353-44-8	134508	118562			pyroglutamine*	0.87528	0.94606	0.548572	1.08087	0.5042	0.7411	0.8311	0.5042	0.6089	1.2115	0.5468	1.2163	1.4423	1	0.9141	1.3307	0.5042	1.0768	0.697	1.1174	0.9247	0.9008	0.991	0.5042	0.5042	0.5042	1.1466	0.9491	1.0222	0.5042	1.51	1.2848	1.1143	1.2132
43	glutamine	Amino Acid	Glutamate Metabolism	53	LC/MS Pos	563	680	147.076	56-85-9	5961	5746	C00064	HMDB00641	glutamine	1.03535	1.02833	0.814062	0.993213	0.9636	0.955	1.1319	0.8684	0.9876	1.0773	1.1138	1.1256	0.9843	1.1296	1.2075	1.1052	0.9822	1.0132	0.8851	0.9522	1.0228	0.9891	0.9993	0.9995	0.9979	1.0119	1.0564	1.0878	1.106	1.1127	1.1214	1.0345	0.9454	0.988
474	S-methylglutathione	Amino Acid	Glutathione Metabolism	33944	LC/MS Pos	100001259	1600	322.107	2922-56-7	3605667	2841309	C11347		S-methylglutathione	0.910567	1.23703	0.000726801	1.35852	1.1389	0.8208	1.1246	0.7315	0.9295	0.6892	0.8203	1.0761	1.0987	0.8991	0.8802	0.7587	0.9199	0.7554	1.0156	0.9614	1.0415	1.8004	1.0096	1.3251	1.8327	1.4761	1.1539	1.1225	1.1403	0.8782	1.3722	0.8951	1.4104	1.136
486	S-nitrosoglutathione (GSNO)	Amino Acid	Glutathione Metabolism	47127	LC/MS Pos	100004662	1748	337.081	57564-91-7	3514	3394		HMDB04645	S-nitrosoglutathione (GSNO)	0.656693	1.00488	0.0521269	1.53021	0.7462	0.4559	0.636	0.4559	1.227	0.4559	1.0676	0.4559	0.9971	0.4559	0.4559	0.8766	0.6527	0.4559	0.4559	0.703	0.651	1.4169	1.0397	1.1876	0.99	0.9264	1.0029	0.4559	1.536	0.9793	2.8168	0.4559	0.4559	0.4559
475	S-lactoylglutathione	Amino Acid	Glutathione Metabolism	15731	LC/MS Neg	1343	1248	378.098	54398-03-7	440018	1053	C03451	HMDB01066	S-lactoylglutathione	0.66422	1.88679	0.0804697	2.84061	0.8605	0.4222	0.8806	0.2354	0.7048	0.2354	0.9768	0.6458	1.4296	0.4263	0.7875	0.8107	0.5452	0.6328	0.3697	0.6152	0.618	1.2414	0.4792	0.2354	1.139	7.6695	0.8289	1.0264	0.3451	1.1567	2.7221	0.5788	8.5152	1.1309
487	S-(1,2-dicarboxyethyl)glutathione	Amino Acid	Glutathione Metabolism	63009	LC/MS Neg	100020967	543	422.087	1115-52-2	9802383	7978145			S-(1,2-dicarboxyethyl)glutathione	0.726433	0.866113	0.0855672	1.19228	0.6291	0.6112	0.6655	0.7633	0.4081	0.7044	0.7999	0.5844	0.5475	0.9032	1.2995	0.6719	0.7778	0.8748	0.6559	0.6504	0.7728	1.1385	1.0528	0.913	1.0071	0.4081	1.1107	1	0.8738	1.0064	0.9463	0.8407	0.4081	0.863
485	norophthalmate*	Amino Acid	Glutathione Metabolism	39251	LC/MS Pos	100002287	975	276.119	1116-21-8	5489007	4590046		HMDB05766	norophthalmate*	0.628487	0.836047	0.0933603	1.33025	0.9094	0.4124	0.4124	0.4124	0.9473	0.4124	0.5251	1.0663	0.9847	0.9041	0.4124	0.667	0.5366	0.4124	0.4124	0.4124	0.9334	1.3571	0.4124	0.4124	1.1032	1.6263	0.6663	1.1176	0.7263	0.4252	1.1193	0.9337	0.4124	0.8827
470	glutathione, oxidized (GSSG)	Amino Acid	Glutathione Metabolism	38783	LC/MS Pos	448	1512	307.083	103239-24-3	65359	58835	C00127	HMDB03337	glutathione, oxidized (GSSG)	0.89006	0.969453	0.13507	1.0892	0.863	0.7391	1.0163	0.8025	1.0563	0.8563	0.6901	1.0913	1.1184	0.9062	0.8905	0.7834	0.8578	0.8406	0.8391	0.9535	0.9076	1.0774	0.7922	1.2552	1.0894	0.9837	0.8665	1.1495	0.9612	0.7806	1.1617	0.8541	0.7243	0.9849
488	4-hydroxy-nonenal-glutathione	Amino Acid	Glutathione Metabolism	48487	LC/MS Neg	100006240	3319.2	462.192	99927-70-5					4-hydroxy-nonenal-glutathione	1.26162	1.4048	0.18784	1.11349	1.1502	0.8532	1.0501	0.9193	1.3869	1.475	1.2512	1.4304	1.8174	1.3845	1.5113	1.01	1.5234	1.2092	0.9522	1.2096	1.7179	0.9112	1.1558	2.0127	1.1203	1.8919	1.3214	1.2775	1.2592	1.5199	1.6072	1.5721	1.1798	1.3155
489	3'-dephospho-CoA-glutathione*	Amino Acid	Glutathione Metabolism	62807	LC/MS Neg	100020899	1690	495.101						3'-dephospho-CoA-glutathione*	0.934447	1.16339	0.203985	1.245	1.0068	0.9199	1.3749	1.7923	0.1595	0.668	0.7164	0.9986	1.1755	0.7646	1.1695	0.6489	0.6942	0.7093	1.2183	1.6313	0.9925	0.8161	0.767	1.563	1.2355	0.1601	0.9932	0.6272	1.5255	1.4047	1.0051	1.0881	1.0031	2.6384
473	cysteine-glutathione disulfide	Amino Acid	Glutathione Metabolism	46734	LC/MS Pos	100001437	824	427.095	13081-14-6	4247235	3455404		HMDB00656	cysteine-glutathione disulfide	1.22311	1.09599	0.291065	0.896063	0.9838	1.0261	1.0791	1.5927	1.4523	0.8285	0.8665	1.5911	1.2881	1.9267	1.5221	1.1818	1.0188	0.8377	1.1514	1.1755	1.7991	1.0017	0.9983	1.1266	0.9367	1.6381	0.8789	0.8912	0.8854	1.2471	0.5698	0.9911	1.4065	0.8938
469	glutathione, reduced (GSH)	Amino Acid	Glutathione Metabolism	2127	LC/MS Pos	496	1270	308.091	70-18-8	124886	111188	C00051	HMDB00125	glutathione, reduced (GSH)	0.904633	0.953273	0.379445	1.05377	0.8354	0.8029	0.917	0.7339	0.7336	0.9365	1.2505	0.7616	0.7992	0.9314	0.9656	0.8694	0.9442	1.138	0.9503	0.9068	0.9777	1.052	1.2085	0.8669	1.1294	0.7949	1.0747	1.0407	0.9724	0.8778	0.9903	0.8953	0.5547	0.957
479	5-oxoproline	Amino Acid	Glutathione Metabolism	1494	LC/MS Neg	1021	738.5	128.035	98-79-3	7405	7127	C01879	HMDB00267	5-oxoproline	1.00295	1.0748	0.49699	1.07164	0.8067	0.6767	0.7701	0.8074	0.8623	1.8155	0.9239	1.008	1.2835	0.9923	1.534	0.8529	0.8256	1.0277	0.8577	0.8324	1.2995	0.8765	0.8583	1.0966	0.9555	1.0895	1.0656	1.3305	1.8292	0.9939	0.9654	0.8331	0.9968	1.0992
490	CoA-glutathione*	Amino Acid	Glutathione Metabolism	62804	LC/MS Neg	269	1326	535.084	6477-52-7	11953788	10128089	C00920		CoA-glutathione*	0.905453	0.972813	0.680985	1.07439	1.484	1.2157	0.998	0.8519	0.144	0.7164	0.5445	1.215	1.7011	0.7095	1.4184	0.2545	0.4068	0.9514	0.9706	0.6279	1.1057	0.849	0.4117	1.6954	1.544	0.1675	1.2534	0.7647	0.5799	1.427	1.0023	1.3538	1.0093	0.8006
484	ophthalmate	Amino Acid	Glutathione Metabolism	34592	LC/MS Pos	100001311	1462	290.135	495-27-2	7018721	7993181		HMDB05765	ophthalmate	1.06983	1.06183	0.941055	0.992522	1.2051	1.3236	1.4978	0.8037	1.2145	1.0961	0.8741	1.3502	1.0593	0.843	0.9614	0.6393	0.9311	1.2353	1.0129	1.0006	1.1179	1.8158	0.6653	1.2504	1.5347	0.9308	0.777	0.9746	0.7051	0.5049	1.101	0.9871	1.314	1.2482
17	N-acetylthreonine	Amino Acid	Glycine, Serine and Threonine Metabolism	33939	LC/MS Neg	100001274	821.6	160.062	17093-74-2	152204	3841173		HMDB62557	N-acetylthreonine	1.13671	1.01899	0.0426904	0.896438	0.9599	1.0986	1.2496	1.1529	1.2653	1.1326	0.8656	1.0144	1.1426	1.188	1.343	1.1712	1.1117	1.3536	1.0017	0.8818	0.7749	1.3422	0.9435	1.2958	0.9923	1.0077	0.9258	0.8585	0.9738	0.9899	0.9983	1.1641	0.9058	1.2305
1	glycine	Amino Acid	Glycine, Serine and Threonine Metabolism	58	LC/MS Pos	340	700	263.147	56-40-6	750	730	C00037	HMDB00123	glycine	1.15488	1.07705	0.143231	0.932605	1.0129	0.9791	1.1351	0.9971	0.8938	1.3783	1.3277	1.0972	1.1698	1.1535	1.3144	1.451	1.2251	1.1423	1.0459	0.9504	1.136	1.3138	1.0789	1.1313	0.9871	1.025	1.222	1.1396	1.0215	1.0194	1.185	1.0746	0.812	1.0591
6	betaine	Amino Acid	Glycine, Serine and Threonine Metabolism	3141	LC/MS Pos	799	734	118.086	107-43-7	247	24219951173	C00719	HMDB00043	betaine	0.974487	1.08824	0.175274	1.11673	1.1563	0.7585	1.1252	0.76	0.927	1.0134	0.9031	1.1019	0.9933	1.0824	1.1687	0.7458	0.8466	1.0993	0.9358	0.7625	0.8464	1.3394	0.7613	1.2178	1.433	1.5377	1.2038	1.256	0.7014	0.6318	1.1125	1.2031	1.1774	1.1395
9	serine	Amino Acid	Glycine, Serine and Threonine Metabolism	1648	LC/MS Pos	503	676.7	106.05	56-45-1	5951	5736	C00065	HMDB00187	serine	1.03373	0.990093	0.276565	0.95779	1.025	0.8205	1.1612	0.9033	1.0579	1.0155	0.8998	0.9979	1.0423	1.1517	1.1947	1.3037	0.9997	0.9993	0.9334	0.8394	1.0586	1.0733	0.8903	1.0566	1.0174	1.0792	0.9947	1.0578	1.0117	1.0181	0.9674	0.9058	0.8293	1.0518
10	N-acetylserine	Amino Acid	Glycine, Serine and Threonine Metabolism	37076	LC/MS Pos	100001851	1021	148.06	97-14-3	65249	58744		HMDB02931	N-acetylserine	1.00985	0.96958	0.450062	0.960126	0.8873	0.8362	1.0324	0.9615	0.9924	1.041	1.0076	0.99	1.0936	1.0828	1.2304	1.0872	0.9299	1.1112	0.8642	0.7954	1.0195	1.0367	0.7828	1.01	0.8644	1.4423	0.8463	0.907	0.9241	0.7574	1.1195	0.9587	0.9432	1.1364
7	betaine aldehyde	Amino Acid	Glycine, Serine and Threonine Metabolism	15499	LC/MS Pos	1219	646.2	120.102	7758-31-8	249	244	C00576	HMDB01252	betaine aldehyde	1.05278	0.9206	0.486461	0.874447	1.7931	1.7917	1.3834	0.8312	0.7387	1.5331	0.5899	1	1.0647	1.4561	0.877	0.3952	0.859	0.6474	0.8312	0.3479	0.8039	2.0235	0.2091	1.0638	1.7998	1.5702	1.3301	1.001	0.3624	0.4142	0.5751	0.951	1.1479	0.2091
2	N-acetylglycine	Amino Acid	Glycine, Serine and Threonine Metabolism	27710	LC/MS Neg	100001006	731	116.035	543-24-8	10972	10507		HMDB00532	N-acetylglycine	0.79156	0.703127	0.512339	0.88828	0.4519	0.6399	1.0511	0.5606	0.4519	0.9322	0.7402	0.4519	0.834	0.907	1.1775	0.4519	1.0924	1.679	0.4519	0.4519	0.4519	0.4519	0.4519	0.4519	1	0.8511	0.4519	0.9043	1.1083	0.6157	1.7597	0.6926	0.4519	0.4519
16	threonine	Amino Acid	Glycine, Serine and Threonine Metabolism	1284	LC/MS Pos	564	701.5	120.066	72-19-5	6288	6051	C00188	HMDB00167	threonine	0.99576	0.980707	0.630274	0.984883	1.0969	0.88	1.1206	0.9182	1.0655	1.0259	0.8879	0.9712	1.1105	0.975	0.9195	1.0136	0.996	1.0298	0.9258	0.9085	1.0759	1.0842	0.8407	1.0702	1.0428	1.0612	1.0449	0.9304	0.8972	0.9187	1.0152	0.8799	0.8706	1.0702
466	4-guanidinobutanoate	Amino Acid	Guanidino and Acetamido Metabolism	15681	LC/MS Pos	100000096	1150	146.092	463-003;463-00-3	500	486	C01035	HMDB03464	4-guanidinobutanoate	0.875727	1.37995	0.00119809	1.57578	0.8823	0.8525	0.9865	0.7256	1.0598	0.6965	0.8083	1.043	1.0915	0.9252	0.8657	0.6864	0.9287	0.8372	0.7467	1.1725	1.3784	1.3673	0.8867	1.0352	1.1704	2.1628	1.017	1.5417	1.0666	0.8004	2.323	1.2521	2.4752	1.05
78	carnosine	Amino Acid	Histidine Metabolism	1768	LC/MS Neg	249	804	225.099	305-84-0	439224	388363	C00386	HMDB00033	carnosine	1.07015	0.871293	2.82219e-05	0.814176	1.0001	0.9914	1.0179	1.0086	0.9999	1.1349	1.1596	1.0723	1.1707	1.1716	1.1162	1.0343	1.0092	1.1211	1.0445	0.8627	0.7908	0.9626	0.9221	1.075	0.8922	0.5866	0.8392	0.8631	0.9113	0.9536	0.7629	1.0773	0.6293	0.9407
66	histidine	Amino Acid	Histidine Metabolism	59	LC/MS Neg	355	755.9	154.062	5934-29-2	6274	752	C00135	HMDB00177	histidine	1.09397	0.96914	0.00172042	0.88589	0.9944	1.0306	1.1301	0.9956	1.14	1.1234	1.0599	1.0523	0.9838	1.1703	1.3719	1.2148	1.0988	1.0387	1.005	0.8012	1.007	0.8922	0.99	1.1089	0.9414	0.9373	1.0113	1.0462	1.0841	1.0383	0.9904	0.9663	0.7776	0.9449
80	N-acetylcarnosine	Amino Acid	Histidine Metabolism	43488	LC/MS Pos	100004046	1166	269.124	56353-15-2	9903482	8079136		HMDB12881	N-acetylcarnosine	1.19899	0.91602	0.00972859	0.763991	1.0918	1.2125	1.3591	0.75	0.7269	1.3782	1.0089	0.9888	1.6972	1.2686	1.7719	0.9911	1.297	1.5461	0.8968	0.8647	1.0112	1.0912	0.912	0.9374	0.9399	0.6173	0.8154	0.7147	0.7215	0.4999	0.8715	1.3341	1.3191	1.0904
75	imidazole propionate	Amino Acid	Histidine Metabolism	40730	LC/MS Pos	100003434	1020	141.066	1074-59-5	70630	63798		HMDB02271	imidazole propionate	0.588867	1.06599	0.0126689	1.81023	1.2317	0.2488	0.2488	0.2488	0.2488	1	0.8564	1.1308	1.5066	0.2488	0.2488	0.2488	0.6809	0.4362	0.2488	0.2488	1.0058	1.7154	0.8839	0.9713	1.9729	1.5626	1.6246	1.1992	0.7862	0.4011	1.3196	0.7083	0.2488	1.3413
77	imidazole lactate	Amino Acid	Histidine Metabolism	15716	LC/MS Neg	100000263	739.4	155.046	14403-45-3	440129	389128	C05568	HMDB02320	imidazole lactate	1.21294	1.06223	0.125243	0.875751	1.0565	1.1986	1.0399	1.101	1.4485	0.9343	1.071	1.0009	1.3583	1.0385	1.9092	1.878	1.2059	0.9544	0.9991	0.7153	1.2821	0.872	0.9943	1.2391	0.9193	1.1672	1.2381	0.8462	1.0301	1.3243	1.2406	1.2567	0.8212	0.987
83	1-methylhistamine	Amino Acid	Histidine Metabolism	43831	LC/MS Pos	100001204	585.5	126.103	501-75-7	3614	3488	C05127	HMDB00898	1-methylhistamine	0.808487	0.88064	0.344439	1.08924	0.8407	0.4948	0.9015	0.6155	1.0781	0.7201	0.6306	1.2234	0.9737	0.7679	0.7331	0.893	0.7963	0.8081	0.6505	0.8725	0.6601	1.0228	0.7524	0.9568	1.0411	0.7773	0.8181	1.3109	1.003	1.0758	0.8736	0.6612	0.3785	1.0055
68	3-methylhistidine	Amino Acid	Histidine Metabolism	15677	LC/MS Neg	100000042	906.3	168.078	368-16-1	64969	58494	C01152	HMDB00479	3-methylhistidine	0.68554	0.790907	0.418335	1.1537	0.245	0.245	0.245	0.6663	0.245	0.245	0.8518	1.1579	1.0416	0.9527	1.1728	1.3798	0.245	0.7716	0.8186	0.245	0.7731	0.4581	0.9069	0.921	0.6998	0.7895	0.8614	1	0.9977	1.2521	0.9095	0.966	0.245	0.8385
69	N-acetylhistidine	Amino Acid	Histidine Metabolism	33946	LC/MS Pos	100001293	848	198.087	39145-52-3	75619	68142	C02997	HMDB32055	N-acetylhistidine	1.09812	1.02234	0.425409	0.930991	1.124	0.948	1.1433	0.9613	0.9869	0.8693	0.6148	1.2912	1.6154	1.2758	1.3017	0.8417	1.11	1.2634	1.125	0.8379	0.9646	1.637	0.7971	0.9865	1.4655	1.0585	0.9884	1.1933	0.6631	0.6816	1.0171	0.8089	1.2293	1.0063
73	trans-urocanate	Amino Acid	Histidine Metabolism	607	LC/MS Pos	537	1125.4	139.05	104-98-3	736715	643824	C00785	HMDB00301	trans-urocanate	0.932713	1.06236	0.440052	1.139	0.8272	0.4586	0.8572	0.3533	1.7118	0.6472	1.0797	0.6333	0.8423	1.0233	1.2336	1.1158	0.9007	1.33	0.9767	0.9966	1.8764	0.9261	0.9834	0.2881	1.0306	2.3682	1.3072	1.566	0.5948	0.9518	0.6885	0.5797	0.6649	1.1131
81	anserine	Amino Acid	Histidine Metabolism	15747	LC/MS Neg	100000044	1124.8	239.115	10030-52-1	112072	100482	C01262	HMDB00194	anserine	0.80532	0.83356	0.525806	1.03507	0.8961	0.6232	0.8316	0.6743	0.8366	0.9334	1.0098	0.7276	0.974	0.7435	0.6927	0.8444	0.911	0.7088	0.6728	0.8695	0.6656	0.9902	0.9713	0.8007	0.917	0.8909	0.8551	0.7567	0.9389	0.9899	0.7647	0.7484	0.6155	0.729
82	histamine	Amino Acid	Histidine Metabolism	1574	LC/MS Pos	354	579	112.087	51-45-6	774	753	C00388	HMDB00870	histamine	0.842227	0.864573	0.593329	1.02653	0.69	0.6823	0.9854	0.6822	0.9881	1.0711	0.7765	0.8859	1.0119	0.7769	0.8723	0.8542	0.8349	0.855	0.6667	0.9277	0.6485	0.7916	0.8218	0.9026	0.9264	0.896	0.8294	0.8167	0.8445	1.0669	0.9591	0.8557	0.8268	0.8549
84	1-methyl-4-imidazoleacetate	Amino Acid	Histidine Metabolism	32350	LC/MS Pos	100001208	833	141.066	2625-49-2	75810	68319	C05828	HMDB02820	1-methyl-4-imidazoleacetate	0.64368	0.7026	0.788283	1.09154	1.2119	1.0213	0.9478	0.1837	1.5519	0.6594	0.668	0.1837	1.6134	0.1837	0.1837	0.3243	0.555	0.1837	0.1837	0.3419	0.1837	1.8334	0.3844	0.1837	1.8144	1.8915	0.8063	0.6679	0.4101	0.1837	0.1837	0.1837	1.2869	0.1837
348	isobutyrylcarnitine (C4)	Amino Acid	Leucine, Isoleucine and Valine Metabolism	33441	LC/MS Pos	100001055	1955.1	232.154	25518-49-4	168379			HMDB00736	isobutyrylcarnitine (C4)	0.44026	2.71345	1.98353e-07	6.16328	0.4472	0.1641	0.469	0.168	0.6167	0.586	0.3129	0.3624	0.8259	0.0939	0.1458	0.7138	0.9186	0.4799	0.2997	4.6034	1.6876	3.8731	3.0265	1.8394	3.8172	3.2986	5.1352	0.8785	1.8647	2.6002	2.3021	1.1215	1.6397	3.014
316	isoleucine	Amino Acid	Leucine, Isoleucine and Valine Metabolism	1125	LC/MS Pos	376	1599	132.102	73-32-5	6306	769	C00407	HMDB00172	isoleucine	0.895313	1.05775	9.03169e-05	1.18143	0.8747	0.7162	0.9219	0.7432	0.9981	0.9657	0.8742	0.9293	0.917	0.9831	0.9118	0.8999	0.9697	0.9762	0.7487	1.016	1.0879	1.2057	1.0137	1.2165	1.1313	1.217	1.0284	0.9587	1.0815	0.8616	1.0203	1.0031	1.0806	0.9439
301	beta-hydroxyisovaleroylcarnitine	Amino Acid	Leucine, Isoleucine and Valine Metabolism	35433	LC/MS Pos	100001594	1701	262.165	99159-87-2		21403176			beta-hydroxyisovaleroylcarnitine	1.07585	0.898413	0.000122704	0.83507	1.0496	0.9153	1.1326	0.8653	1.3061	1.0716	0.9511	1.1374	1.0632	1.0651	1.0759	0.9637	1.2072	1.296	1.0377	0.9347	0.891	0.9826	0.9009	0.9983	0.8917	0.9493	0.8637	1.0017	0.7058	0.7297	0.9108	0.839	0.9135	0.9635
346	alpha-hydroxyisovalerate	Amino Acid	Leucine, Isoleucine and Valine Metabolism	33937	LC/MS Neg	100001300	1126	117.056	600-37-3	99823	90190		HMDB00407	alpha-hydroxyisovalerate	0.927053	1.09006	0.000467887	1.17583	0.9389	0.8611	0.7853	0.894	0.8809	1.1059	1.0446	0.9176	1.0066	0.9597	0.9174	0.9303	0.9011	1.0392	0.7232	1.0168	0.917	1.3649	1.1418	1.1523	1.0512	1.2476	0.9517	1.0651	0.954	1.0577	1.2217	1.1637	0.9729	1.0725
339	valine	Amino Acid	Leucine, Isoleucine and Valine Metabolism	1649	LC/MS Pos	566	1042.1	118.086	72-18-4	6287	6050	C00183	HMDB00883	valine	0.897807	1.03797	0.000865575	1.15612	0.8908	0.7055	0.9749	0.7961	1.0387	0.9187	0.8329	0.8423	1.0001	0.9932	0.8283	0.885	0.9569	1.0166	0.7871	1.0088	1.0782	1.1827	0.9772	1.2702	1.119	1.1064	1.0209	0.934	1.0001	0.8197	1.0106	0.998	1.0772	0.9666
279	leucine	Amino Acid	Leucine, Isoleucine and Valine Metabolism	60	LC/MS Pos	397	1680.2	132.102	61-90-5	6106	5880	C00123	HMDB00687	leucine	0.903713	1.03748	0.00381428	1.14802	0.8843	0.7385	0.9683	0.7392	1.0771	0.9688	0.8493	0.8904	0.965	0.9509	0.9024	0.9519	0.9641	0.9819	0.7236	1.0296	1.0014	1.2019	1.0167	1.1624	1.1591	1.2576	0.9704	0.9187	1.1124	0.8368	0.8838	0.9986	1.1317	0.8811
322	2-hydroxy-3-methylvalerate	Amino Acid	Leucine, Isoleucine and Valine Metabolism	36746	LC/MS Neg	100001541	1800	131.071	488-15-3	164623	144317		HMDB00317	2-hydroxy-3-methylvalerate	0.96142	1.09191	0.0410144	1.13573	0.7948	0.8549	0.9289	0.8316	0.9254	0.9084	1.1524	1.2787	1.1667	1.0131	1.0925	0.617	1.0234	1.0213	0.8122	1.0014	1.0352	1.336	1.217	1.1422	0.9846	1.034	0.8439	1.2642	0.9986	1.2772	1.2259	1.2021	0.7763	1.0401
292	isovalerylglycine	Amino Acid	Leucine, Isoleucine and Valine Metabolism	35107	LC/MS Neg	100001452	1950	158.082	16284-60-9	546304	475516		HMDB00678	isovalerylglycine	1.06147	0.86244	0.0615292	0.812493	1.2097	1.1013	1.2865	1.2128	0.5138	1.0581	0.8537	0.8973	1.7593	0.4985	1.0648	1.1299	1.1207	1.0532	1.1625	0.8735	0.965	0.7142	0.4985	1.0807	1.1309	0.9387	1	0.4985	0.9826	0.9924	0.4985	1.034	1.2306	0.4985
349	isobutyrylglycine	Amino Acid	Leucine, Isoleucine and Valine Metabolism	35437	LC/MS Neg	100001590	1420	144.067	15926-18-8	10855600	9030891		HMDB00730	isobutyrylglycine	1.07225	0.739413	0.063146	0.689593	1.7505	0.3979	1.6288	1.311	0.5366	1.033	0.9183	0.5884	1.4341	1.0471	1.633	1.5915	1.295	0.33	0.5885	0.5218	0.785	0.33	0.3697	0.5129	0.9464	0.33	0.6786	1.1471	1.3735	0.33	0.9019	0.33	0.6635	1.8708
327	tiglylcarnitine (C5:1-DC)	Amino Acid	Leucine, Isoleucine and Valine Metabolism	35428	LC/MS Pos	100001597	2354	244.154	64191-86-2	22833596	17216200		HMDB02366	tiglylcarnitine (C5:1-DC)	0.946207	0.758887	0.109724	0.802031	0.976	0.845	1.0666	0.6304	1.024	0.8823	0.6931	1.0499	1.3474	0.4565	0.3281	0.6467	1.2139	1.6799	1.3533	1.2475	0.8951	0.6078	0.5864	0.9501	0.8205	0.6116	0.9593	0.4523	0.368	0.501	0.849	0.6673	1.0729	0.7945
343	1-carboxyethylvaline	Amino Acid	Leucine, Isoleucine and Valine Metabolism	62562	LC/MS Neg	100020423	2008	188.093						1-carboxyethylvaline	0.868413	0.9847	0.171906	1.13391	0.6191	0.4541	0.8557	0.6758	0.7759	1.4348	0.7432	0.5368	0.9581	0.7544	1.0729	0.9731	1.3912	1.0798	0.7013	1.0111	1.2115	1.0198	0.9405	0.9007	1.1047	0.8127	0.9329	0.9865	1.2557	1.043	0.6566	0.9122	0.996	0.9866
321	3-methyl-2-oxovalerate	Amino Acid	Leucine, Isoleucine and Valine Metabolism	15676	LC/MS Neg	100000036	2064.2	129.056	1460-34-0;51829-07-3	47	46	C00671	HMDB03736	3-methyl-2-oxovalerate	1.36854	1.67712	0.193082	1.22548	1.0694	2.3721	1.0856	1.6924	0.9883	2.1148	1.2711	0.4127	1.1082	1.755	1.8817	0.8581	1.3086	1.756	0.8541	1.2816	2.2711	1.3752	1.0117	2.1866	1.0654	0.7834	1.1948	3.2103	1.269	0.89	1.7943	2.6567	1.9618	2.2049
287	alpha-hydroxyisocaproate	Amino Acid	Leucine, Isoleucine and Valine Metabolism	22132	LC/MS Neg	100000706	1840	131.071	10303-64-7	83697	75520	C03264	HMDB00746	alpha-hydroxyisocaproate	0.906	1.04163	0.21983	1.1497	1.9815	0.9998	0.8553	0.6181	0.6665	0.9636	0.8983	1.06	0.8721	0.6479	0.7853	0.5183	0.9805	1.0179	0.7249	1.2262	1.2521	1.1304	1.3162	0.9506	0.9265	1.1179	0.5271	1.1601	0.5654	0.8243	1.0973	1.176	1.307	1.0473
293	isovalerylcarnitine (C5)	Amino Acid	Leucine, Isoleucine and Valine Metabolism	34407	LC/MS Pos	100001393	2504.9	246.17	31023-24-2	6426851	4932271		HMDB00688	isovalerylcarnitine (C5)	0.937447	1.03251	0.462616	1.10141	0.8041	0.5591	0.9085	0.8936	0.9545	0.8874	0.5952	0.9742	1.4534	0.4767	0.5806	0.9693	1.0222	1.8781	1.1048	1.1781	0.8924	0.8926	0.7845	0.9595	0.8655	1.007	1.0696	0.6178	0.7102	0.8097	1.3956	0.8525	1.7219	1.7308
284	4-methyl-2-oxopentanoate	Amino Acid	Leucine, Isoleucine and Valine Metabolism	22116	LC/MS Neg	100000551	2170	129.056	816-66-0	70	69	C00233	HMDB00695	4-methyl-2-oxopentanoate	1.09293	1.14552	0.730652	1.04812	1.4506	1.6441	1.2254	1.137	0.9471	2.2461	1.2372	0.1814	0.9459	1.0539	0.9502	0.7423	1.3026	0.8362	0.4939	1.0774	1.3884	1.5511	1.0737	1.3389	1.0936	0.8158	1.146	0.2849	1.5131	0.8218	1.2105	1.1416	1.5267	1.1993
324	2-methylbutyrylcarnitine (C5)	Amino Acid	Leucine, Isoleucine and Valine Metabolism	45095	LC/MS Pos	100001509	2465	246.17	31023-25-3	6426901	4932320		HMDB00378	2-methylbutyrylcarnitine (C5)	0.90098	0.944093	0.772917	1.04785	0.8523	0.5635	0.7655	0.5181	0.9971	0.8531	0.6078	1.1001	1.4697	0.3558	0.325	0.8221	1.4117	1.7804	1.0925	1.0239	0.9134	1.0029	0.5377	0.9076	0.693	0.9656	1.2164	0.4371	0.4189	0.8201	1.6927	0.6267	1.22	1.6854
282	1-carboxyethylleucine	Amino Acid	Leucine, Isoleucine and Valine Metabolism	62559	LC/MS Neg	100020425	2663	202.108						1-carboxyethylleucine	0.875427	0.89092	0.909139	1.0177	0.5437	0.5437	0.5437	0.5437	1.0438	1.7181	0.5437	0.5437	1.2131	0.9776	0.5437	1.3504	1.6622	0.8166	0.5437	0.9222	0.5903	0.7078	0.9914	0.8353	0.8256	0.6189	0.6467	1.4865	1.0086	0.8364	0.5437	0.6818	1.3827	1.2859
345	3-methyl-2-oxobutyrate	Amino Acid	Leucine, Isoleucine and Valine Metabolism	44526	LC/MS Neg	100000936	1465	115.04	3715-29-5	49	48	C00141	HMDB00019	3-methyl-2-oxobutyrate	1.27627	1.25797	0.946717	0.985667	1.5191	1.5894	0.8318	1.2822	0.3564	2.5792	1.1119	1.7678	0.7203	0.8908	3.416	0.3564	1.5791	0.7872	0.3564	1.0134	1.3679	1.0486	2.5081	1.6744	0.7617	0.3564	1.207	0.7443	1.5065	0.7123	0.4888	1.8808	2.0501	1.5493
280	N-acetylleucine	Amino Acid	Leucine, Isoleucine and Valine Metabolism	1587	LC/MS Pos	1082	3453.4	174.112	1188-21-2	70912	64075	C02710	HMDB11756	N-acetylleucine	1.01208	1.01465	0.97825	1.00254	1.0828	0.9979	1.0713	0.6363	0.9657	1.0506	0.5803	0.8518	1.3612	1.0276	0.9374	1.0116	0.9946	1.4291	1.183	1.0782	1.0275	1.0054	0.86	1.2668	1.5064	1.0244	1.1535	0.7171	0.8191	0.5504	0.9253	0.7803	1.6132	0.8921
106	N6,N6,N6-trimethyllysine	Amino Acid	Lysine Metabolism	1498	LC/MS Pos	189	690	189.16	23284-33-5	440120	140379	C03793	HMDB01325	N6,N6,N6-trimethyllysine	1.01992	1.34001	0.000239803	1.31384	0.96	0.99	1.1664	0.9204	1.3545	1.0056	0.9471	0.8995	0.7626	1.0071	1.0475	0.9352	1.2034	1.152	0.9475	1.1467	1.5237	1.3735	1.1506	1.4925	1.2509	1.3646	1.0764	1.0875	1.2623	1.1427	1.199	1.6403	1.3508	2.0387
111	2-aminoadipate	Amino Acid	Lysine Metabolism	6146	LC/MS Pos	381	793.3	162.076	542-32-5;1118-90-7	469	456	C00956	HMDB00510	2-aminoadipate	0.901393	1.11948	0.0325239	1.24194	1.1488	0.7681	1.142	0.6834	1.0741	0.9498	0.7614	0.8066	0.8745	0.9196	1.2221	0.6207	0.8418	0.8751	0.8329	0.6769	0.9715	1.5851	0.7736	1.2048	1.4168	1.8391	1.0623	0.9866	0.885	0.7415	1.0392	0.9698	1.4634	1.1766
97	N6-acetyllysine	Amino Acid	Lysine Metabolism	36752	LC/MS Pos	100001734	1140	189.123	692-04-6	92832	83801	C02727	HMDB00206	N6-acetyllysine	1.18692	1.45465	0.0430995	1.22556	1.2509	1.0641	1.5304	0.9957	1.1803	1.2482	1.0022	1.1029	1.0075	1.2431	1.2765	0.9978	1.4686	1.3149	1.1207	0.9753	2.0145	1.443	1.0986	1.6059	1.1692	2.2435	1.0705	1.2226	1.1747	0.8105	1.4957	1.2987	2.1617	2.0353
96	N2-acetyllysine	Amino Acid	Lysine Metabolism	36751	LC/MS Pos	100001721	836	189.123	1946-82-3	92907	83869	C12989	HMDB00446	N2-acetyllysine	1.41583	1.16922	0.062429	0.825818	1.6393	1.5669	1.4261	1.1446	1.8146	1.0644	1.0841	1.3076	1.1496	1.1765	1.7258	0.9881	1.5022	1.7598	1.8879	0.7024	1.512	1.4263	0.9635	1.1338	1.2635	1.338	0.8342	0.6726	0.8023	1.0004	0.8626	1.444	1.53	2.0527
119	pipecolate	Amino Acid	Lysine Metabolism	1444	LC/MS Pos	1025	1120	130.086	4043-87-2	849	826	C00408	HMDB00070	pipecolate	1.03877	1.13803	0.0989133	1.09555	0.7922	1.0473	1.1554	0.8646	1.0022	1.0541	0.968	1.0189	1.1972	0.9471	1.0811	1.0309	1.0341	1.4053	0.9832	1.1111	1.0608	1.4485	0.8649	1.106	1.2072	1.1233	1.2067	0.9962	0.95	0.9056	1.1587	1.4633	1.196	1.2721
125	N,N,N-trimethyl-5-aminovalerate	Amino Acid	Lysine Metabolism	57687	LC/MS Pos	100015962	1028	160.133			34236878			N,N,N-trimethyl-5-aminovalerate	1.11351	1.16921	0.567769	1.05003	1.1242	0.9553	1.0099	0.8962	1.1668	0.7596	1.3189	1.7554	1.1548	1.0136	1.2387	0.8251	0.9901	1.1712	1.3228	0.7795	1.1767	1.4362	1.1628	1.4064	1.2965	1.807	1.0867	1.4948	0.8381	0.9261	1.0368	0.8569	1.0595	1.1742
120	6-oxopiperidine-2-carboxylate	Amino Acid	Lysine Metabolism	43231	LC/MS Pos	100004499	1826.6	144.066	34622-39-4	3014237	2282737		HMDB61705	6-oxopiperidine-2-carboxylate	1.00179	1.06283	0.576808	1.06093	0.9778	0.6656	1.3593	1	1.0994	1.121	1.013	1.4296	1.6804	0.8046	0.7787	0.7382	0.9638	0.9759	0.4196	0.8618	1.0532	1.3686	0.7	1.2005	1.0452	1.1249	0.8537	1.0732	0.7449	0.7575	0.8163	1.54	1.3739	1.4288
95	lysine	Amino Acid	Lysine Metabolism	1301	LC/MS Pos	407	613.8	147.113	56-87-1	5962	5747	C00047	HMDB00182	lysine	1.28195	1.2372	0.675042	0.96509	1.5143	1.2198	1.7772	1.1016	1.4065	1.4487	1.1374	1.0022	0.8674	1.2817	1.1175	1.066	1.7568	1.3101	1.2221	0.8776	1.7023	1.4764	1.1787	1.4326	1.0974	1.457	1.0356	0.8143	1.1717	0.9726	1.0393	1.1006	1.2396	1.9623
103	N6-carboxyethyllysine	Amino Acid	Lysine Metabolism	37458	LC/MS Pos	100001769	660	219.134			11312319			N6-carboxyethyllysine	0.844853	0.854413	0.910461	1.01132	0.9154	0.9777	0.9404	0.9599	1.1374	0.8347	0.5493	0.9482	0.7796	0.6566	0.7316	0.592	0.7426	1.0921	0.8153	0.6758	0.7762	1.2094	0.6407	0.6672	0.8935	1.1276	0.7577	0.9871	0.632	0.4959	0.6915	0.612	1.4225	1.2271
357	N-formylmethionine	Amino Acid	Methionine, Cysteine, SAM and Taurine Metabolism	2829	LC/MS Neg	194	1543.8	176.039	4289-98-9	439750	388809	C03145	HMDB01015	N-formylmethionine	1.00536	0.702873	5.62742e-07	0.699126	0.8422	0.9697	0.9414	0.8531	1.2134	0.7886	0.9789	1.017	1.1711	0.9202	1.2102	0.9692	1.0319	1.1905	0.983	0.5305	0.7104	0.5974	0.5738	0.7548	0.6492	1.0344	0.7287	0.6724	0.6331	0.8109	0.7425	0.6425	0.6795	0.783
365	S-adenosylmethionine (SAM)	Amino Acid	Methionine, Cysteine, SAM and Taurine Metabolism	15915	LC/MS Pos	1263	670	399.145	24346-00-7;86867-01-8;86867-0108	34756		C00019	HMDB01185	S-adenosylmethionine (SAM)	0.96592	1.13731	0.00290317	1.17744	0.8497	0.7353	0.9159	0.7047	0.9734	1.0454	1.2238	0.9295	0.8248	0.9488	0.9409	1.0518	1.1957	1.1753	0.9738	1.028	1.3727	0.949	1.2105	1.1848	0.9946	1.3101	1.2106	0.981	1.0263	1.2022	1.2329	0.9999	1.226	1.1311
388	hypotaurine	Amino Acid	Methionine, Cysteine, SAM and Taurine Metabolism	590	LC/MS Pos	358	690	110.027	300-84-5	107812	96959	C00519	HMDB00965	hypotaurine	1.07894	1.38039	0.0150329	1.2794	1.147	0.8531	0.9976	0.7958	0.7995	1.419	1.2256	1.1043	0.9949	0.9326	1.2213	1.2538	1.5831	1.0138	0.8427	1.1736	1.338	1.3742	1.4222	1.3099	1.1805	2.4496	1.3813	1.1777	1.0087	1.1114	2.0383	0.9716	1.4346	1.3343
389	taurine	Amino Acid	Methionine, Cysteine, SAM and Taurine Metabolism	2125	LC/MS Neg	512	690	124.007	107-35-7	1123	1091	C00245	HMDB00251	taurine	0.938907	0.9804	0.0182309	1.04419	0.866	0.8778	0.9199	0.9266	0.939	0.9514	1.0078	0.9503	0.9687	0.9873	1.0086	0.9107	0.9685	0.9271	0.8739	0.897	0.884	0.9799	1.008	1.0247	1.0032	0.9651	0.9656	1.0339	0.9952	1.0346	0.9843	0.9958	0.934	1.0007
392	taurocyamine	Amino Acid	Methionine, Cysteine, SAM and Taurine Metabolism	35117	LC/MS Neg	100001418	734	166.029	543-18-0	68340	61635	C01959	HMDB03584	taurocyamine	1.41667	1.74579	0.0287121	1.23231	1.0843	1.861	1.0326	1.3576	1.4481	1.1581	1.323	1.4712	1.2736	1.7481	1.8143	0.9674	1.07	2.0718	1.569	1.2019	2.0717	1.688	1.395	1.8742	1.4106	1.9679	1.1454	1.6411	1.2438	1.4219	2.0876	2.4889	2.3531	2.1957
374	cysteine	Amino Acid	Methionine, Cysteine, SAM and Taurine Metabolism	1868	LC/MS Pos	800	736.4	122.027	52-90-4;56-89-3	5862	5653	C00097	HMDB00574	cysteine	0.951513	0.783793	0.107816	0.823733	0.5163	0.6937	1.0012	0.8204	1.0491	0.9836	0.8973	0.8087	0.485	0.7005	1.3112	1.4409	1.0576	1.0008	1.5064	1.1055	0.6125	0.9988	0.8063	0.935	1.0553	0.485	0.7675	0.485	0.485	1.0527	0.5135	0.9934	0.485	0.9764
355	methionine	Amino Acid	Methionine, Cysteine, SAM and Taurine Metabolism	1302	LC/MS Pos	415	1250	150.058	63-68-3	6137	5907	C00073	HMDB00696	methionine	0.966733	1.00905	0.28385	1.04377	0.9668	0.7433	1.0533	0.8503	1.072	0.9793	0.901	1.0012	1.0277	1.0486	0.9441	1.1931	0.9602	0.9248	0.8353	0.9342	1.0672	0.9961	0.8421	1.2044	1.0226	1.1471	1.1147	0.9225	1.0701	1.0051	0.9896	0.9453	0.8525	1.0222
390	N-acetyltaurine	Amino Acid	Methionine, Cysteine, SAM and Taurine Metabolism	48187	LC/MS Neg	100005466	800	166.018		159864	140553			N-acetyltaurine	1.46363	1.67723	0.375327	1.14593	1.3799	2.385	1.4559	1.0466	1.0015	1.5476	1.1275	1.0047	1.6637	0.8897	1.8169	1.0563	1.8083	2.6406	1.1303	0.9001	2.6636	1.3459	1.0972	1.4227	1.3268	1.3733	1.2744	0.9368	1.2499	0.9985	2.2467	2.6203	3.2564	2.4458
372	cystathionine	Amino Acid	Methionine, Cysteine, SAM and Taurine Metabolism	15705	LC/MS Pos	310	674.7	223.075	535-34-2	439258	811	C02291	HMDB00099	cystathionine	0.980927	1.04854	0.427351	1.06893	1.1023	1.0504	1.4172	0.8485	0.3573	1.0826	0.8825	0.9468	1.0757	0.9459	1.1431	0.885	1.1514	0.9425	0.8827	1.0504	0.9491	1.4708	1	0.8985	1.643	1.2097	0.9149	0.9319	0.9034	0.9336	0.7454	1.0774	0.9799	1.0201
360	methionine sulfoxide	Amino Acid	Methionine, Cysteine, SAM and Taurine Metabolism	18374	LC/MS Pos	100000039	741.1	166.053	3226-65-1	158980	139840	C02989	HMDB02005	methionine sulfoxide	0.9142	0.994667	0.463418	1.08802	1.0883	0.8229	1.0156	1.2252	1.3793	0.6404	0.5304	1.0354	1.1036	1.0639	0.8085	0.6778	0.719	0.6841	0.9186	0.8929	1.3668	1.3939	0.739	1.2429	1.3804	1.5106	0.7674	1.0097	0.6659	0.3048	0.6542	0.8946	1.1649	0.932
376	S-methylcysteine	Amino Acid	Methionine, Cysteine, SAM and Taurine Metabolism	39592	LC/MS Pos	100002749	848	119.016	1187-84-4	24417	22826		HMDB02108	S-methylcysteine	1.19035	1.14307	0.689902	0.960286	0.6477	0.9017	0.954	0.852	1.3058	1.0138	1.3667	1.7444	1.0012	1.6172	1.8197	1.4667	0.9203	1.1935	1.0505	0.8487	1.1771	1.4937	1.0735	1.3082	0.8504	0.7976	1.0315	0.7561	0.9988	1.4008	1.5493	1.26	0.9477	1.6527
356	N-acetylmethionine	Amino Acid	Methionine, Cysteine, SAM and Taurine Metabolism	1589	LC/MS Neg	1083	1787	190.054	65-82-7	448580	395338	C02712	HMDB11745	N-acetylmethionine	0.998713	1.00991	0.831648	1.01121	0.9683	0.812	0.8767	0.9066	1.1654	0.8947	0.9776	0.7971	0.9803	1.4973	1.0742	0.9872	0.9148	0.9452	1.1833	0.8715	0.9601	0.9889	1.0111	1.1369	0.9216	1.2454	0.8642	0.9589	1.0615	1.0338	1.0215	1.0793	0.9991	0.9948
361	N-acetylmethionine sulfoxide	Amino Acid	Methionine, Cysteine, SAM and Taurine Metabolism	45428	LC/MS Pos	100005463	1400	208.064	108646-71-5	193368	167798			N-acetylmethionine sulfoxide	1.00331	1.02533	0.901666	1.02195	0.9645	0.9208	1.1732	1.3374	1.2472	0.5215	0.346	1.0329	1.0775	2.1142	1.2852	0.6334	0.6023	0.4776	1.3159	0.9446	1.4725	1.3347	0.8412	1.6136	1.1329	1.8332	0.7236	0.346	0.6486	0.346	0.346	1.0618	1.8608	0.8744
366	S-adenosylhomocysteine (SAH)	Amino Acid	Methionine, Cysteine, SAM and Taurine Metabolism	42382	LC/MS Neg	197	1832.4	383.114	979-92-0	439155	16788012	C00021	HMDB00939	S-adenosylhomocysteine (SAH)	0.960107	0.960213	0.998502	1.00011	1.1043	0.6901	0.8914	0.7991	0.9015	0.8701	1.0271	1.1796	1.2665	0.9373	0.8573	0.849	0.9538	1.0028	1.0717	0.8468	0.8747	1.0782	0.9236	1.0227	1.1437	0.7533	1.1456	1.1223	0.7847	1.1203	1.0613	0.8143	0.6837	1.028
127	phenylalanine	Amino Acid	Phenylalanine Metabolism	64	LC/MS Pos	460	2050	166.086	63-91-2	6140	5910	C00079	HMDB00159	phenylalanine	0.906527	0.969433	0.0877286	1.06939	0.909	0.7126	0.9907	0.7902	0.9691	0.9693	0.7831	0.9395	1.0209	0.8975	0.8713	0.9746	0.9767	0.9882	0.8052	0.9433	0.8944	1.0787	0.8811	1.1385	1.061	1.1424	0.9333	0.9096	1.022	0.7879	0.9095	0.9576	0.9815	0.9007
129	1-carboxyethylphenylalanine	Amino Acid	Phenylalanine Metabolism	62566	LC/MS Neg	100020419	2844	236.093			19276386			1-carboxyethylphenylalanine	0.79586	0.79826	0.960246	1.00302	0.711	0.711	0.711	0.711	0.711	0.9828	0.711	0.711	0.711	0.8278	0.711	0.9641	1.2174	0.8358	0.711	1.0243	0.8751	0.8557	0.711	0.711	0.9572	0.7367	0.711	0.7675	0.8574	0.923	0.711	0.711	0.711	0.711
456	5-methylthioadenosine (MTA)	Amino Acid	Polyamine Metabolism	1419	LC/MS Pos	212	2444.9	298.097	2457-80-9	439176	388321	C00170	HMDB01173	5-methylthioadenosine (MTA)	0.874387	1.10456	0.0102986	1.26324	0.9042	0.7863	1.1007	0.787	0.6327	0.9416	0.4018	0.9699	1.0468	0.8724	0.8951	1.0257	1.1026	0.8327	0.8163	1.4229	1.0006	1.1826	1.047	1.1723	1.2159	0.7423	1.1939	1.0522	1.0818	0.5597	1.0258	0.9415	1.7165	1.2134
453	spermine	Amino Acid	Polyamine Metabolism	603	LC/MS Pos	507	500.4	203.223	71-44-3	1103	1072	C00750	HMDB01256	spermine	1.00517	1.60845	0.0847396	1.60018	1.2721	0.6888	1.7539	0.7845	0.6141	1.5015	1.3218	0.6646	0.8582	0.569	1.291	0.7333	1.067	1.2823	0.6754	1.5167	2.0663	0.8675	1.2921	0.9553	0.8955	3.0838	0.8532	0.6315	0.933	0.6527	2.9829	1.1779	5.1736	1.0447
445	putrescine	Amino Acid	Polyamine Metabolism	1408	LC/MS Pos	49	564	89.1073	110-60-1	1045	13837702	C00134	HMDB01414	putrescine	1.07191	1.33276	0.274888	1.24335	0.7638	1.024	1.3115	1.3887	0.9965	1.2136	1.042	0.5249	1	1.0077	1.3236	1.1	1.1116	1.1359	1.1349	1.0289	1.1611	1.3206	1.1173	1.1069	0.7319	3.0737	0.7606	0.6664	0.7158	0.6896	1.0651	1.4454	3.6969	1.4112
448	spermidine	Amino Acid	Polyamine Metabolism	485	LC/MS Pos	50	533.5	146.165	124-20-9	1102	1071	C00315	HMDB01257	spermidine	1.33331	1.62715	0.333597	1.22038	1.0972	1.4351	1.326	1.2711	1.615	1.334	1.1617	0.9793	0.8465	1.1613	1.7492	1.0731	1.1951	2.1561	1.599	1.0812	1.6126	1.5486	1.1371	1.389	0.9424	2.4772	0.8562	0.7316	0.8336	0.7956	1.7818	2.3261	5.1062	1.7881
260	indolepropionate	Amino Acid	Tryptophan Metabolism	32405	LC/MS Pos	100001083	4147.9	190.086	830-96-6	3744	3613		HMDB02302	indolepropionate	0.569907	1.03141	0.0023039	1.80979	1.0833	0.3029	0.7741	1.004	0.7761	0.5202	0.5795	0.3029	0.319	0.3029	0.6107	0.3029	0.8021	0.5651	0.3029	1.7327	0.671	1.2025	0.9228	0.6609	1.4789	0.9568	1.0652	0.6149	0.6611	0.3029	1.3866	1.9411	1.2054	0.6684
256	indolelactate	Amino Acid	Tryptophan Metabolism	18349	LC/MS Pos	100000463	3514	206.081	832-97-3	92904	83867	C02043	HMDB00671	indolelactate	0.804013	0.99258	0.0243096	1.23453	0.8589	0.6989	0.9498	0.7906	1.0045	0.9237	0.64	0.8041	0.9642	0.3838	0.688	0.5299	1.0311	1.1748	0.6179	1.3046	0.9201	0.9574	0.843	1.0317	0.9871	0.9336	1.1588	1.0848	0.7843	0.7043	0.9607	0.7856	1.5684	0.8643
219	tryptophan	Amino Acid	Tryptophan Metabolism	54	LC/MS Pos	565	2440	205.097	73-22-3	6305	6066	C00078	HMDB00929	tryptophan	0.887847	0.989787	0.0285436	1.11482	0.9186	0.7541	0.9731	0.7377	1.0232	0.9988	0.7127	0.9661	0.9415	0.7424	0.8044	0.8936	1.0758	0.9995	0.7762	1.0083	1.0005	1.0268	0.7923	1.1482	1.0012	1.0696	0.9424	0.8718	0.9477	0.7414	1.0665	0.9612	1.1606	1.1083
230	kynurenine	Amino Acid	Tryptophan Metabolism	15140	LC/MS Pos	100000265	1902.1	209.092	2922-83-0	161166	141580	C00328	HMDB00684	kynurenine	0.932087	1.08991	0.0328058	1.16932	0.9985	0.917	1.149	0.9365	1.0015	0.8575	0.6638	1.0771	1.0594	0.7523	0.7693	0.7159	0.8839	1.1901	1.0095	0.9409	1.0946	1.2542	0.8704	1.3067	1.0035	1.1192	1.0041	1.0117	0.9866	0.5653	1.1699	1.2262	1.4951	1.3002
226	C-glycosyltryptophan	Amino Acid	Tryptophan Metabolism	48782	LC/MS Pos	100006379	1907	367.15	180509-18-6	10981970	9157171			C-glycosyltryptophan	1.04367	1.17793	0.0850917	1.12865	1.0004	0.8919	1.1282	1.0911	1.0866	1.046	0.8603	1.2082	1.076	0.9754	1.2449	0.9075	1.0199	1.2254	0.8932	0.9103	1.1022	1.199	1.014	1.2657	1.1901	1.836	1.0399	1.0314	0.9422	0.8636	1.3712	1.1207	1.6128	1.1699
249	serotonin	Amino Acid	Tryptophan Metabolism	2342	LC/MS Pos	504	1654	177.102	153-98-0	5202	5013	C00780	HMDB00259	serotonin	0.992647	1.00336	0.776812	1.01079	1.1231	0.9766	0.993	0.9198	0.8151	0.9768	0.9834	0.9716	0.8825	0.9295	1.0537	1.0018	0.9436	1.1843	1.1349	1.1514	0.8591	0.8786	0.9281	1.0516	1.0086	1.0153	1.134	0.9395	0.8708	0.8586	1.1162	1.0403	1.126	1.0723
271	3-indoxyl sulfate	Amino Acid	Tryptophan Metabolism	27672	LC/MS Neg	100000467	2222.2	212.002	2642-37-7	10258	9840		HMDB00682	3-indoxyl sulfate	1.21199	1.18113	0.869176	0.974543	0.9808	1.168	1.0192	0.7577	1.1937	0.846	1.6582	1.8683	2.4574	0.6534	0.6201	0.62	1.5144	0.85	1.9726	0.6921	2.0867	1.1086	1.0396	1.7657	1.5004	0.8318	1.5014	0.8975	0.9498	0.7381	1.4011	1.2749	0.4293	1.5
162	phenol sulfate	Amino Acid	Tyrosine Metabolism	32553	LC/MS Neg	100001510	2156	172.991	937-34-8	74426	67018	C02180	HMDB60015	phenol sulfate	1.86236	1.20562	0.0672654	0.647361	0.8443	2.2471	1.4523	0.5672	1.9356	1.1587	3.0284	4.7472	3.4186	0.8605	1.4802	2.551	1.1332	0.8938	1.6173	0.4948	2.1289	1.0015	0.9985	1.1999	0.9885	0.574	1.2051	1.5904	1.1665	2.8773	1.095	0.5095	0.4711	1.7833
158	3-(4-hydroxyphenyl)lactate	Amino Acid	Tyrosine Metabolism	32197	LC/MS Neg	240	1379	181.051	6482-98-0	9378	9010	C03672	HMDB00755	3-(4-hydroxyphenyl)lactate	0.888213	0.956693	0.160666	1.0771	0.8956	0.6669	0.9682	0.892	0.8765	0.8498	0.7789	0.8297	1.177	0.6869	0.8196	1.0227	0.9956	0.9735	0.8903	0.9938	1.0466	0.8014	0.8503	1.1946	0.9716	1.0554	1.1947	0.855	0.7608	1.0044	0.8894	0.8536	0.9127	0.9661
176	3-methoxytyrosine	Amino Acid	Tyrosine Metabolism	12017	LC/MS Pos	1342	1771	212.092	300-48-1	1670	8948		HMDB01434	3-methoxytyrosine	1.04709	1.13009	0.222364	1.07927	0.9183	0.8687	1.3274	0.8575	0.9701	1.2223	0.9137	1.1245	1.1941	1.1631	1.1741	1.0448	1.0069	1.094	0.8269	1.0152	1.0025	1.1879	0.9393	1.6856	1.0749	0.9931	1.1056	1.2468	1.0591	0.8811	1.122	0.9832	1.2239	1.4312
144	tyrosine	Amino Acid	Tyrosine Metabolism	1299	LC/MS Pos	815	1516.3	182.081	60-18-4	6057	5833	C00082	HMDB00158	tyrosine	0.947213	1.00781	0.287717	1.06397	0.9859	0.654	1.082	0.8503	0.8614	0.9779	0.7389	0.9966	1.2915	0.8288	0.8002	1.1781	1.0314	1.0564	0.8748	0.9879	1.0609	1.0046	0.8238	1.334	1.0942	1.1253	1.1467	0.8827	0.9255	0.8092	1.0034	0.9293	0.9553	1.0343
408	proline	Amino Acid	Urea cycle; Arginine and Proline Metabolism	1898	LC/MS Pos	480	805	116.071	147-85-3	145742	128566	C00148	HMDB00162	proline	1.03566	1.34384	0.000161702	1.29757	0.852	1.0357	1.1049	1.0178	1.009	1.0421	0.9817	0.8833	1.1399	1	1.1344	0.9562	1.1623	1.2948	0.9208	1.1471	1.3278	1.815	1.2878	1.6144	1.3801	1.1593	1.3732	1.1242	0.991	1.191	1.1291	1.7747	1.2658	1.5771
407	homocitrulline	Amino Acid	Urea cycle; Arginine and Proline Metabolism	22138	LC/MS Pos	100000963	821.7	190.119	1190-49-4	65072	58582	C02427	HMDB00679	homocitrulline	1.15872	0.955467	0.000217581	0.824588	0.9148	1.1773	1.217	0.9008	1.2611	0.9746	1.4545	1.1795	1.1903	1.2255	1.075	1.109	1.3732	1.173	1.1552	0.8107	0.8859	0.8449	0.9998	1.0522	1.1789	0.8781	0.8943	0.9452	0.9967	1.1145	0.8457	1.0115	0.8802	0.9934
429	N,N,N-trimethyl-alanylproline betaine (TMAP)	Amino Acid	Urea cycle; Arginine and Proline Metabolism	62947	LC/MS Pos	100020217	1282	229.155						N,N,N-trimethyl-alanylproline betaine (TMAP)	0.88508	1.0326	0.000294124	1.16667	0.7696	0.8407	0.9871	0.7187	0.9032	0.9451	0.8771	0.9032	0.9013	0.8613	1.0227	0.8728	1.033	0.8805	0.7599	1.0129	1.048	0.8691	1.0749	0.9709	1.2442	1.1349	0.8761	1.077	0.9823	0.94	1.1649	1.1067	1.0104	0.9767
432	argininate*	Amino Acid	Urea cycle; Arginine and Proline Metabolism	57461	LC/MS Pos	100002769	910	176.103	157-07-3	160437	140984		HMDB03148	argininate*	0.952327	1.09433	0.00357524	1.14912	0.7686	0.8311	1.2013	0.8105	1.0227	0.9278	0.773	1.0482	1.1003	0.9533	0.9137	0.8338	1.1084	1.0015	0.9907	0.9777	1.1783	1.0455	1.0857	1.1502	1.1334	1.1365	1.0121	1.2313	1.0733	0.8508	1.1594	1.2995	1.106	0.9753
400	ornithine	Amino Acid	Urea cycle; Arginine and Proline Metabolism	1493	LC/MS Pos	444	614	133.097	3184-13-2	6262	6026	C00077	HMDB03374	ornithine	1.44815	1.08743	0.00518847	0.75091	1.8327	1.1204	1.9964	1.2965	1.1663	1.764	1.2933	1.1271	1.5927	1.2096	0.9454	1.3863	2.2839	1.4876	1.2201	0.9244	1.3028	1.1945	1.1637	1.0623	1.5783	1.4223	1.1837	0.837	0.9624	0.8262	0.6696	0.8193	1.4436	0.9214
423	trans-4-hydroxyproline	Amino Acid	Urea cycle; Arginine and Proline Metabolism	32306	LC/MS Pos	1001	685	132.066	51-35-4	5810	5605	C01157	HMDB00725	trans-4-hydroxyproline	2.13544	1.67254	0.0205175	0.78323	1.3929	2.4469	1.8736	2.4324	1.4864	2.253	1.7234	2.1333	1.3881	2.487	2.8265	2.0669	1.9242	3.4745	2.1225	0.8727	2.0623	1.7722	1.4397	2.6143	1.1742	1.4693	1.5248	1.8043	1.1273	1.3897	2.0701	1.6447	1.7983	2.3242
397	argininosuccinate	Amino Acid	Urea cycle; Arginine and Proline Metabolism	15497	LC/MS Pos	232	709.8	291.13	156637-58-0	828	805	C03406	HMDB00052	argininosuccinate	0.773473	1.12175	0.0308348	1.45028	0.8124	0.6564	1.087	0.5619	1.4262	0.9188	0.5624	0.4269	0.5624	0.4269	0.4269	0.4269	1.5154	0.7555	1.0361	0.8214	1.9865	1.4755	0.8082	1	1	1.6972	0.9386	0.5597	0.6239	0.7102	0.8448	0.9013	1.5311	1.9279
412	N-acetylarginine	Amino Acid	Urea cycle; Arginine and Proline Metabolism	33953	LC/MS Pos	100001266	1116	217.13	155-84-0	67427	60752	C02562	HMDB04620	N-acetylarginine	1.14672	1.27499	0.192536	1.11186	1.3291	0.9889	1.4365	0.8681	1.2559	1.1226	0.9287	1.073	1.061	1.1214	1.1483	0.9844	1.3753	1.4019	1.1057	0.9139	1.573	1.5277	1.035	1.3511	1.2174	1.6566	0.9559	1.0342	0.9613	0.8207	1.1738	1.3291	1.7697	1.8055
411	dimethylarginine (SDMA + ADMA)	Amino Acid	Urea cycle; Arginine and Proline Metabolism	36808	LC/MS Pos	100001810	810	203.15	102783-24-4	123831	110375	C03626	HMDB01539	dimethylarginine (SDMA + ADMA)	1.54205	1.35897	0.254078	0.881271	1.6369	1.3157	2.6217	1.1644	1.1862	2.3813	1.1595	1.1644	0.8489	1.4099	1.4836	1.9203	1.8752	1.53	1.4328	1	1.4406	1.3847	1.3689	1.2606	1.1739	1.7185	1.142	0.9506	2.0361	0.7416	1.2605	1.3091	1.5038	2.0936
404	2-oxoarginine*	Amino Acid	Urea cycle; Arginine and Proline Metabolism	55072	LC/MS Pos	100002784	1020	174.087		558	542	C03771	HMDB04225	2-oxoarginine*	1.18474	1.39834	0.30746	1.18029	1.6322	1.2404	1.597	0.7058	0.92	1.4156	0.9664	0.799	0.9686	0.8572	1.3635	1.0968	1.6407	1.6088	0.9591	0.8929	1.3419	1.37	1.0212	1.4077	0.9886	1.6744	0.9638	0.9849	1.215	0.6198	1.729	1.2358	3.7124	1.8177
405	citrulline	Amino Acid	Urea cycle; Arginine and Proline Metabolism	2132	LC/MS Pos	391	730.3	176.103	372-75-8	9750	810	C00327	HMDB00904	citrulline	1.12878	1.09093	0.358421	0.966471	1.0835	1.1188	1.1982	0.9292	1.0169	1.2418	1.1402	1.1476	1.1386	1.0793	1.1763	1.1004	1.1896	1.3428	1.0285	0.9798	1.2046	1.2459	0.9679	1.0573	1.0808	1.0942	1.3282	1.115	0.8932	0.9683	1.2398	1.0755	1.0027	1.1108
428	N-methylproline	Amino Acid	Urea cycle; Arginine and Proline Metabolism	37431	LC/MS Pos	100001956	831	130.086	475-11-6	557	541			N-methylproline	0.87782	0.953213	0.365521	1.08589	0.7905	0.7313	0.9697	0.6712	0.8229	1.3347	0.755	1.1956	1.1832	0.7825	0.6053	0.5822	0.7146	1.0868	0.9418	0.9165	0.8643	0.9714	0.6873	0.9981	0.9109	1.0739	1.2745	1.0195	0.6236	1.0362	1.1304	0.9524	0.5266	1.3126
398	urea	Amino Acid	Urea cycle; Arginine and Proline Metabolism	1670	LC/MS Pos	533	739	121.072	57-13-6	1176	1143	C00086	HMDB00294	urea	0.942	0.98982	0.54984	1.05076	0.9331	0.8037	0.8768	0.6536	0.9765	0.787	1.1472	1.0797	1.5437	0.7992	0.6777	0.7449	1.1451	1.1629	0.7989	1.2259	1.1065	1.1285	0.7983	1.0013	1.1395	0.9781	1.2287	0.9837	0.6112	0.6473	1.1047	1.0389	0.8114	1.0433
425	pro-hydroxy-pro	Amino Acid	Urea cycle; Arginine and Proline Metabolism	35127	LC/MS Pos	100001167	950	229.118	18684-24-7	11673055	9847785		HMDB06695	pro-hydroxy-pro	1.03564	1.14649	0.594548	1.10704	1.0165	0.328	0.7576	0.9094	1.429	0.7702	1.3738	1.8314	0.845	0.6275	1.1667	1.0257	1.3516	1.1343	0.9679	0.328	0.5221	0.9835	0.8865	1.2406	1.7718	3.2572	1.3667	1.0757	0.9567	1.1785	0.328	0.805	1.465	1.0321
396	arginine	Amino Acid	Urea cycle; Arginine and Proline Metabolism	1638	LC/MS Pos	231	700	175.119	1119-34-2	232	227	C00062	HMDB00517	arginine	1.30149	1.27284	0.813743	0.977989	1.4395	1.4238	1.8095	1.2247	1.2745	1.4184	1.114	0.974	0.806	1.3603	1.1605	0.9075	1.7544	1.4723	1.3829	0.9395	1.848	1.4688	1.0746	1.5897	1.0209	1.3519	0.9914	0.9147	1.0398	0.8543	1.1333	1.2806	1.4458	2.1393
415	N-(ADP-ribosyl)-arginine (2)*	Amino Acid	Urea cycle; Arginine and Proline Metabolism	62803	LC/MS Neg	100020897	1121	714.166						N-(ADP-ribosyl)-arginine (2)*	1.52968	1.56508	0.834934	1.02314	1.8736	2.0652	2.1853	1.3612	1.2816	1.526	1.3605	1.381	0.9679	0.9071	1.5005	0.9889	2.0273	2.3286	1.1905	1.03	1.8704	1.8131	1.435	2.0352	1.4665	1.9913	1.2898	1.0173	1.117	0.7532	1.8793	1.5711	1.7944	2.4126
418	N-delta-acetylornithine	Amino Acid	Urea cycle; Arginine and Proline Metabolism	43249	LC/MS Pos	100004523	887	175.108		9920500	8096135			N-delta-acetylornithine	1.23902	1.22749	0.847018	0.990697	1.0156	1.2645	1.1549	1.0049	1.0795	1.1221	1.2767	1.3946	1.2637	1.2831	1.5722	1.1206	1.2588	1.5309	1.2432	1.0445	1.3143	1.193	1.0403	1.4131	1.1871	1.1416	1.168	1.2377	1.1139	0.9721	1.3007	1.5272	1.4081	1.3508
1248	N6-carboxymethyllysine	Carbohydrate	Advanced Glycation End-product	36713	LC/MS Pos	100001768	639	205.118	1404817	123800	11217184			N6-carboxymethyllysine	0.700193	0.58408	0.0766224	0.83417	0.8342	0.4351	0.858	0.5056	0.7834	0.9332	0.695	0.6147	0.6924	0.5166	0.5037	0.915	1.0668	0.5561	0.5931	0.6836	0.4545	0.5932	0.7671	0.5268	0.6325	0.5169	0.7073	0.5631	0.8386	0.8168	0.4252	0.4485	0.3169	0.4702
1247	N-glycolylneuraminate	Carbohydrate	Aminosugar Metabolism	37123	LC/MS Neg	100001491	647	324.094	1113-83-3	123802	3794850	C03410	HMDB00833	N-glycolylneuraminate	1.08792	1.02095	0.447718	0.938439	1.1169	0.9115	1.139	1.6729	1.1709	1.1311	0.9005	0.9361	1.1573	1.1437	1.0198	0.76	0.8952	0.7942	1.5697	0.7172	1.0252	1.3199	0.8888	1.1707	1.3719	0.782	0.7995	0.8859	1.2219	1.045	0.8693	1.1408	1.2842	0.7919
1232	N-acetylneuraminate	Carbohydrate	Aminosugar Metabolism	32377	LC/MS Pos	1162	796.9	310.113	131-48-6	439197	10292217	C00270	HMDB00230	N-acetylneuraminate	1.00062	1.02541	0.492671	1.02478	0.8848	0.8296	1.0038	0.8235	1.0372	1.117	1.0074	1.0478	1.022	1.2083	1.103	0.9997	0.9366	1.0005	0.9881	0.8924	1.0451	1.04	1.0003	1.1819	1.0601	1.1426	0.898	1.1298	1.1303	0.9708	0.9084	0.9646	0.9995	1.0174
1113	maltohexaose	Carbohydrate	Glycogen Metabolism	35170	LC/MS Neg	100001448	1215	989.32	34620-77-4	439606	4450599	C01936	HMDB12253	maltohexaose	0.894753	0.753273	0.0656337	0.841878	0.92	0.8134	0.9157	0.8861	0.7913	0.9793	0.9833	0.7796	0.816	0.98	1.0613	0.761	1.0041	0.7831	0.9471	0.9676	0.449	0.6392	0.9959	0.7893	1.1296	0.566	0.6104	0.5593	0.8231	0.6231	0.5263	0.7035	1.4088	0.508
1116	maltotetraose	Carbohydrate	Glycogen Metabolism	15910	LC/MS Neg	100000275	910	665.215	34612-38-9	446495	393830	C02052	HMDB01296	maltotetraose	1.1085	1.97669	0.138424	1.78321	1.0096	1.2087	1.1505	1.0734	0.4773	0.732	1.4331	1.4504	0.8922	0.7839	2.4276	0.9533	0.9364	1.2271	0.872	2.1874	1	0.8899	1.0035	1.5293	4.335	1.2348	1.3511	0.5529	0.9201	0.4093	0.8654	1.3311	8.8005	3.24
1115	maltopentaose	Carbohydrate	Glycogen Metabolism	35163	LC/MS Pos	100001447	1110	829.282	34620-76-3	13489094	2941513	C06218	HMDB12254	maltopentaose	0.566133	2.38743	0.296858	4.21707	0.4436	3.5673	1.1507	0.0505	0.2573	0.0627	0.0505	2.5559	0.0505	0.0505	0.0505	0.0505	0.0505	0.0505	0.0505	0.7461	0.0505	2.9653	0.5441	0.7516	1.251	1.177	0.0505	0.0505	0.4354	1.0517	0.0505	0.0505	25.9013	0.7354
1118	maltotriose	Carbohydrate	Glycogen Metabolism	44688	LC/MS Neg	100000276	812	503.162	1109-28-0	439586	388669	C01835	HMDB01262	maltotriose	0.983313	0.9348	0.776612	0.950663	0.9366	1.0091	1.1524	1.1481	0.4451	1.0924	1.0981	0.8147	0.7147	1.0208	1.5658	0.8704	0.9949	0.8872	0.9994	1.036	0.5294	0.641	1.0051	0.9267	1.7589	0.5875	0.734	0.4765	0.9222	0.3419	0.6021	0.8283	2.7757	0.8567
1056	2,3-diphosphoglycerate	Carbohydrate	Glycolysis, Gluconeogenesis, and Pyruvate Metabolism	15664	LC/MS Neg	1227	555	264.952	102783-53-9	186004	161681	C01159	HMDB01294	2,3-diphosphoglycerate	1.00333	2.81729	0.0237946	2.80795	1.538	1	2.2053	1.1145	0.4854	0.7619	1.351	0.7582	0.9669	0.3855	1.1283	0.4826	1.2386	1.0315	0.6022	4.2739	3.0945	0.797	2.4035	1.3324	1.3399	5.116	1.3499	0.6918	0.4316	0.5905	10.2593	1.6655	7.7926	1.1209
1063	phosphoenolpyruvate (PEP)	Carbohydrate	Glycolysis, Gluconeogenesis, and Pyruvate Metabolism	597	LC/MS Neg	463	587.3	166.975	10526-80-4	1005	980	C00074	HMDB00263	phosphoenolpyruvate (PEP)	0.98796	3.58693	0.0454242	3.63064	1.4022	0.9351	1.6951	1.1912	0.5189	1.083	1.3228	0.8363	0.792	0.5675	1.3167	0.5214	0.9154	1.089	0.6328	3.7093	3.3136	1.0093	1.954	1.1975	1.2912	6.4827	1.1799	0.753	0.5527	0.699	11.5848	1.5149	17.2952	1.2668
1062	3-phosphoglycerate	Carbohydrate	Glycolysis, Gluconeogenesis, and Pyruvate Metabolism	1414	LC/MS Neg	132	583	184.986	80731-10-8	724	10669764	C00597	HMDB00807	3-phosphoglycerate	0.965053	3.38783	0.0454752	3.51051	1.3006	0.9154	1.5397	1.1826	0.5015	1.1708	1.2976	0.8098	0.7378	0.5624	1.2807	0.5468	0.8618	1.1018	0.6665	3.405	3.2156	0.973	1.9293	1.1949	1.2671	5.9111	1.1014	0.6819	0.6398	0.6824	10.8544	1.4882	16.2226	1.2507
1057	dihydroxyacetone phosphate (DHAP)	Carbohydrate	Glycolysis, Gluconeogenesis, and Pyruvate Metabolism	15522	LC/MS Neg	309	603	168.991	102783-56-2	668	3833110	C00111	HMDB01473	dihydroxyacetone phosphate (DHAP)	0.928987	3.5307	0.13276	3.80059	0.8511	0.7985	1.0046	0.7919	0.9548	0.9805	0.8509	1.0941	0.8153	0.8233	0.9531	0.8998	1.1713	1.1505	0.7951	1.1093	0.9867	0.9898	0.9137	0.9961	1.0444	16.6404	1.0327	0.9117	0.6709	1.0236	2.29	0.9904	22.0284	1.3324
1068	glycerate	Carbohydrate	Glycolysis, Gluconeogenesis, and Pyruvate Metabolism	1572	LC/MS Neg	1052	650	105.019	600-19-1	752	732	C00258	HMDB00139	glycerate	1.1218	2.54416	0.153215	2.26793	1.1848	1.1043	1.3901	1.3135	0.6316	1.3339	1.1185	0.8585	1.1647	0.9315	1.6483	0.8772	1.0834	1.2008	0.9859	1.7389	2.3222	0.995	1.3133	1.264	1.005	3.0561	0.9544	0.7544	0.8946	0.7157	5.2343	1.3277	15.3906	1.1962
1045	1,5-anhydroglucitol (1,5-AG)	Carbohydrate	Glycolysis, Gluconeogenesis, and Pyruvate Metabolism	20675	LC/MS Neg	100000580	802	163.061	154-58-5	64960		C07326	HMDB02712	1,5-anhydroglucitol (1,5-AG)	1.07725	0.98848	0.270878	0.917599	0.954	0.91	1.1335	1.2051	0.7999	1.3991	0.9779	0.9578	1.2102	0.8534	1.1804	1.3571	1.1913	1.0789	0.9501	0.8427	0.7131	0.8702	1.1401	1.1868	0.9395	0.7542	0.9989	0.9011	1.6874	0.7142	1.1477	1.1179	0.9251	0.8883
1055	fructose 1,6-diphosphate/glucose 1,6-diphosphate/myo-inositol diphosphates	Carbohydrate	Glycolysis, Gluconeogenesis, and Pyruvate Metabolism	46896	LC/MS Neg	100002180	551	338.989				C00354		fructose 1,6-diphosphate/glucose 1,6-diphosphate/myo-inositol diphosphates	1.17676	2.99891	0.298338	2.54844	1.4219	1.1599	1.1624	0.8271	0.7234	1.1371	1.01	1.2422	1.3492	1.0662	1.6086	0.9334	1.0283	1.7682	1.2135	0.8727	0.8817	0.9975	1.0425	0.9723	1.093	5.1244	0.8824	0.6762	0.6212	0.6796	1.838	1.0347	26.7163	1.5511
1064	pyruvate	Carbohydrate	Glycolysis, Gluconeogenesis, and Pyruvate Metabolism	42582	LC/MS Neg	823	732.4	87.0088	127-17-3	1060	96901	C00022	HMDB00243	pyruvate	1.26446	1.03597	0.414738	0.819296	1.7586	1.4181	1.8744	0.8089	0.2081	2.7354	1.3865	0.1174	0.6928	0.1174	1.3063	1.3805	2.298	1.7134	1.1511	1.0089	0.1174	1.3806	1.9236	0.1174	1.3335	0.6012	1.237	0.1174	1.6337	0.1174	0.3253	1.8025	1.8274	1.9962
1065	lactate	Carbohydrate	Glycolysis, Gluconeogenesis, and Pyruvate Metabolism	527	LC/MS Neg	482	681.6	89.0244	79-33-4	612	592	C00186	HMDB00190	lactate	1.05633	1.06622	0.782634	1.00937	0.9722	1.0728	1.0345	1.0013	0.9031	1.2222	1.1139	0.9314	1.0145	1.1273	1.2857	0.9472	1.1313	1.0623	1.0252	0.9151	1.0373	0.9848	1.1011	1.1768	1.1354	1.1047	0.9837	0.9756	1.1573	0.9518	1.1173	1.1921	1.1018	1.0585
1199	UDP-glucose/UDP-galactose	Carbohydrate	Nucleotide Sugar	38670	LC/MS Neg	100002997	645	565.05				C00029	HMDB00286	UDP-glucose/UDP-galactose	0.99962	1.05892	0.402079	1.05932	1.0111	1.0983	1.1	0.8904	0.723	1.1566	0.8744	0.9821	1.1936	1	1.2326	0.899	0.7816	1.099	0.9526	1.0544	0.8167	1.3168	1.1438	1.0638	1.1832	0.6516	1.0415	1.2738	1.3476	0.8953	1.2898	0.979	0.6516	1.1749
1201	UDP-glucuronate	Carbohydrate	Nucleotide Sugar	2763	LC/MS Neg	1097	588	579.027	28053-08-9;63700-19-6	17473	16522	C00167	HMDB00935	UDP-glucuronate	1.01653	1.06265	0.538808	1.04537	1.3413	0.9962	0.9995	0.9979	0.8751	0.7817	0.7579	1.2267	1.2431	1.0813	1.0423	0.8788	0.9332	1.0158	1.0772	0.7533	0.9126	1.0005	0.693	1.3472	1.2008	0.9252	1.2191	1.3468	0.962	1.3872	0.8104	1.1031	0.916	1.3626
1071	6-phosphogluconate	Carbohydrate	Pentose Phosphate Pathway	15442	LC/MS Neg	100000341	583.9	275.017	921-62-0;53411-70-4	91493	82615	C00345	HMDB01316	6-phosphogluconate	1.24195	1.10915	0.0546384	0.893066	1.2253	1.217	1.0741	1.2058	1.3227	1.3191	1.2043	0.998	0.872	1.5744	1.5022	1.0644	1.2065	1.3424	1.5011	1.1157	0.9117	1.0651	0.9577	1.4412	1.0377	1.2441	0.9521	0.8196	1.112	1.0084	1.2623	1.2188	1.2064	1.2844
1082	sedoheptulose-7-phosphate	Carbohydrate	Pentose Phosphate Pathway	35649	LC/MS Neg	100001628	599.6	289.033	2646-35-7	616	596	C05382	HMDB01068	sedoheptulose-7-phosphate	1.05829	1.04983	0.926849	0.992012	0.8731	1.0182	0.97	1.0576	1.4669	1.0591	0.7657	1.209	1.2475	1.1859	1.0129	1.1244	0.8239	0.9623	1.0978	0.8963	1.1043	1.0571	0.7704	1.0894	1.2994	0.7905	1.0088	1.1174	1.4709	1.6661	0.5602	1.0504	0.5873	1.279
3857	dehydroascorbate	Cofactors and Vitamins	Ascorbate and Aldarate Metabolism	34302	LC/MS Neg	301	739.6	173.009	490-83-5	835	812	C05422	HMDB01264	dehydroascorbate	1.3117	1.29579	0.890777	0.987868	1.1426	1.1143	1.1513	0.8447	1.7519	1.1614	1.3091	1.56	2.0313	1.0441	1.272	1.3808	1.7939	1.0795	1.0386	1.1953	1.4658	0.994	1.0289	1.5649	1.1362	1.8238	1.3254	1.3559	1.006	1.7477	0.916	1.4725	0.9199	1.4845
3892	5-methyltetrahydrofolate (5MeTHF)	Cofactors and Vitamins	Folate Metabolism	18330	LC/MS Neg	1244	1820	458.179	68703-91-3;68792-52-9	146	143	C00440	HMDB01396	5-methyltetrahydrofolate (5MeTHF)	0.819813	1.04455	0.00732479	1.27414	0.8714	0.6996	0.6996	0.6996	0.9964	0.8126	0.8661	1.0153	1.2405	0.6996	0.6996	0.8463	0.6996	0.7514	0.6996	0.9084	0.8976	1.1813	0.792	0.6996	1.2349	1.5769	1.2488	1.1029	0.7394	1.2854	1.1034	0.9367	1.2351	0.7259
3820	nicotinamide riboside	Cofactors and Vitamins	Nicotinate and Nicotinamide Metabolism	33013	LC/MS Pos	100001310	930	255.098	1341-23-7	439924		C03150	HMDB00855	nicotinamide riboside	0.993753	0.738687	0.026318	0.74333	1.4282	0.8622	0.7039	0.602	1.9382	1.0086	0.6881	1.1173	1.0548	0.7154	0.923	0.6918	1	1.2177	0.9551	0.4272	0.6859	0.7893	0.4272	0.7757	1.2144	1.0464	0.9972	0.7661	0.959	0.6775	0.4272	0.5778	0.5294	0.78
3817	nicotinamide	Cofactors and Vitamins	Nicotinate and Nicotinamide Metabolism	594	LC/MS Pos	432	1271.1	123.055	98-92-0	936	911	C00153	HMDB01406	nicotinamide	0.990673	1.03713	0.0671437	1.04689	1.0091	0.8829	1.0865	0.872	0.9056	1.0479	1.0304	1.0332	0.9464	0.9837	1.0174	0.938	1.0669	1.0992	0.9409	0.9996	1.0142	1.1149	0.9958	1.1083	1.0849	0.9681	1.0053	1.0716	1.0726	0.9011	1.0822	1.0323	1.0088	1.0972
3834	trigonelline (N'-methylnicotinate)	Cofactors and Vitamins	Nicotinate and Nicotinamide Metabolism	32401	LC/MS Pos	100001092	771.8	138.055	535-83-1	5570	5369	C01004	HMDB00875	trigonelline (N'-methylnicotinate)	1.04437	1.13942	0.160376	1.09101	0.9792	1.3902	1.0187	1.173	1.1268	1.0886	1.0175	0.9856	1.1538	0.8743	0.8689	0.6713	1.0317	1.2287	1.0573	1.1896	1.1204	1.1414	0.9787	1.134	1.1958	1.028	1.0953	1.0913	1.0306	0.6929	1.1953	1.5422	1.4198	1.236
3821	nicotinamide adenine dinucleotide (NAD+)	Cofactors and Vitamins	Nicotinate and Nicotinamide Metabolism	5278	LC/MS Neg	1310	1434	662.102	53-84-9	5893	5681	C00003	HMDB00902	nicotinamide adenine dinucleotide (NAD+)	0.921413	1.03875	0.286234	1.12734	0.7487	0.767	0.6405	0.8107	1.1807	0.5699	1.2567	1.2275	1.4201	0.9939	1.0353	0.6136	0.7745	1.0061	0.776	0.8562	0.9479	1.6334	0.999	1.1127	1.1199	0.6246	1.8108	1.1834	0.5842	0.9436	0.8913	1.0106	0.8007	1.0629
3837	N1-Methyl-4-pyridone-3-carboxamide	Cofactors and Vitamins	Nicotinate and Nicotinamide Metabolism	62593	LC/MS Pos	100001469	1646	153.066	769-49-3	440810	389671	C05843	HMDB04194	N1-Methyl-4-pyridone-3-carboxamide	1.00907	0.92214	0.376738	0.913854	0.9187	0.4244	0.9592	0.7604	0.8684	1.119	1.2376	1.041	1.4137	1.0488	1.5045	1.1927	0.7165	1.2373	0.6938	0.73	1.0368	0.8094	0.5732	0.7282	0.9542	1.3294	0.8673	0.6121	0.9298	0.9255	0.9839	1.026	1.452	0.8743
3836	N1-Methyl-2-pyridone-5-carboxamide	Cofactors and Vitamins	Nicotinate and Nicotinamide Metabolism	40469	LC/MS Pos	100001468	1688	153.066	701-44-0	69698	62899	C05842	HMDB04193	N1-Methyl-2-pyridone-5-carboxamide	1.01203	0.96702	0.541815	0.955522	0.9759	0.7029	0.8074	0.7427	0.9904	0.8441	1.1148	1.1109	1.3295	0.9928	1.333	1.2082	0.9421	1.319	0.7668	0.8725	1.0072	1.0303	0.6733	0.9339	1.0315	1.1547	1.0096	0.7094	0.759	0.9201	1.0617	0.9485	1.401	0.9926
3829	1-methylnicotinamide	Cofactors and Vitamins	Nicotinate and Nicotinamide Metabolism	27665	LC/MS Pos	55	691.3	137.071	1005-24-9	10129985	8305504	C02918	HMDB00699	1-methylnicotinamide	1.38299	1.36219	0.851587	0.98496	1.0747	1.3929	1.0615	1.3855	1.82	1.1909	0.9957	1.4114	1.2885	1.4527	1.8561	1.1205	1.3651	1.522	1.8073	1.2993	1.4432	1.419	1.1966	1.4867	0.9728	1.4165	1.0335	1.3242	0.9942	1.1781	1.5563	1.2269	1.5931	2.2924
3847	pantetheine	Cofactors and Vitamins	Pantothenate and CoA Metabolism	57555	LC/MS Neg	100001495	2765	277.123	496-65-1	439322	388453	C00831		pantetheine	0.915753	1.40536	0.00489129	1.53465	1.0026	0.9527	0.8565	0.5497	1.2819	0.5321	0.9496	0.7145	0.7798	0.9075	1.1904	0.8586	1.1099	1.1009	0.9496	0.8773	1.3002	1.5635	1.4075	0.6337	0.9974	1.9996	1.0791	1.2873	0.4717	1.3591	2.1154	1.2829	2.4322	2.2735
3849	3'-dephosphocoenzyme A	Cofactors and Vitamins	Pantothenate and CoA Metabolism	18289	LC/MS Neg	100000138	2013	686.142	3633-59-8	444485	392407	C00882	HMDB01373	3'-dephosphocoenzyme A	0.758693	1.25755	0.0113577	1.65752	0.7604	1.0607	1.0555	0.8327	0.2966	0.5981	0.7304	0.6575	0.7087	0.6683	1.0118	0.588	0.662	0.7615	0.9882	1.264	1.5191	0.9349	1.1926	1.1728	1.1664	0.7425	1.0146	0.5311	1.0767	1.1335	0.8751	1.5303	3.5368	1.1728
3851	coenzyme A	Cofactors and Vitamins	Pantothenate and CoA Metabolism	46322	LC/MS Neg	270	1448	382.55	85-61-0;18439-24-2	317	311	C00010	HMDB01423	coenzyme A	0.73228	1.39893	0.019382	1.91038	1.0607	0.9432	0.7669	0.3428	0.4104	0.7335	0.7372	0.6788	0.9156	0.6912	1.3127	0.3374	0.538	0.9399	0.5759	0.8742	2.0573	1.0796	1.13	1.0848	1.2932	1.5111	1.1454	0.9149	0.4439	0.9937	1.1138	1.6464	4.771	0.9247
3848	phosphopantetheine	Cofactors and Vitamins	Pantothenate and CoA Metabolism	15504	LC/MS Neg	100000328	1597	357.089		987	103123	C01134	HMDB01416	phosphopantetheine	0.856653	0.937793	0.0525995	1.09472	0.8172	0.6807	0.7756	0.6883	0.8575	0.7419	0.9267	0.8623	0.9461	0.9604	0.8732	0.8858	0.8864	0.9632	0.9845	0.7045	0.9308	1.0163	0.9862	0.7478	0.9839	0.9204	1.005	1.1234	0.744	0.9962	1.074	0.9221	0.9919	0.9204
3845	pantothenate	Cofactors and Vitamins	Pantothenate and CoA Metabolism	1508	LC/MS Neg	1024	1498.7	218.103	137-08-6	6613	6361	C00864	HMDB00210	pantothenate	0.94094	0.89478	0.426357	0.950943	0.9238	0.7437	1.0106	1.0558	0.7071	1.0176	0.8316	1.0781	1.2373	1.034	1.0305	0.8667	0.925	0.8796	0.7727	0.7194	0.7598	0.9813	0.8224	1.1457	1.1288	0.6256	1.0296	1.0066	0.9457	1.1056	0.9059	0.7194	0.7459	0.78
3850	3'-dephospho-acetyl-CoA	Cofactors and Vitamins	Pantothenate and CoA Metabolism	54675	LC/MS Neg	100010805	2313	728.152		193680	168079			3'-dephospho-acetyl-CoA	0.909493	0.914867	0.952421	1.00591	1.3893	0.8494	1.0654	0.9297	0.9043	0.8448	1.0062	0.5905	0.9057	0.8963	0.7259	0.7585	0.8409	0.8021	1.1334	1.3929	1.0025	1.0768	0.9577	0.5905	0.881	0.7077	1.0763	0.5905	0.5905	1.0972	0.5905	1.2577	1.3207	0.5905
3897	pterin	Cofactors and Vitamins	Pterin Metabolism	43023	LC/MS Pos	100004216	1545	164.057	22363-60-4	73000	65806	C00715	HMDB00802	pterin	1.07803	0.992187	0.240135	0.920367	0.8645	0.7957	1.1264	0.8528	1.1601	1.1668	0.8906	1.4642	1.1402	1.21	1.2766	1.267	0.9097	1.1722	0.8737	0.8949	0.9367	1.4717	0.6262	1.0213	1.1213	0.9657	0.9749	1.0825	1.1603	0.8731	0.9629	0.9137	0.7605	1.1171
3843	flavin mononucleotide (FMN)	Cofactors and Vitamins	Riboflavin Metabolism	15797	LC/MS Neg	100000251	2390	455.097	130-40-5	710	690	C00061	HMDB01520	flavin mononucleotide (FMN)	1.041	0.905827	0.043317	0.87015	1.1828	1.0458	0.9582	1.01	0.9466	1.0043	0.9265	1.2677	1.4215	0.854	1.0418	0.9532	1.0592	1.04	0.9034	0.8727	0.8669	0.7989	0.9782	1.0858	1.2838	0.943	0.9957	0.7724	0.6744	1.2855	0.5978	0.8718	0.782	0.7785
3841	riboflavin (Vitamin B2)	Cofactors and Vitamins	Riboflavin Metabolism	1827	LC/MS Pos	500	3098.3	377.146	83-88-5	493570	431981	C00255	HMDB00244	riboflavin (Vitamin B2)	0.993387	1.03861	0.771233	1.04552	1.6238	1.0033	0.7767	0.7502	1.3662	0.8511	0.591	1.2525	1.7081	0.9264	1.0708	0.5106	0.7071	0.9638	0.7992	0.5333	1.0099	1.895	0.494	1.0291	2.1097	1.5203	1.0395	0.9473	0.6616	0.4183	0.9753	0.9649	0.9842	0.9967
3842	flavin adenine dinucleotide (FAD)	Cofactors and Vitamins	Riboflavin Metabolism	2134	LC/MS Neg	327	2425	784.15	146-14-5;84366-81-4	643975	559059	C00016	HMDB01248	flavin adenine dinucleotide (FAD)	0.897687	0.886447	0.827296	0.987479	1.0584	0.8494	0.9738	0.8121	0.7403	0.7431	0.7931	1.0374	1.2378	0.9138	1.0089	0.6763	0.7914	0.9515	0.878	0.726	0.9341	0.952	0.7298	0.9985	1.1277	0.6931	0.9842	0.9391	0.717	1.0316	0.8669	0.8375	0.8307	0.9285
3893	biopterin	Cofactors and Vitamins	Tetrahydrobiopterin Metabolism	12358	LC/MS Pos	1548	1562.7	238.093	22150-76-1	445040	392795	C06313	HMDB00468	biopterin	1.09554	1.14086	0.646409	1.04137	1	0.9973	1.1685	0.891	1.1337	1.2716	0.8807	1.1024	1.0428	1.1234	1.2665	1.0104	1.1208	1.0027	1.4213	0.8152	1.264	1.7926	0.9073	1.3989	1.0975	1.6911	0.9669	1.1784	0.8315	0.6219	0.7771	1.1289	1.5852	1.0564
3922	thiamin monophosphate	Cofactors and Vitamins	Thiamine Metabolism	15798	LC/MS Neg	523	1448	343.064	532-40-1	3382778	2627905	C01081	HMDB02666	thiamin monophosphate	0.734947	0.91902	0.105935	1.25046	1.0692	0.5099	0.9236	0.5099	0.6323	0.6733	0.6344	1.1475	1.5419	0.5099	0.5099	0.5824	0.5481	0.5099	0.722	0.9084	0.7846	1.2547	0.7051	0.7769	1.5723	0.5446	1.2232	1.1371	0.8903	1.1589	0.7732	0.6131	0.5099	0.933
3921	thiamin (Vitamin B1)	Cofactors and Vitamins	Thiamine Metabolism	5341	LC/MS Pos	873	702	265.112	59-43-8	1130		C00378	HMDB00235	thiamin (Vitamin B1)	0.847707	0.966113	0.234214	1.13968	1.2109	0.8739	1.2804	0.7844	1.1456	0.6081	0.5033	1.0133	1.0025	0.795	0.7159	0.4833	0.6888	0.795	0.8152	0.9975	0.9867	1.6381	0.6857	0.9447	1.0973	1.4028	0.8781	1.0278	0.6872	0.5082	0.6943	0.7911	1.1086	1.0436
3923	thiamin diphosphate	Cofactors and Vitamins	Thiamine Metabolism	35670	LC/MS Neg	522	1195.1	423.03	154-87-0	1132	8715	C00068	HMDB01372	thiamin diphosphate	0.676267	0.723887	0.672922	1.07042	0.8957	0.319	0.9062	0.6516	0.7645	0.6611	0.7871	1.35	0.9695	0.4307	0.3503	0.5921	0.6457	0.3748	0.4457	0.9791	0.3373	0.8528	0.7303	0.6055	1.0743	0.7442	1.0541	0.9896	0.7132	1.3633	0.3779	0.3384	0.3159	0.3824
3947	pyridoxal phosphate	Cofactors and Vitamins	Vitamin B6 Metabolism	5331	LC/MS Pos	492	1506	248.032	41468-25-1	1051	1022	C00018	HMDB01491	pyridoxal phosphate	0.9002	1.04284	0.010881	1.15845	0.7702	0.6609	0.9856	0.6384	1.0448	1.0395	0.9388	1.133	0.9555	0.8276	0.8597	1.012	0.9151	1.0039	0.718	1.0592	0.8571	1.053	0.8963	1.1435	0.9822	1.1754	0.933	1.1488	1.1654	0.875	1.0713	0.8536	1.1375	1.2913
3949	pyridoxate	Cofactors and Vitamins	Vitamin B6 Metabolism	31555	LC/MS Neg	100001121	2185	182.046	82-82-6	6723	6467	C00847	HMDB00017	pyridoxate	0.895573	0.618893	0.0260927	0.691058	1.1715	0.3835	0.7803	1.0505	0.7298	0.6315	1.1386	1.0895	1.5721	0.7197	1.1448	0.3835	0.9355	0.5625	1.1403	0.3835	0.3835	0.3835	0.8509	0.3835	1.0852	0.3835	1.0415	0.3835	0.3835	0.7556	0.3835	0.9495	1.1492	0.3835
1278	phosphate	Energy	Oxidative Phosphorylation	42109	LC/MS Neg	461	608	96.9696	7664-38-2	1061	1032	C00009	HMDB01429	phosphate	0.98824	0.978373	0.696911	0.990016	0.9538	0.8956	0.9535	0.9045	0.9832	1.0589	1.013	1.0312	1.0183	1.0038	1.0325	1.0097	1.0161	0.978	0.9715	0.8914	1.0007	1.0146	0.9968	1.0855	0.9806	0.8953	0.9772	1.0238	1.0006	1.0016	1.0123	1.0316	0.7269	1.0367
1264	malate	Energy	TCA Cycle	1303	LC/MS Neg	409	615.6	133.014	6915-15-7	525	510	C00149	HMDB00156	malate	0.8223	1.05835	2.99742e-06	1.28706	0.7866	0.7218	0.8255	0.7238	0.8265	0.7798	0.8379	0.9221	0.8568	0.631	0.9715	0.8148	1.017	0.9029	0.7165	1.062	1.1225	0.9916	1.0084	1.0421	1.0377	1.3824	1.0742	0.952	0.8232	1.0546	1.0973	1.0379	1.1609	1.0285
1260	succinylcarnitine (C4-DC)	Energy	TCA Cycle	37058	LC/MS Pos	100001948	1419	262.129	256928-74-2	71464481	28639166		HMDB61717	succinylcarnitine (C4-DC)	1.02689	0.923227	0.225846	0.899048	0.9475	1.0224	1.0688	1.156	1.2116	0.7575	0.7651	1.3102	0.9262	1.034	0.8117	0.5784	1.0544	1.4788	1.2808	1.2683	0.9394	1.015	1.0737	1.0849	0.8322	1.2161	0.7024	0.9381	0.5529	0.5334	0.7221	0.9776	1.0232	0.9691
1252	citrate	Energy	TCA Cycle	1564	LC/MS Neg	1124	582	191.02	77-92-9	311	305	C00158	HMDB00094	citrate	1.03211	0.97854	0.278062	0.9481	0.8717	0.8814	0.9567	0.9148	1.1883	1.0276	1.0095	1.1329	1.1589	0.9547	1.0023	1.1404	1.0904	1.0245	1.1275	0.8001	1.0248	0.9564	0.8462	1.1687	1.0719	0.7896	0.9905	1.0446	1.1213	1.1705	0.8848	1.0848	0.6376	1.0863
1274	2-methylcitrate/homocitrate	Energy	TCA Cycle	52282	LC/MS Neg	100008929	575	205.035						2-methylcitrate/homocitrate	0.94188	1.04254	0.306384	1.10687	1.1304	0.9619	0.5694	1.3015	0.7101	1.2022	0.5152	0.9801	1.3889	0.7457	0.5017	0.8453	0.9019	1.0107	1.3632	0.8679	1.4516	1.1253	0.6287	0.9893	1.1916	0.9504	1.1948	1.126	1.2516	0.6317	1.0764	0.915	1.2685	0.9693
1254	aconitate [cis or trans]	Energy	TCA Cycle	46173	LC/MS Neg	100001359	580	173.009						aconitate [cis or trans]	1.04167	1.04541	0.931417	1.00359	0.8818	0.8722	0.9493	0.9707	1.1999	1.1209	1.0018	1.11	1.2088	0.9517	0.9889	1.0735	1.1081	1.024	1.1635	0.8212	1.1417	0.9368	0.8814	1.2261	1.0726	1.0661	0.8976	0.95	1.1207	1.0993	1.022	1.2657	1.096	1.084
1656	deoxycarnitine	Lipid	Carnitine Metabolism	36747	LC/MS Pos	100001662	742.4	146.118	6249-56-5	134	705	C01181	HMDB01161	deoxycarnitine	1.17655	0.91392	2.81964e-05	0.776782	1.1415	1.0725	1.1735	1.0853	1.0829	1.172	1.0912	1.4524	1.2341	1.4712	1.2374	0.9445	1.0912	1.3273	1.0712	0.7389	0.9589	0.8496	0.8567	1.0359	1.1128	0.9186	0.9574	1.1713	0.8561	0.6296	0.9547	0.8066	1.0279	0.8338
1657	carnitine	Lipid	Carnitine Metabolism	15500	LC/MS Pos	100000007	688.9	162.112	461-05-2	10917	10455	C00318	HMDB00062	carnitine	0.931747	1.02725	0.103539	1.1025	1.034	0.7659	1.0676	0.8631	1.075	0.9694	0.7716	0.9396	1.0306	0.9206	1.0089	0.7758	0.9085	0.9951	0.8505	0.952	1.0144	1.1516	0.9561	1.1037	1.1754	1.3771	0.9349	1.0049	0.8586	0.6319	0.9652	1.1289	1.3288	0.8252
2902	corticosterone	Lipid	Corticosteroids	5983	LC/MS Pos	272	4851.2	347.222	50-22-6	5753	5550	C02140	HMDB01547	corticosterone	0.60386	1.29349	0.0106849	2.14204	1.2765	0.2747	0.2747	0.3546	0.5623	0.337	0.2747	0.9799	1.1339	0.2747	0.2747	0.7553	1.1618	0.8484	0.2747	0.2806	2.188	1.3085	1.2641	1.1204	1.5551	2.35	0.4423	1.9097	0.3061	1.1109	3.2533	0.2747	0.2747	1.764
1758	14-HDoHE/17-HDoHE	Lipid	Docosanoid	53034	LC/MS Neg	100009278	5296	343.228						14-HDoHE/17-HDoHE	0.933893	1.00387	0.559688	1.07493	1.0973	0.6076	0.7716	1.0586	1.664	0.819	0.2824	1.467	1	0.7661	0.8121	0.9859	0.8389	1	0.8379	1.5808	1.1478	0.6399	0.9401	0.9617	0.9347	1.2891	0.2682	1.2375	0.781	1.243	0.7691	1.2519	0.8472	1.1661
1832	12-HHTrE	Lipid	Eicosanoid	57393	LC/MS Neg	1261	5175	279.197	54397-84-1	5283141	4446265	C20388	HMDB12535	12-HHTrE	1.32103	1.29264	0.882498	0.978507	0.897	1.2436	1.8433	1.2078	1.8818	2.4268	1.0201	1.0724	1.3179	1.1349	1.5054	1.3831	0.7454	1.1026	1.0334	0.957	1.8805	0.8139	0.9116	1.368	0.5751	2.4404	1.1256	0.9118	2.0535	2.2741	0.641	1.3001	1.1101	1.0269
1839	oleoyl ethanolamide	Lipid	Endocannabinoid	38102	LC/MS Neg	1137	6450	324.291	11-58-0;111-58-0	5283454	4446574		HMDB02088	oleoyl ethanolamide	0.967973	1.08891	0.169739	1.12493	0.863	0.79	0.728	0.8442	0.9497	0.7927	1.2805	1.1236	0.9827	1.3069	1.4838	0.9677	0.7568	0.8402	0.8098	0.6658	1.8031	1.1057	0.8956	1.1438	1.0924	1.1664	1.0831	1.1882	1.0722	1.0208	1.0957	0.863	1.1325	1.0053
1842	palmitoyl ethanolamide	Lipid	Endocannabinoid	38165	LC/MS Neg	1489	6300	298.275	544-31-0	4671	4509	C16512	HMDB02100	palmitoyl ethanolamide	1.08816	1.18501	0.298868	1.08901	1.0935	0.9874	0.8992	1.0599	0.9068	1.2265	1.2791	1.3226	1.1445	1.1284	1.4598	1.1375	0.7308	0.9338	1.0126	0.7254	1.8697	1.0025	0.9479	1.4902	1.2172	1.1969	1.4537	1.2252	1.0249	1.011	1.1501	0.7911	1.5226	1.1468
1853	N-stearoyltaurine	Lipid	Endocannabinoid	39730	LC/MS Neg	100003240	5782	390.268	63155-80-6	168274	147194			N-stearoyltaurine	0.94906	1.0619	0.34395	1.1189	0.8093	0.5908	0.8442	0.8873	1.4891	0.786	0.8158	0.8269	1.5125	0.9995	1.5113	0.8174	0.6351	0.9065	0.8042	0.5715	0.9496	0.9031	0.6271	1.0005	1.2474	1.484	0.8055	1.0343	0.8655	1.9161	1.1278	0.954	1.2976	1.1445
1852	N-oleoyltaurine	Lipid	Endocannabinoid	39732	LC/MS Neg	100003119	5610	388.253	52514-04-2	6437033	4941625			N-oleoyltaurine	0.915347	1.08161	0.354386	1.18164	0.9053	0.3926	0.6481	0.5287	0.7201	0.4518	1.4241	1.1806	2.4679	0.9746	1.514	0.5095	0.7919	0.7842	0.4368	0.6293	1.0583	1.1565	0.6067	0.9254	2.0886	1.2837	0.7638	1.126	0.6032	1.7183	1.1272	1.0545	0.9647	1.1179
1854	N-palmitoyltaurine	Lipid	Endocannabinoid	39835	LC/MS Neg	100003239	5560	362.237	83982-06-3		14435932			N-palmitoyltaurine	0.937787	1.03693	0.440687	1.10572	0.8606	0.5663	0.8719	0.9419	0.6542	1.034	0.9111	1.0105	1.7891	0.8731	1.4417	0.9417	0.6655	0.8299	0.6753	0.5344	1.0327	1.123	0.506	1.1982	1.6314	0.7693	1.1935	0.9982	0.7922	1.7378	1.0985	0.5467	0.9434	1.4486
1858	linoleoyl ethanolamide	Lipid	Endocannabinoid	52608	LC/MS Neg	100006726	6150	322.275	68171-52-8	5283446	4446566		HMDB12252	linoleoyl ethanolamide	0.954193	0.98762	0.738526	1.03503	0.8186	0.8796	0.7771	1.0498	0.5691	0.8614	1.3174	1.075	1.4018	1.0733	1.4037	0.7905	0.7429	0.8934	0.6593	0.703	1.1975	1.4436	0.7023	1.2342	1.5322	0.7029	0.9433	0.8973	0.846	0.5698	0.8483	1.1382	1.1142	0.9415
1856	N-linoleoyltaurine*	Lipid	Endocannabinoid	61826	LC/MS Neg	100005814	5505	386.237						N-linoleoyltaurine*	0.938853	0.98112	0.835954	1.04502	0.9094	0.4056	0.7004	0.8165	0.6084	0.6207	1.5383	1.1882	3.0571	0.83	1.0956	0.4056	0.6198	0.736	0.5512	0.429	0.7242	1.4539	0.4306	1.1177	2.1023	0.9896	0.7244	0.9265	0.6204	1.1307	1.2188	0.814	0.9272	1.1075
1283	acetyl CoA	Lipid	Fatty Acid Metabolism	43840	LC/MS Neg	1830	1691	403.556	102029-73-2	444493	392413	C00024	HMDB01206	acetyl CoA	0.573113	0.844033	0.0175871	1.47272	1.0819	0.4509	0.6733	0.4509	0.5844	0.6078	0.7484	0.4509	0.8428	0.4509	0.4509	0.4509	0.4509	0.4509	0.4509	0.9764	0.4509	1.1803	1.0427	0.4509	1.0306	1.3873	1.0362	0.4509	0.4509	0.8072	0.4509	1	1.4944	0.4509
1648	(R)-3-hydroxybutyrylcarnitine	Lipid	Fatty Acid Metabolism (Acyl Carnitine, Hydroxy)	43264	LC/MS Pos	100003926	1477	248.149		53481617			HMDB13127	(R)-3-hydroxybutyrylcarnitine	0.76066	0.990433	0.0358234	1.30207	0.5774	0.68	0.7479	0.482	1.0311	1.0607	0.7264	0.8025	0.7024	0.7011	0.7209	0.6406	0.9137	0.9641	0.6591	0.8745	1.0693	1.2068	0.7186	0.9238	0.8373	0.8772	0.7757	0.8915	0.5186	0.6499	2.0168	1.0567	0.9377	1.5021
1649	(S)-3-hydroxybutyrylcarnitine	Lipid	Fatty Acid Metabolism (Acyl Carnitine, Hydroxy)	52984	LC/MS Pos	100009271	1372	248.149					HMDB13127	(S)-3-hydroxybutyrylcarnitine	0.789833	0.934247	0.116188	1.18284	0.5784	0.739	0.6385	0.4543	1.0001	1.1809	1.0017	0.7903	0.8127	0.7321	0.8112	0.6365	1.0189	0.9008	0.5521	0.9729	1.1626	0.9999	0.6575	0.7634	0.9042	0.8792	0.8906	0.9436	0.5622	0.7789	1.7079	0.9816	0.6238	1.1854
1650	3-hydroxyhexanoylcarnitine (1)	Lipid	Fatty Acid Metabolism (Acyl Carnitine, Hydroxy)	62557	LC/MS Pos	100020825	2206	276.181						3-hydroxyhexanoylcarnitine (1)	0.822347	0.740373	0.219093	0.900318	0.8102	0.6638	0.607	0.5519	0.996	1.0103	0.5811	1.1072	0.901	0.7061	0.7757	0.7376	0.7345	1.203	0.9498	0.6527	0.5939	1.1101	0.7308	0.7444	0.6982	0.767	0.6811	0.756	0.5133	0.6092	0.783	0.9365	0.5873	0.9421
1604	stearoylcarnitine (C18)	Lipid	Fatty Acid Metabolism (Acyl Carnitine, Long Chain Saturated)	34409	LC/MS Neg	100001391	6980	502.375	18822-91-8	6426855	21233653		HMDB00848	stearoylcarnitine (C18)	0.79732	1.66559	0.0578726	2.08899	0.9003	0.4789	0.4012	0.672	2.4334	0.4012	0.7183	0.4012	1.0191	1.1908	1.1495	0.7877	0.4012	0.6038	0.4012	1	1.1624	2.0987	0.5292	0.5456	0.5168	2.3102	1.3224	1.2136	0.7074	1.6708	5.1209	0.4012	0.7522	5.6325
1602	palmitoylcarnitine (C16)	Lipid	Fatty Acid Metabolism (Acyl Carnitine, Long Chain Saturated)	44681	LC/MS Pos	100000776	5204	400.342	6865-14-1	461	448	C02990	HMDB00222	palmitoylcarnitine (C16)	0.56704	9.29328	0.163179	16.3891	0.2622	0.8022	0.1748	0.3831	0.4949	0.2836	0.1688	1.2056	0.3052	0.8179	1.2038	1.0654	0.3059	0.3143	0.7179	2.1635	3.8352	14.2534	1.292	0.605	1.9802	7.0446	0.1688	0.1688	0.1712	4.4116	93.4374	0.6521	1.5085	7.7069
1596	octanoylcarnitine (C8)	Lipid	Fatty Acid Metabolism (Acyl Carnitine, Medium Chain)	33936	LC/MS Pos	100001247	4090	288.217	3671-77-0	123701	110274	C02838	HMDB00791	octanoylcarnitine (C8)	1.20114	1.03189	0.3132	0.859089	1.3016	1.0187	0.8759	0.7951	1.431	1.2677	1.0112	1	1.464	1.6416	1.5295	0.9888	1.3694	1.4367	0.8859	0.9505	0.5856	1.7352	0.8542	0.4389	0.7484	0.7961	0.9193	1.5897	0.8365	0.7069	2.1843	0.5944	0.4515	2.0868
1595	hexanoylcarnitine (C6)	Lipid	Fatty Acid Metabolism (Acyl Carnitine, Medium Chain)	32328	LC/MS Pos	100000781	3194	260.186	6920-35-0	6426853	4932273		HMDB00705	hexanoylcarnitine (C6)	1.12869	1.27788	0.532069	1.13218	1.0121	0.9007	0.722	0.7181	1.4901	1.4582	0.9397	0.9333	1.1011	1.4096	1.4961	1.0804	1.5244	1.2519	0.8926	1.1215	0.7072	2.2102	0.8187	0.5425	0.7775	0.788	1.0417	1.6342	0.8035	0.8672	2.9323	1.0007	0.5952	3.3278
1620	oleoylcarnitine (C18:1)	Lipid	Fatty Acid Metabolism (Acyl Carnitine, Monounsaturated)	35160	LC/MS Neg	100001501	6410	500.359	38677-66-6	6441392	21403150		HMDB05065	oleoylcarnitine (C18:1)	0.995387	2.59089	0.0361781	2.6029	1.0604	0.8719	0.6557	0.7271	1.9349	0.7276	0.89	0.912	0.8696	0.966	1.687	0.8538	1.3746	1	0.4002	1.4009	0.9622	3.4773	1.005	1.7979	0.898	2.5868	1.2874	2.5608	1.0103	1.8211	6.7367	1.3442	0.9511	11.0237
1625	linoleoylcarnitine (C18:2)*	Lipid	Fatty Acid Metabolism (Acyl Carnitine, Polyunsaturated)	46223	LC/MS Pos	100003151	5190	424.342	36816-10-1	6450015	4952667		HMDB06469	linoleoylcarnitine (C18:2)*	0.191393	4.10601	0.0824276	21.4532	0.1508	0.1508	0.1508	0.1508	0.159	0.1508	0.1508	0.1508	0.1508	0.2606	0.2068	0.5857	0.1508	0.1508	0.1508	2.5498	1.4259	12.1464	1	0.2325	1.5166	2.981	0.1508	0.1508	0.1508	1.9955	32.4223	0.1508	0.1508	4.5661
1592	acetylcarnitine (C2)	Lipid	Fatty Acid Metabolism (Acyl Carnitine, Short Chain)	32198	LC/MS Pos	100000802	1166.9	204.123	5080-50-2	1	5406074	C02571	HMDB00201	acetylcarnitine (C2)	1.01426	0.94742	0.086385	0.9341	0.9934	0.7711	0.9865	0.7721	1.0976	1.0643	1.0752	1.1009	1.0396	1.066	1.0097	1.0322	1.1244	1.1133	0.9676	0.9816	0.9232	0.9149	0.9727	0.9694	0.9569	0.8919	0.9403	1.1882	0.9849	0.9818	1.0415	0.8572	0.7622	0.8446
1593	valerylcarnitine (C5)	Lipid	Fatty Acid Metabolism (Acyl Carnitine, Short Chain)	34406	LC/MS Pos	100001394	2555	246.17	40225-14-7	6426903	4932322		HMDB13128	valerylcarnitine (C5)	1.12374	1.05743	0.619243	0.940989	1.1846	0.4567	1.0814	0.7086	1.3885	1.3833	1.1834	1.1848	0.7959	0.9802	0.705	1.6296	1.6653	1.4032	1.1056	1.813	0.9736	1.4532	0.9592	0.4567	1.188	0.8548	0.9882	1.045	0.6322	0.6949	1.7209	0.9168	0.9903	1.1746
1575	hexanoylglycine	Lipid	Fatty Acid Metabolism (Acyl Glycine)	35436	LC/MS Pos	100001527	3611	174.112	24003-67-6	99463	89859		HMDB00701	hexanoylglycine	1.43427	1.61988	0.537574	1.12941	1.4199	1.3289	0.9143	0.8661	1.8408	1.488	0.9247	1.7674	3.116	1.3156	1.4973	0.6362	0.9016	1.1324	2.3648	0.8761	1.2301	2.3231	0.8628	1	2.0782	2.4156	1.3628	1.937	1.0109	0.9679	3.5747	0.7547	0.5467	3.3576
1556	butyrylcarnitine (C4)	Lipid	Fatty Acid Metabolism (also BCAA Metabolism)	32412	LC/MS Pos	100001054	1977	232.154	25576-40-3	439829	184820	C02862	HMDB02013	butyrylcarnitine (C4)	1.20375	0.965893	0.0296009	0.802406	1.0104	1.1702	0.8172	0.8291	1.3606	1.3873	1.2121	1.0769	0.9896	1.331	1.5909	1.1292	1.667	1.5166	0.9681	0.9848	0.7555	1.0905	0.906	0.815	0.8147	0.7735	0.9458	1.2643	0.7268	0.7255	1.702	0.8867	0.6245	1.4728
1559	propionylcarnitine (C3)	Lipid	Fatty Acid Metabolism (also BCAA Metabolism)	32452	LC/MS Pos	100001162	1590	218.139	17298-37-2	107738	96904	C03017	HMDB00824	propionylcarnitine (C3)	0.938493	1.04215	0.13165	1.11045	0.9901	0.6578	1.0523	0.8166	0.7944	0.9115	0.9151	1.2722	1.0545	0.7587	0.7317	1.0065	0.9782	1.1827	0.9551	1.5222	0.9752	1.233	1.1125	1.0058	1.2298	0.9935	0.8758	1.0009	0.7299	0.8152	1.0651	1.1832	0.9972	0.893
1557	butyrylglycine	Lipid	Fatty Acid Metabolism (also BCAA Metabolism)	31850	LC/MS Neg	100001151	1470	144.067	20208-73-5	88412	79766		HMDB00808	butyrylglycine	0.981473	0.934747	0.707029	0.952391	1.0685	1.2693	1.059	0.3789	0.9635	0.5238	1	1.433	1.8594	0.8542	0.9828	0.9181	1.0155	0.3789	1.0172	0.9783	1.193	0.3789	0.8665	0.5579	1.218	0.9303	1.0591	1.0593	0.7626	0.556	1.1167	1.1165	0.7891	1.439
1280	malonylcarnitine	Lipid	Fatty Acid Synthesis	37059	LC/MS Pos	100001526	965	248.113	853728-01-5	22833583	21403153		HMDB02095	malonylcarnitine	0.788647	1.03452	0.00772901	1.31177	1.1003	0.5275	0.9079	0.562	1.3507	0.6524	0.7033	0.8947	0.9402	0.6547	0.6517	0.5554	0.699	0.839	0.7909	0.8707	0.9138	1.2553	1.0552	1.2185	1.1758	1.6345	0.9146	1.1966	0.7044	0.635	1.0506	0.9488	1.0152	0.9288
1282	2-methylmalonylcarnitine (C4-DC)	Lipid	Fatty Acid Synthesis	35482	LC/MS Pos	100001596	1552.7	262.129	149181-64-6	53481628	21403178		HMDB13133	2-methylmalonylcarnitine (C4-DC)	1.12519	1.05016	0.280978	0.933315	1.0668	0.9386	1.5169	1.0138	1.1886	1.0726	0.8011	1.2845	1.0413	1.1463	1.1749	0.8868	1.2011	1.3872	1.1574	0.8702	1.0554	1.1167	0.8069	1.082	1.1372	1.444	1.011	1.1635	0.855	0.7152	1.1234	1.1239	0.968	1.28
1281	malonate	Lipid	Fatty Acid Synthesis	15872	LC/MS Neg	818	612	103.004	141-82-2;26522-22-85-0	867	844	C00383	HMDB00691	malonate	1.03837	0.991627	0.505522	0.954981	1.0109	0.9894	1.3231	1.1385	0.9165	1.2675	1.0139	1.1712	0.962	0.7394	1.3659	0.8245	1.0818	0.8727	0.8983	1.092	1.0392	0.9891	0.6667	1.2427	0.9217	0.8846	1.0901	1.023	1.4318	0.7714	1.1048	0.7514	0.9777	0.8882
1538	2-aminoheptanoate	Lipid	Fatty Acid, Amino	43761	LC/MS Pos	100004542	2530	146.118	1115-90-8	227939	198338			2-aminoheptanoate	0.8117	0.878267	0.256931	1.08201	0.8178	0.607	0.8975	0.7942	0.7969	0.9175	0.7087	0.9025	1.0388	0.6048	0.5426	0.6768	1.0101	0.8537	1.0066	0.9527	0.7918	0.8971	0.8053	1.1556	1.0173	1.0227	0.7322	0.8412	0.7643	0.5217	0.8634	0.8734	1.1017	0.8336
1543	2-aminooctanoate	Lipid	Fatty Acid, Amino	43343	LC/MS Pos	100004227	3355	160.133	644-90-6	69522	62727		HMDB00991	2-aminooctanoate	0.928367	0.926433	0.970341	0.997917	0.8673	0.6911	0.9966	0.7739	0.7936	0.955	1.2314	0.998	0.9666	1.0504	0.9703	0.8329	0.9437	0.9588	0.8959	0.7927	0.7324	1.1274	0.9891	1.0271	1.0446	1.0994	0.9219	1.1595	1.0034	0.8529	0.8451	0.731	0.6853	0.8847
1433	(16 or 17)-methylstearate (a19:0 or i19:0)	Lipid	Fatty Acid, Branched	38296	LC/MS Neg	100002356	5993	297.28	2724-59-6	3083779	2340933		HMDB37397	(16 or 17)-methylstearate (a19:0 or i19:0)	0.90674	0.969393	0.28644	1.0691	0.7982	0.8033	0.8494	1.0063	0.6601	0.9324	1.0458	0.9323	1.337	0.9195	0.9937	0.8258	0.8998	0.8265	0.771	0.7245	0.8976	1.1982	0.831	1.2696	1.2141	0.8861	0.979	0.8984	0.8781	0.9823	0.8774	1.1251	0.8451	0.9344
1483	dodecenedioate (C12:1-DC)*	Lipid	Fatty Acid, Dicarboxylate	61864	LC/MS Neg	100019972	2700	227.129						dodecenedioate (C12:1-DC)*	1.17775	0.959807	0.369666	0.814952	1.1584	1.0766	0.7965	0.9239	0.1289	0.7062	1.3188	3.2198	1.9423	0.9033	2.5323	0.2512	0.4934	1.138	1.0766	1.1338	0.8772	1.3542	0.5369	1.8849	1.3252	0.1965	1.0049	1.031	0.5753	0.7652	0.5012	1.1349	1.1838	0.8921
1469	azelate (C9-DC)	Lipid	Fatty Acid, Dicarboxylate	18362	LC/MS Neg	2029	1276	187.098	123-99-9	2266	2179	C08261	HMDB00784	azelate (C9-DC)	1.14368	1.02168	0.474708	0.893327	1.1757	0.9081	0.9498	1.1366	0.3207	0.8094	1.2956	2.1672	1.4842	0.7228	2.5963	0.5566	1.0104	1.0175	1.0043	1.3551	0.9957	1.2768	0.9896	1.4008	1.5326	0.3633	1.1471	0.8893	0.7895	0.8892	0.7929	0.9263	1.0711	0.9059
1473	undecanedioate (C11-DC)	Lipid	Fatty Acid, Dicarboxylate	42395	LC/MS Neg	100001617	2440	215.129	1852-04-6	15816	15037		HMDB00888	undecanedioate (C11-DC)	1.08225	1.04819	0.808654	0.968535	1.0871	0.9389	0.6582	1.0952	0.4481	0.7145	1.3516	1.9711	1.6246	0.8819	1.9007	0.6008	1.071	0.9871	0.9029	1.5386	1.1368	1.3062	1.0197	1.2893	1.4721	0.4316	1.1207	1.0611	0.7495	0.7961	0.8119	0.9716	1.1507	0.867
1474	dodecadienoate (12:2)*	Lipid	Fatty Acid, Dicarboxylate	62276	LC/MS Neg	100020478	5146	195.139						dodecadienoate (12:2)*	1.00871	0.97912	0.819835	0.970662	1.4366	1.0441	1.2516	1.5644	0.2945	0.9643	0.657	1.1019	1.5911	0.7695	1.2483	0.3722	0.6456	1.0447	1.1449	1.2072	0.8553	1.4191	0.6038	1.4355	1.0163	0.4139	0.9456	1.0357	1.1587	0.4774	1.162	0.8913	0.9774	1.0876
1738	9,10-DiHOME	Lipid	Fatty Acid, Dihydroxy	38399	LC/MS Neg	179	5180	313.238	263399-34-4	9966640	8142232	C14828	HMDB04704	9,10-DiHOME	0.53572	0.687033	0.291218	1.28245	1.119	1.1444	0.3691	0.8946	0.5545	0.2774	0.2774	0.2774	1.2058	0.5292	0.2774	0.2774	0.2774	0.2774	0.2774	0.4352	0.7995	1.3076	0.2774	0.2774	1.1917	0.2774	0.9773	1.0732	0.7861	1.2542	0.2774	0.8163	0.2774	0.2774
1737	12,13-DiHOME	Lipid	Fatty Acid, Dihydroxy	38395	LC/MS Neg	62	5137	313.238	263399-35-5	10236635	8412123	C14829	HMDB04705	12,13-DiHOME	0.822553	0.900713	0.588378	1.09502	1.2988	1.329	0.7531	1.6748	0.7091	0.3098	0.5734	0.9326	1.0306	0.9023	0.8113	0.3098	0.5946	0.6845	0.4246	0.7037	1	1.4779	0.4811	1.0914	1.438	0.3098	0.9636	0.9841	1.085	1.306	0.3098	1.1966	0.3673	0.7964
1704	3-hydroxyoleate*	Lipid	Fatty Acid, Monohydroxy	61843	LC/MS Neg	100019966	5508	297.244						3-hydroxyoleate*	0.81258	1.20456	0.000151367	1.48239	1.0086	0.6734	0.9627	0.681	0.7629	0.8941	0.9091	0.6524	0.9713	0.5677	1.0236	0.7074	0.993	0.7258	0.6557	0.9492	1.2179	1.4755	0.9525	1.4472	1.4827	1.007	1.0191	0.7425	1.0118	0.9588	1.38	1.1176	1.36	1.9466
1703	3-hydroxypalmitate	Lipid	Fatty Acid, Monohydroxy	27503	LC/MS Neg	100000983	5476	271.228	928-17-6	301590	266538		HMDB10734	3-hydroxypalmitate	0.8951	1.37586	0.0113263	1.5371	0.9516	1.4131	0.7405	0.9033	0.7873	0.8373	0.8381	0.8432	1.1293	0.6808	1.2025	0.6975	0.9732	0.7794	0.6494	0.7567	1.3323	1.2233	0.8514	1.3762	1.0538	0.98	1.0095	0.9583	1.0231	1.4526	2.5787	0.9691	2.1596	2.9133
1699	3-hydroxydecanoate	Lipid	Fatty Acid, Monohydroxy	22053	LC/MS Neg	100000997	4634.7	187.134	5561-87-5	26612	24790		HMDB02203	3-hydroxydecanoate	0.976653	0.814353	0.0210042	0.83382	1.1256	1.0347	1.0046	0.9134	1.0507	1.1423	0.7189	0.9616	1.0371	0.8729	1.2638	0.752	0.9528	0.8385	0.9809	0.5081	0.6962	1.033	0.5772	0.8349	0.7896	0.7235	0.8775	0.9042	0.8237	1.0188	1.235	0.6498	0.5024	1.0414
1685	2-hydroxylaurate	Lipid	Fatty Acid, Monohydroxy	52916	LC/MS Neg	100008934	5211	215.165	2984-55-6	97783	88259			2-hydroxylaurate	0.849887	0.9931	0.220072	1.16851	0.8005	1.0032	1.6268	0.3864	0.3864	0.6858	0.3864	1.2246	1.1171	0.9968	0.8625	1.005	0.4792	0.8955	0.8921	0.6934	0.8185	0.9406	1.0181	1.0067	1.3096	0.7397	1.4352	0.8669	1.1071	1.084	1.0075	1.1296	0.3864	1.3532
1732	9-hydroxystearate	Lipid	Fatty Acid, Monohydroxy	47120	LC/MS Neg	100005834	5384	299.259	25498-28-6	9570127	7844595		HMDB61661	9-hydroxystearate	0.874633	1.07007	0.239276	1.22345	0.4088	0.7734	0.8005	0.9619	0.5768	1.3144	1.0001	1.0114	1.9832	0.8776	0.7621	0.7899	0.8541	0.5965	0.4088	0.8195	0.7789	1.5491	0.9734	1.0469	2.6222	0.4088	0.8709	1.0957	1.0432	1.1731	0.9886	0.7595	1.0933	0.8279
1680	4-hydroxybutyrate (GHB)	Lipid	Fatty Acid, Monohydroxy	34585	LC/MS Pos	100001507	1480	87.0441	502-85-2	10413	9984	C00989	HMDB00710	4-hydroxybutyrate (GHB)	0.771527	0.839093	0.382637	1.08758	0.7753	0.5709	0.6306	0.4648	0.9345	0.9812	0.8267	0.8928	0.7545	0.8659	0.7252	0.7538	1.0565	0.8656	0.4746	1	1.1182	0.645	0.7946	0.7652	0.641	0.8275	0.7844	1.435	0.6686	0.6645	0.9571	1	0.4648	0.8205
1701	3-hydroxylaurate	Lipid	Fatty Acid, Monohydroxy	32457	LC/MS Neg	100001112	5175	215.165	53941-38-1	94216	85026		HMDB00387	3-hydroxylaurate	0.971353	0.961573	0.935807	0.989932	1.4939	1.1888	0.8264	0.8626	0.947	1.1488	0.6611	0.8548	1.3569	0.5214	1.2972	0.87	0.9811	0.9244	0.6359	0.5591	0.6052	1.3174	0.6586	0.9447	1.5329	0.6799	1.0189	0.8403	0.9493	0.836	1.6551	0.8546	0.4745	1.4971
1718	13-HODE + 9-HODE	Lipid	Fatty Acid, Monohydroxy	37752	LC/MS Neg	100002196	5275	295.228		43013				13-HODE + 9-HODE	1.0207	1.03201	0.936254	1.01108	1.2005	1.015	0.9817	0.9998	0.6318	0.8655	1.3237	1.0835	2.4005	0.9885	1.1193	0.5471	0.721	0.8747	0.5579	1.1568	0.898	1.4814	0.6516	1.3998	1.7428	0.6898	0.9753	0.9701	0.7445	0.8609	0.793	1.2037	0.9198	0.9927
1691	2-hydroxybehenate	Lipid	Fatty Acid, Monohydroxy	57663	LC/MS Neg	100015637	6384	355.322		193484	167899			2-hydroxybehenate	1.05683	1.0585	0.990109	1.00158	1.3169	0.571	0.7231	1.0474	0.6653	0.8583	1.5203	1.7668	1.4967	0.9866	1.2186	0.6837	1.2095	0.7557	1.0326	1.5013	0.9596	0.9244	0.6996	2.104	1.0322	0.8553	1.0925	1.1011	0.866	0.4722	1.2246	0.9167	1.0162	1.1118
1750	4-hydroxynonenal	Lipid	Fatty Acid, Oxidized	38309	LC/MS Neg	143	4745	155.108	75899-68-2;128946-65-6	1693	1630		HMDB04362	4-hydroxynonenal	0.954327	1.13357	0.0934758	1.18783	1.0602	0.7526	1.1129	0.2947	1.2665	0.6061	1.1253	1.2148	0.6887	1.0268	1.1581	0.8245	0.9158	1.3832	0.8847	1.0867	1.1473	0.9996	1.0501	0.5878	1.0551	1.5073	1.0581	1.2897	0.6718	1.2417	1.6815	1.2175	1.06	1.3494
2493	glycerol	Lipid	Glycerolipid Metabolism	15122	LC/MS Neg	1254	758	91.0401	56-81-5	753	733	C00116	HMDB00131	glycerol	1.01359	0.688547	0.0975396	0.679317	1.915	1.3237	1.2775	1.2261	0.2217	2.3953	0.2217	0.6269	0.2217	0.842	0.8131	1.49	1.4907	0.2217	0.9167	0.9197	1.0166	0.871	0.2217	0.5475	0.4937	0.577	0.5949	0.5368	1.055	0.2217	1.1239	0.9834	0.2217	0.9436
2494	glycerol 3-phosphate	Lipid	Glycerolipid Metabolism	43847	LC/MS Neg	100000258	613.2	171.006	29849-82-9	754	734	C00093	HMDB00126	glycerol 3-phosphate	0.538973	0.593893	0.632529	1.1019	0.8234	0.339	0.514	0.5513	0.339	0.3637	0.6342	0.975	1.349	0.4414	0.339	0.3986	0.339	0.339	0.339	0.7898	0.339	0.7899	0.339	0.339	0.9929	1.3239	0.9632	0.339	0.5325	0.8042	0.339	0.339	0.339	0.339
1662	3-hydroxybutyrate (BHBA)	Lipid	Ketone Bodies	542	LC/MS Neg	254	743.2	103.04	625-72-9	441	428	C01089	HMDB00357	3-hydroxybutyrate (BHBA)	0.809287	1.0541	0.072759	1.30251	0.8738	0.7587	0.6599	0.9685	0.711	0.9241	1.1821	0.2403	0.582	0.9034	0.759	0.7626	0.8821	1.0778	0.854	1.051	1.1336	1.0235	0.7621	1.1417	1.1405	1.1698	0.48	1.0041	0.1906	0.9334	2.2228	0.8286	1.1278	1.602
1341	erucate (22:1n9)	Lipid	Long Chain Monounsaturated Fatty Acid	1552	LC/MS Neg	1087	6355.6	337.311	112-86-7	5281116	7924	C08316	HMDB02068	erucate (22:1n9)	0.913653	1.0504	0.18375	1.14967	1.1374	0.5839	0.9671	0.7843	0.7475	0.7607	0.7223	0.7868	1.711	1.031	1.1408	0.7333	0.968	0.8349	0.7958	0.7073	1.2522	1.8396	0.8581	1.1449	1.3324	0.9899	0.7719	0.91	0.9894	1.0097	0.8386	1.0641	1.1122	0.9357
1324	palmitoleate (16:1n7)	Lipid	Long Chain Monounsaturated Fatty Acid	33447	LC/MS Neg	452	5475	253.217	373-49-9	445638	393216	C08362	HMDB03229	palmitoleate (16:1n7)	0.639907	0.69798	0.559285	1.09075	0.6086	0.7803	0.6349	0.7043	0.4414	0.7814	0.6185	0.7336	1.0636	0.4116	1.0634	0.4995	0.4512	0.4926	0.3137	0.4835	0.5341	0.836	0.4908	0.9865	1.3318	0.4612	0.49	0.7407	0.9364	1.1999	0.408	0.8205	0.412	0.3383
1326	10-heptadecenoate (17:1n7)	Lipid	Long Chain Monounsaturated Fatty Acid	33971	LC/MS Neg	100001278	5555	267.233	29743-97-3	5312435	4471860		HMDB60038	10-heptadecenoate (17:1n7)	0.748307	0.776987	0.674085	1.03833	0.8072	0.6065	0.7885	0.7879	0.6017	0.9398	0.7943	0.6719	1.2527	0.7044	0.9267	0.5428	0.7046	0.6331	0.4625	0.681	0.6624	0.9813	0.6462	1.0629	1.0158	0.7845	0.6476	0.6675	0.8581	1.0188	0.5866	0.8568	0.6694	0.5159
1337	eicosenoate (20:1)	Lipid	Long Chain Monounsaturated Fatty Acid	33587	LC/MS Neg	100001335	5950	309.28		5282768	4445895	C16526	HMDB02231	eicosenoate (20:1)	0.94126	0.98102	0.705926	1.04224	0.9921	0.857	0.807	0.9775	0.7763	0.9858	0.9607	0.8397	1.9169	0.8481	1.0154	0.7116	1.0345	0.8463	0.55	0.7027	0.8639	1.5163	0.8669	1.4099	1.3227	0.8655	0.728	0.6452	0.7742	1.0079	0.743	1.0382	1.1648	1.0661
1328	oleate/vaccenate (18:1)	Lipid	Long Chain Monounsaturated Fatty Acid	52285	LC/MS Neg	100008930	5655	281.249						oleate/vaccenate (18:1)	0.833153	0.87418	0.714964	1.04924	0.8444	0.7719	0.898	0.8544	0.7022	0.8662	0.9767	0.7659	1.6123	0.6666	1.1582	0.6333	0.7485	0.5795	0.4192	0.6565	0.6734	1.289	0.6712	1.1466	1.6448	0.7427	0.6768	0.7553	0.956	1.3071	0.5104	0.8642	0.698	0.5207
1334	10-nonadecenoate (19:1n9)	Lipid	Long Chain Monounsaturated Fatty Acid	33972	LC/MS Neg	100001277	5780	295.264	73033-09-7	5312513	4471938		HMDB13622	10-nonadecenoate (19:1n9)	0.865527	0.898827	0.720266	1.03847	0.8453	0.8471	0.7515	0.9187	0.6559	0.9005	0.9343	0.8509	1.6802	0.7432	1.013	0.7145	0.8819	0.7622	0.4837	0.6546	0.7433	1.2694	0.7379	1.2662	1.4353	0.7865	0.7404	0.6962	0.7763	0.9834	0.7026	0.8986	1.0047	0.787
1321	myristoleate (14:1n5)	Lipid	Long Chain Monounsaturated Fatty Acid	32418	LC/MS Neg	100001198	5346.9	225.186	544-64-9	5281119	4444564	C08322	HMDB02000	myristoleate (14:1n5)	0.654253	0.66478	0.904145	1.01609	0.5359	0.8229	0.5627	0.7542	0.7081	0.784	0.4218	0.5887	1.1478	0.4592	1.0998	0.4736	0.4395	0.5893	0.4263	0.392	0.392	0.8579	0.4061	0.4469	1	0.5158	0.4958	0.829	0.8375	1.0469	0.6001	1.0058	0.4781	0.6678
1367	arachidonate (20:4n6)	Lipid	Long Chain Polyunsaturated Fatty Acid (n3 and n6)	1110	LC/MS Neg	229	5535	303.233	506-32-1	444899	392692	C00219	HMDB01043	arachidonate (20:4n6)	1.17463	0.96742	0.0303241	0.823598	0.8977	0.9446	1.0596	1.3993	1.3335	0.9533	1.0764	1.1225	1.4447	1.7876	1.5825	0.8408	0.9909	1.1843	1.0017	0.8512	0.9869	1.0091	0.9284	1.3567	1.1084	0.6637	0.7503	1.0453	1.0725	1.3913	0.6585	0.9872	0.7663	0.9355
1371	docosadienoate (22:2n6)	Lipid	Long Chain Polyunsaturated Fatty Acid (n3 and n6)	32415	LC/MS Neg	100001182	6034	335.296	7370-49-2	5282807	4445934	C16533	HMDB61714	docosadienoate (22:2n6)	0.958073	1.13659	0.0321914	1.18633	0.8975	0.9264	0.9357	1.1968	1.0072	0.821	0.7043	0.9899	1.2382	0.8954	1.1776	0.7941	0.9881	0.9978	0.8011	0.811	1.1946	1.3497	0.9619	1.5559	1.246	1.3988	0.7258	0.9279	0.6758	1.2116	1.0603	1.21	1.3778	1.3418
1357	docosahexaenoate (DHA; 22:6n3)	Lipid	Long Chain Polyunsaturated Fatty Acid (n3 and n6)	44675	LC/MS Neg	100000665	5525	327.233	6217-54-5	445580	393183	C06429	HMDB02183	docosahexaenoate (DHA; 22:6n3)	0.954027	0.81426	0.0600937	0.853498	0.7959	0.6551	0.8194	1.0014	1.2513	0.8504	0.8681	0.9147	1.5058	1.218	1.1287	0.7372	0.8127	0.9238	0.8279	0.9315	0.7706	0.8937	0.8218	1.0551	0.8537	0.5851	0.7645	0.7663	0.8525	1.1312	0.5215	0.7575	0.7394	0.7695
1359	nisinate (24:6n3)	Lipid	Long Chain Polyunsaturated Fatty Acid (n3 and n6)	57810	LC/MS Neg	100015785	5657	355.264	68378-49-4	11792612	9967286		HMDB02007	nisinate (24:6n3)	0.92966	1.08399	0.062305	1.166	0.9118	0.6366	0.6726	0.9372	1.0624	0.8229	0.8167	0.9383	1.083	1.077	1.3672	0.8638	0.8868	1.0208	0.8478	0.6225	1.0958	1.1666	1.1079	1.2128	0.9447	1.1585	0.7446	0.9792	0.8842	1.5578	0.9232	1.3037	1.4685	1.0898
1360	hexadecadienoate (16:2n6)	Lipid	Long Chain Polyunsaturated Fatty Acid (n3 and n6)	57652	LC/MS Neg	100009394	5398	251.202	28290-73-5		13628094		HMDB00477	hexadecadienoate (16:2n6)	0.814793	0.90454	0.171356	1.11015	0.7175	0.8231	0.8247	0.7306	1.1108	1.0453	0.7465	0.615	1.0003	0.9792	0.7967	0.6469	0.9997	0.6761	0.5095	0.9585	0.798	1.0322	0.7283	0.9397	0.8416	0.7651	0.5687	0.8604	0.9549	1.1538	0.7262	1.1654	1.1342	0.9411
1358	docosatrienoate (22:3n3)	Lipid	Long Chain Polyunsaturated Fatty Acid (n3 and n6)	32417	LC/MS Neg	100001195	5823	333.28	59708-86-0	5312556	4471981	C16534	HMDB02823	docosatrienoate (22:3n3)	0.810247	0.95564	0.222255	1.17944	1.016	1	0.8845	1.2993	0.9286	0.8409	0.4602	0.8635	1.054	0.4602	0.9086	1.0573	0.4602	0.4602	0.4602	0.514	0.8064	0.4602	1.2172	1.3466	1.4949	0.7387	0.6507	0.5005	0.7275	1	0.9715	1.1669	1.3444	1.3951
1354	eicosapentaenoate (EPA; 20:5n3)	Lipid	Long Chain Polyunsaturated Fatty Acid (n3 and n6)	18467	LC/MS Neg	2050	5450	301.217	10-2005-9;10417-94-4	446284	393682	C06428	HMDB01999	eicosapentaenoate (EPA; 20:5n3)	0.936887	0.87324	0.259452	0.932066	0.798	0.9437	0.7548	1.1703	0.9649	0.804	0.8847	0.8362	1.1293	1.1827	1.1873	0.7739	0.7808	0.9747	0.868	0.8367	0.816	0.8854	0.857	1.0418	1.0825	0.6432	0.7169	0.7833	1.0002	1.062	0.6557	1.0144	0.8962	0.8073
1370	docosapentaenoate (n6 DPA; 22:5n6)	Lipid	Long Chain Polyunsaturated Fatty Acid (n3 and n6)	37478	LC/MS Neg	100001580	5624.5	329.249	25182-74-5	6441454	4945614	C16513	HMDB01976	docosapentaenoate (n6 DPA; 22:5n6)	1.04858	0.961387	0.312323	0.916846	1.0168	0.6608	0.7645	1.1926	1.3611	0.8445	1.0989	1.1599	1.5094	1.5023	0.9792	0.8604	1.0261	1.0801	0.6721	0.6774	1.0221	1.057	1.0053	1.0871	0.9947	0.7555	0.8628	0.8559	0.9386	1.4508	0.6892	0.964	1.0212	1.0392
1366	dihomo-linolenate (20:3n3 or n6)	Lipid	Long Chain Polyunsaturated Fatty Acid (n3 and n6)	35718	LC/MS Neg	100001739	5596	305.249	17046-59-2	5280581	4471954	C03242	HMDB02925	dihomo-linolenate (20:3n3 or n6)	0.994073	0.96694	0.693451	0.972705	0.9341	0.7604	0.9232	1.0682	1.2701	0.7878	0.9994	1.0258	1.2649	1.2414	1.0447	0.8437	1.032	0.9611	0.7543	0.6049	0.9309	1.178	1.0006	1.1296	1.1114	0.8856	0.785	0.8008	0.9158	1.3624	0.6679	0.9893	1.1111	1.0308
1369	adrenate (22:4n6)	Lipid	Long Chain Polyunsaturated Fatty Acid (n3 and n6)	32980	LC/MS Neg	100001193	5678	331.264	2091-25-0	5497181	4445971	C16527	HMDB02226	adrenate (22:4n6)	1.03505	1.08635	0.708567	1.04956	0.9472	0.6195	0.8859	0.8181	1.0245	0.8305	0.8388	0.7803	1.002	2.4549	1.0707	0.9357	1.131	0.699	1.4877	1.2147	1.2128	0.9282	0.9359	1.8427	0.8233	1.2453	0.7969	1.1764	0.8589	1.3642	1.1505	0.826	1.1226	0.7968
1345	hexadecatrienoate (16:3n3)	Lipid	Long Chain Polyunsaturated Fatty Acid (n3 and n6)	57651	LC/MS Neg	100009393	5330	249.186	7561-64-0	5312428	4471853			hexadecatrienoate (16:3n3)	0.54454	0.592033	0.750659	1.08722	1.4287	0.2676	0.2676	0.2676	0.2676	0.2676	0.2676	0.2676	1.1387	1.1767	0.7638	0.6032	0.2676	0.2676	0.6486	0.4493	0.2676	1.1529	0.2676	0.2676	0.9138	0.2676	0.2676	0.2676	0.8172	1.1959	0.2676	0.2676	1.3171	0.8935
1361	linoleate (18:2n6)	Lipid	Long Chain Polyunsaturated Fatty Acid (n3 and n6)	1105	LC/MS Neg	180	5535	279.233	60-33-3	5280450	4444105	C01595	HMDB00673	linoleate (18:2n6)	0.838227	0.80828	0.757402	0.964274	0.781	0.7713	0.8879	0.9258	0.7919	0.826	0.8466	0.7275	1.6332	0.8652	1.0945	0.5769	0.688	0.6676	0.49	0.6216	0.6938	1.1821	0.6094	1.1244	1.2771	0.6289	0.5555	0.7085	0.828	1.2029	0.4918	0.8683	0.7365	0.5954
1368	docosatrienoate (22:3n6)*	Lipid	Long Chain Polyunsaturated Fatty Acid (n3 and n6)	57467	LC/MS Neg	100015762	5850	333.28						docosatrienoate (22:3n6)*	0.883267	0.920787	0.790572	1.04248	0.9521	0.7468	0.4239	1.2128	0.2479	0.9178	1.0746	1.0278	1.5433	0.8546	1.5065	0.6847	1	0.7436	0.3126	0.4157	0.6005	0.2479	0.2479	1.4443	1.299	0.9467	1.0959	1	1.4185	1.1295	0.9658	0.9052	1.1893	0.9056
1356	docosapentaenoate (n3 DPA; 22:5n3)	Lipid	Long Chain Polyunsaturated Fatty Acid (n3 and n6)	32504	LC/MS Neg	100001181	5571	329.249	2234-74-4	6441454		C16513	HMDB06528	docosapentaenoate (n3 DPA; 22:5n3)	0.80628	0.791967	0.790968	0.982248	0.7122	0.5684	0.6868	0.781	1.057	0.747	0.7806	0.8181	0.943	0.9366	1.037	0.7257	0.7823	0.793	0.7255	0.6356	0.7527	0.8514	0.8121	0.8607	0.7049	0.6492	0.6213	0.7931	0.7023	1.1503	0.5917	0.8871	1.0623	0.8048
1355	heneicosapentaenoate (21:5n3)	Lipid	Long Chain Polyunsaturated Fatty Acid (n3 and n6)	57658	LC/MS Neg	100015797	5514	315.233	24257-10-1	11998573	10171040			heneicosapentaenoate (21:5n3)	0.497387	0.52118	0.810743	1.04784	0.5724	0.4999	0.6385	0.4413	0.2751	0.7112	0.4595	0.5662	0.9875	0.2751	0.8925	0.3163	0.2751	0.2751	0.2751	0.3654	0.2751	0.6241	0.2751	0.842	1.101	0.2751	0.3559	0.2751	0.8538	1.0141	0.2751	0.677	0.3338	0.2751
1344	tetradecadienoate (14:2)*	Lipid	Long Chain Polyunsaturated Fatty Acid (n3 and n6)	62850	LC/MS Neg	100020343	5292	223.17	39039-37-7	5312409	4471834		HMDB00560	tetradecadienoate (14:2)*	0.90966	0.896993	0.876442	0.986075	0.8978	0.814	0.6967	1.1337	1.378	1.0471	0.5578	0.8419	1.0042	0.8253	0.9551	0.7824	1.038	0.8807	0.7922	0.6137	0.8447	0.9958	0.6493	0.8585	0.5978	0.8028	0.8404	0.958	0.8019	1.0094	1.1879	0.8795	0.8394	1.5758
1373	mead acid (20:3n9)	Lipid	Long Chain Polyunsaturated Fatty Acid (n3 and n6)	35174	LC/MS Neg	100001472	5650	305.249	20590-32-3	5312531	4471956		HMDB10378	mead acid (20:3n9)	0.96002	0.971467	0.89244	1.01192	0.8814	0.9243	0.7421	1.0695	0.8287	0.9996	1.345	1.012	1.2966	0.9144	1.1857	0.8126	1.1091	0.4651	0.8142	0.6121	1.3325	1.0904	0.911	1.2824	0.9833	0.7317	0.8706	0.9614	1.1239	1.3984	0.7506	0.9398	0.7529	0.831
1363	linolenate [alpha or gamma; (18:3n3 or 6)]	Lipid	Long Chain Polyunsaturated Fatty Acid (n3 and n6)	34035	LC/MS Neg	100001337	5450	277.217		5280934	4444437	C06426	HMDB03073	linolenate [alpha or gamma; (18:3n3 or 6)]	0.85412	0.84432	0.919654	0.988526	0.7662	1.0158	0.9288	0.9996	0.6987	0.9873	0.7602	0.7439	1.5762	0.8119	1.0877	0.605	0.6738	0.6657	0.491	0.6332	0.7645	1.11	0.5876	1.2551	1.275	0.634	0.5533	0.7833	0.8617	1.2465	0.566	0.9674	0.8148	0.6124
1364	dihomo-linoleate (20:2n6)	Lipid	Long Chain Polyunsaturated Fatty Acid (n3 and n6)	17805	LC/MS Neg	1231	5730	307.264	2091-39-6	6439848	4944228	C16525	HMDB05060	dihomo-linoleate (20:2n6)	1.00766	1.00634	0.98455	0.99869	0.904	0.9481	0.9082	1.1634	1.1264	0.9539	1.0032	0.9387	1.3594	1.1059	1.1937	0.8346	0.9953	0.9326	0.7475	0.6498	1.0113	1.2527	0.9071	1.3073	1.1768	0.9968	0.7757	0.8623	0.7856	1.3016	0.7933	1.0437	1.2131	1.018
1309	pentadecanoate (15:0)	Lipid	Long Chain Saturated Fatty Acid	1361	LC/MS Neg	980	5521	241.217	1002-84-2;10002-84-2	13849	13249	C16537	HMDB00826	pentadecanoate (15:0)	0.945887	0.987	0.223142	1.04347	0.9599	0.8276	0.9379	0.9515	0.8354	0.9141	0.9424	1.0218	1.1421	0.9548	1.1229	0.7993	0.9727	0.9481	0.8578	0.9285	0.9829	1.1182	0.8501	1.1912	1.043	0.9931	0.9478	0.9624	0.9475	0.9305	0.9429	0.9858	1.0252	0.9559
1313	nonadecanoate (19:0)	Lipid	Long Chain Saturated Fatty Acid	1356	LC/MS Neg	892	6068	297.28	646-30-0	12591	12071	C16535	HMDB00772	nonadecanoate (19:0)	0.91114	0.94624	0.497736	1.03852	0.917	0.7685	0.884	0.9449	0.8841	0.8593	0.8546	0.9262	1.3218	0.9512	1.0113	0.7169	0.8698	0.9566	0.8009	0.8032	0.9622	1.1363	0.7448	1.2537	1.031	0.9861	0.8177	0.8543	0.7954	0.8964	0.9429	0.9372	1.1265	0.9059
1308	myristate (14:0)	Lipid	Long Chain Saturated Fatty Acid	1365	LC/MS Neg	519	5440	227.202	544-63-8	11005	10539	C06424	HMDB00806	myristate (14:0)	0.906927	0.939753	0.554035	1.0362	0.9785	0.8898	0.8869	0.9563	0.7539	0.8229	0.9077	0.8922	1.2425	0.8617	1.136	0.7683	0.8295	0.8722	0.8055	0.8621	0.8744	1.1394	0.8155	1.1037	1.3622	0.7593	0.8376	0.949	0.9169	1.099	0.8066	0.9219	0.866	0.7827
1311	margarate (17:0)	Lipid	Long Chain Saturated Fatty Acid	1121	LC/MS Neg	891	5731	269.249	506-12-7	10465	10033		HMDB02259	margarate (17:0)	0.959413	0.983273	0.630336	1.02487	0.9979	0.8406	0.8428	0.9302	0.9755	0.8355	0.9128	1.1967	1.2133	0.9372	1.2362	0.7998	0.8654	0.9536	0.8537	0.9118	1.0223	1.1964	0.8367	1.2488	1.0269	1.0696	0.9362	0.9384	0.8859	0.8467	0.924	0.955	1.0836	0.8668
1310	palmitate (16:0)	Lipid	Long Chain Saturated Fatty Acid	1336	LC/MS Neg	424	5618	255.233	57-10-3	985	960	C00249	HMDB00220	palmitate (16:0)	0.95972	0.967473	0.900771	1.00808	1.0119	0.8947	0.9696	1.0698	0.9158	0.7119	1.0239	0.9806	1.2684	0.9877	1.3128	0.8244	0.905	0.9012	0.6181	0.7392	1.0061	1.1628	0.8461	1.0157	1.3418	0.9278	0.942	0.9102	0.9119	1.1844	0.8508	0.8823	0.9741	0.8169
1314	arachidate (20:0)	Lipid	Long Chain Saturated Fatty Acid	1118	LC/MS Neg	893	6240	311.296	506-30-9	10467	10035	C06425	HMDB02212	arachidate (20:0)	1.01191	1.00302	0.911581	0.991218	1.084	0.8372	1.2048	1.1814	0.9017	0.7878	0.8975	0.8921	1.6171	0.96	1.1921	0.7642	0.9044	1.0399	0.9144	0.8115	1.0024	1.4464	0.72	1.2648	1.4019	0.9085	1.0405	0.9939	0.8085	0.8606	0.8896	0.8621	1.0494	0.9852
1312	stearate (18:0)	Lipid	Long Chain Saturated Fatty Acid	1358	LC/MS Neg	439	5872	283.264	57-11-4	5281	5091	C01530	HMDB00827	stearate (18:0)	1.00872	1.01153	0.956896	1.00279	0.9803	0.847	0.8397	1.1956	0.9445	0.8927	1.0226	0.9868	1.1842	1.0802	1.276	0.9589	0.9946	1.0838	0.8439	0.7605	0.91	1.1407	0.9103	1.3021	1.2693	0.8903	1.0452	0.8918	1.0107	0.9248	1.0244	0.9243	1.0929	1.0757
2365	1-palmitoyl-GPG (16:0)*	Lipid	Lysophospholipid	45970	LC/MS Neg	100005717	5570	483.273		3300276	2548639			1-palmitoyl-GPG (16:0)*	1.4296	0.835747	0.000294913	0.584602	0.9147	1.4259	1.3022	1.7111	2.2936	0.9743	1.1138	1.1241	1.2313	2.2268	2.0317	1.0257	1.0767	1.7246	1.2675	0.5774	0.8459	0.8294	0.9023	1.0709	0.6944	0.5896	0.5917	0.999	1.1734	1.6934	0.4473	0.8602	0.5472	0.7141
2360	1-oleoyl-GPS (18:1)	Lipid	Lysophospholipid	19260	LC/MS Neg	100000630	5607	522.284	326589-90-6	9547099	7826049		HMDB61694	1-oleoyl-GPS (18:1)	0.86782	1.31968	0.000753125	1.52068	0.7931	0.4388	0.7317	0.9823	0.917	0.9662	0.7422	1.0462	1.4508	0.7284	1.2221	0.4388	1.0185	0.7432	0.798	1.0543	1.2046	1.2324	0.7412	2.1591	0.9815	1.9673	1.3054	1	1.5662	1.2298	1.5451	1.372	1.4375	0.9988
2273	2-palmitoleoyl-GPC (16:1)*	Lipid	Lysophospholipid	35819	LC/MS Pos	100001561	5490	494.324			21403164		HMDB10383	2-palmitoleoyl-GPC (16:1)*	0.6506	1.18247	0.00817032	1.81751	0.3833	1.2532	0.5115	0.7942	0.3636	0.4355	0.3244	0.7896	0.3905	0.6948	0.9436	0.9629	0.411	0.8443	0.6566	1.1774	1.0408	2.293	1.1195	0.9199	1.4824	1.7808	0.2563	0.6	0.8105	1.5217	2.6537	0.8205	0.8772	0.3834
2371	1-linoleoyl-GPG (18:2)*	Lipid	Lysophospholipid	54885	LC/MS Neg	100009227	5516	507.273						1-linoleoyl-GPG (18:2)*	1.18181	0.850493	0.0129509	0.719655	0.8433	0.9237	0.8268	1.2858	1.7556	0.8518	1.2854	0.905	1.3284	2.1669	1.3659	0.6962	0.7587	1.491	1.2426	0.5129	0.809	1.0096	0.6978	1.052	0.743	0.9666	0.5915	0.8622	0.9904	1.5515	0.728	0.7342	0.6262	0.8825
2367	1-stearoyl-GPG (18:0)	Lipid	Lysophospholipid	34437	LC/MS Neg	100001462	5816	511.304			21403138			1-stearoyl-GPG (18:0)	1.43714	0.928027	0.0323917	0.645745	0.909	1.1541	1.6376	1.9773	3.3658	0.9429	1.0027	0.8538	0.9973	2.0006	1.9708	1.1132	1.0763	1.2902	1.2655	0.4605	0.993	0.5624	0.9232	1.208	0.6222	0.9421	0.4896	1.0295	1.2287	2.7432	0.5487	0.6285	0.58	0.9608
2369	1-oleoyl-GPG (18:1)*	Lipid	Lysophospholipid	45968	LC/MS Neg	100005716	5610	509.288			34999689			1-oleoyl-GPG (18:1)*	1.20942	0.958493	0.0490642	0.792523	0.8541	1	1.114	1.8705	1.44	0.7913	1.1477	1.2552	1.1176	1.9974	1.5744	0.8152	1.2011	1.4421	0.5207	0.5207	0.8678	0.8065	0.8888	1.3864	0.8532	1.242	0.8191	0.9258	1.1001	1.2619	0.6181	1.0321	1.2023	0.8526
2302	1-arachidonoyl-GPC (20:4n6)*	Lipid	Lysophospholipid	34061	LC/MS Neg	100001551	6074	618.341			21403155	C05208	HMDB10395	1-arachidonoyl-GPC (20:4n6)*	1.15241	0.91208	0.0652378	0.791457	0.8265	1.0803	1.1988	1.3294	1.8059	1.473	0.8958	0.9343	1.0638	1.2393	1.7177	1.0228	0.9839	0.9975	0.7171	0.5502	0.8904	0.7524	0.7196	1.5385	0.8004	0.8235	0.5368	0.8302	1.4246	1.708	0.4856	0.9554	1.0135	0.6521
2377	1-oleoyl-GPI (18:1)	Lipid	Lysophospholipid	36602	LC/MS Neg	100001777	5599	597.305						1-oleoyl-GPI (18:1)	0.913833	1.07335	0.0685365	1.17456	0.8507	0.7264	0.7347	0.8516	1.2058	0.7725	0.8517	1.1012	1.1389	1.2768	0.9761	0.5142	0.9587	0.9065	0.8417	0.746	1.2815	1.1233	0.7342	1.3136	1.3303	1.0792	0.8672	0.9048	1.0926	1.5481	0.6405	1.0239	1.1746	1.2405
2379	1-linoleoyl-GPI (18:2)*	Lipid	Lysophospholipid	36594	LC/MS Neg	100001778	5494	595.289						1-linoleoyl-GPI (18:2)*	0.766367	0.95226	0.0767358	1.24256	0.6554	0.5983	0.6306	0.7306	1.4387	0.6634	0.6969	0.8065	0.963	0.9415	0.8097	0.4972	0.6204	0.75	0.6933	0.6069	1.0578	1.0112	0.6505	1.3007	0.8907	1.4529	0.4963	0.8599	0.7951	1.575	0.6307	0.7144	1.0874	1.1544
2332	1-oleoyl-GPE (18:1)	Lipid	Lysophospholipid	35628	LC/MS Neg	100001569	6125.1	478.294	89576-29-4	9547071	7826021		HMDB11506	1-oleoyl-GPE (18:1)	1.00687	1.16945	0.103877	1.16148	0.9672	0.7057	0.8961	1.1913	1.2919	0.8197	0.8856	1.0366	1.4328	1.345	1.3135	0.5526	0.8376	0.983	0.8444	1.3204	1.1478	1.0995	0.8142	1.5491	1.0553	1.4519	0.8872	1.2035	1.0763	1.8472	0.9606	1.1199	1.0323	0.9766
2358	1-palmitoyl-GPS (16:0)*	Lipid	Lysophospholipid	46130	LC/MS Neg	100005805	5572	496.268		9547100	7826050			1-palmitoyl-GPS (16:0)*	0.5628	0.695973	0.150331	1.23663	0.6995	0.2256	0.7261	0.2256	0.6367	0.831	0.6533	0.4413	1.0925	0.2256	0.5041	0.5527	0.8576	0.4182	0.3522	0.9075	0.4309	0.8833	0.4598	0.8877	0.8158	1.2322	0.7546	0.4276	0.827	0.7256	0.4804	0.4545	0.6408	0.5119
2359	1-stearoyl-GPS (18:0)*	Lipid	Lysophospholipid	45966	LC/MS Neg	100004327	5800	524.299		9547101	7826051			1-stearoyl-GPS (18:0)*	1.13185	1.34777	0.180549	1.19077	0.972	0.7345	1.0587	0.9829	2.1608	1.2718	0.9854	1.2326	1.2828	1.0838	1.4237	0.8078	0.9709	1.0102	0.9998	1.1246	1.3206	1.0146	0.7373	2.1992	0.8814	2.4998	1.0173	1.1558	1.4102	2.0763	1.1132	1.2976	1.1561	1.2126
2270	1-palmitoyl-GPC (16:0)	Lipid	Lysophospholipid	33955	LC/MS Neg	100001263	6380	570.341	17364-16-8	86554	78064		HMDB10382	1-palmitoyl-GPC (16:0)	1.10706	0.984167	0.241626	0.888991	0.9012	0.824	1.0502	1.2205	1.7303	1.0342	1.0611	1.0348	1.2394	1.4413	1.2799	0.8008	0.9882	0.9954	1.0046	0.8163	1.0417	0.8853	0.817	1.3071	0.876	1.2427	0.7676	1.0392	1.1371	1.8752	0.6022	0.8049	0.8056	0.7446
2271	2-palmitoyl-GPC (16:0)*	Lipid	Lysophospholipid	35253	LC/MS Neg	100001562	6215	570.341		15061532	21403165		HMDB61702	2-palmitoyl-GPC (16:0)*	1.05176	0.922927	0.284456	0.877507	0.8924	0.8322	1.1469	1.1905	1.6116	1.0264	0.8449	0.9263	1.075	1.313	1.202	0.5967	0.9261	0.8936	1.2988	0.9967	0.9164	0.7774	0.7104	1.2075	0.8194	1.3279	0.7464	1.2425	1.1203	1.8763	0.4852	0.5108	0.6198	0.4869
2345	1-arachidonoyl-GPE (20:4n6)*	Lipid	Lysophospholipid	35186	LC/MS Neg	100001571	5874	500.278		42607465	21403171		HMDB11517	1-arachidonoyl-GPE (20:4n6)*	1.09166	1.19937	0.353076	1.09867	1.1188	0.7787	1.3041	1.2792	0.9978	0.8827	0.8232	1.1817	1.6111	1.2584	1.6808	0.5992	0.9409	1.0491	0.8692	0.8794	1.4986	1.3149	0.6059	1.844	1.5862	1.2107	0.8503	1.1792	0.9685	1.2766	1.0761	1.1147	1.5327	1.0528
2286	1-linolenoyl-GPC (18:3)*	Lipid	Lysophospholipid	45951	LC/MS Neg	100005350	5724	592.326					HMDB10388	1-linolenoyl-GPC (18:3)*	0.9607	0.828807	0.390539	0.862711	0.7973	0.6891	0.9273	0.6042	1.8336	0.4085	1.0384	0.7163	1.0001	1.7991	1.0042	0.4085	0.9999	1.2352	0.9488	0.4085	1.2364	0.6482	0.9092	1.0247	0.4085	0.4085	0.4085	0.9899	0.6967	1.9882	0.7908	0.84	0.7551	0.9189
2255	1-palmitoyl-GPA (16:0)	Lipid	Lysophospholipid	34428	LC/MS Neg	100001445	5600	409.236	17618-08-5	6419701	4925335	C04036	HMDB00327	1-palmitoyl-GPA (16:0)	1.22191	1.11211	0.582713	0.910146	0.8035	1.2684	0.9467	3.2542	0.9319	1.2645	0.9205	1.2229	1.1662	0.9913	1.7947	0.8083	0.8369	1.1386	0.98	1.0929	1.0703	0.8361	0.5213	2.3351	1.0225	1.2524	0.9775	0.9302	1.8703	0.7901	0.9621	1.0087	1.2584	0.7538
2323	1-palmitoyl-GPE (16:0)	Lipid	Lysophospholipid	35631	LC/MS Neg	100001567	6057.2	452.278	53862-35-4	9547069	7826019		HMDB11503	1-palmitoyl-GPE (16:0)	0.993153	1.04551	0.638302	1.05272	0.9448	0.6688	1.0347	1.0352	1.7362	0.9317	0.8081	0.9736	1.1859	1.0907	1.1484	0.6342	0.859	0.9285	0.9175	1.2601	0.947	0.9079	0.6875	1.4184	0.9425	1.2597	0.8534	1.0792	0.9925	2.0279	0.7119	0.9205	0.8061	0.8681
2375	1-stearoyl-GPI (18:0)	Lipid	Lysophospholipid	19324	LC/MS Neg	100000656	5794	599.32	796963-93-4		21403067		HMDB61696	1-stearoyl-GPI (18:0)	1.01813	1.08647	0.639849	1.06712	0.7185	0.6605	0.9879	0.9844	2.0691	0.895	0.8478	0.9511	1.3182	1.3261	1.1251	0.6623	0.7385	0.8862	1.1013	0.7107	1.0546	0.9178	0.5978	1.5246	0.959	1.7153	0.7721	1.0714	1.0435	2.2343	0.7422	0.983	1.0265	0.9443
2331	2-stearoyl-GPE (18:0)*	Lipid	Lysophospholipid	41220	LC/MS Neg	100003901	6350	480.31			24769218		HMDB11129	2-stearoyl-GPE (18:0)*	1.11421	1.0684	0.71093	0.958889	0.8288	0.4348	1.0943	1.7447	1.3833	1.2545	0.9132	1.0702	1.3828	1.5461	1.4798	1.0005	0.5801	1.0335	0.9665	0.9995	1.4614	0.9712	0.83	1.8641	1.1018	0.7439	0.8029	0.9372	1.3319	1.3897	0.8505	0.9522	0.8587	0.931
2372	1-palmitoyl-GPI (16:0)	Lipid	Lysophospholipid	35305	LC/MS Neg	100001655	5564	571.289					HMDB61695	1-palmitoyl-GPI (16:0)	1.00733	0.977627	0.759539	0.970516	0.8335	0.7512	0.7834	1.0389	1.4599	0.9527	0.7976	1.3107	1.2858	1.2094	1.1572	0.6545	0.727	1.1585	0.9896	0.6783	1.0156	1.0166	0.557	1.4556	1.0662	1.0571	0.7336	0.8802	1.0586	1.5647	0.6239	0.9643	0.8899	1.1028
2383	1-arachidonoyl-GPI (20:4)*	Lipid	Lysophospholipid	34214	LC/MS Neg	100001654	5482	619.289					HMDB61690	1-arachidonoyl-GPI (20:4)*	0.948687	0.919253	0.781961	0.968975	0.7157	0.7503	0.8193	0.9038	1.7061	0.8625	0.8373	1.0154	1.2281	1.1995	1.0955	0.677	0.6913	0.9016	0.8269	0.6112	0.948	0.936	0.6704	1.38	0.9964	1.0334	0.528	0.911	0.9435	1.6525	0.5113	0.7886	0.8071	1.0714
2279	1-stearoyl-GPC (18:0)	Lipid	Lysophospholipid	33961	LC/MS Neg	100001271	6870	598.373	19420-57-6	497299	435389		HMDB10384	1-stearoyl-GPC (18:0)	1.05659	1.03047	0.792973	0.975273	0.8423	0.7721	1.0059	1.1171	1.6737	0.8752	0.9495	1	1.2508	1.4047	1.3449	0.8336	0.9419	0.9574	0.8798	0.8269	1.1732	0.8596	0.912	1.2794	0.9705	1.1383	0.8239	1.0441	1.1621	1.8801	0.686	0.8887	0.917	0.8952
2281	1-oleoyl-GPC (18:1)	Lipid	Lysophospholipid	48258	LC/MS Neg	100001272	6250	596.357	19420-56-5	16081932	17240641		HMDB02815	1-oleoyl-GPC (18:1)	0.98982	0.96978	0.83471	0.979754	0.7667	0.743	0.8325	1.187	1.3123	0.8479	0.9753	0.8723	1.2248	1.4726	1.2166	0.6491	0.9708	1.0237	0.7527	0.7257	0.9623	0.9581	0.8384	1.3314	0.9801	1.0232	0.723	0.9462	1.2484	1.6923	0.6031	0.9317	0.8345	0.7483
2272	1-palmitoleoyl-GPC (16:1)*	Lipid	Lysophospholipid	47117	LC/MS Neg	100001511	5794	568.326		24779461	21403152		HMDB10383	1-palmitoleoyl-GPC (16:1)*	0.872473	0.866447	0.943637	0.993092	0.705	0.5684	0.746	0.786	1.1566	0.77	0.9703	0.8504	1.1626	1.1595	1.0891	0.6871	0.8125	0.9398	0.6838	0.6789	0.7871	0.8629	0.8051	1.0053	0.9552	0.7413	0.7344	0.9202	1.2887	1.5462	0.5887	0.8661	0.6459	0.5707
2284	1-linoleoyl-GPC (18:2)	Lipid	Lysophospholipid	34419	LC/MS Neg	100001395	6160	594.341		11988421	10160888	C04100	HMDB10386	1-linoleoyl-GPC (18:2)	0.999967	1.00577	0.950128	1.00581	0.7987	0.7392	1.0689	1.1736	1.3619	0.9414	0.8891	0.8462	1.2448	1.2607	1.3403	0.7168	0.8841	0.9581	0.7757	0.7897	1.116	1.0152	0.7274	1.4835	0.9848	1.1493	0.6398	0.9871	1.1388	1.5734	0.647	0.9599	1.1305	0.7442
2334	1-linoleoyl-GPE (18:2)*	Lipid	Lysophospholipid	32635	LC/MS Neg	100001570	5900	476.278		52925130	21403170		HMDB11507	1-linoleoyl-GPE (18:2)*	1.03069	1.03419	0.971423	1.00339	0.9915	0.7263	0.9925	1.1101	1.2867	0.8609	0.8154	0.936	1.532	1.3207	1.4103	0.6425	0.9308	1.1025	0.8022	0.8009	1.2608	1.1094	0.6051	1.4966	1.1491	1.1168	0.7713	1.02	0.9483	1.6024	0.8025	0.9516	0.9881	0.8899
2330	1-stearoyl-GPE (18:0)	Lipid	Lysophospholipid	42398	LC/MS Neg	100001461	6514	480.31	69747-55-3	9547068	7826018		HMDB11130	1-stearoyl-GPE (18:0)	1.19511	1.19014	0.973881	0.995839	0.9388	0.8288	1.0203	1.2774	2.3388	0.9731	0.9864	1.103	1.3667	1.582	1.4865	0.8742	1.044	1.1484	0.9583	1.0136	1.4733	0.981	0.9173	1.4998	0.951	1.3748	0.8658	1.1474	1.2189	2.5736	0.8647	1.002	0.9952	0.9737
2490	1-(1-enyl-stearoyl)-GPE (P-18:0)*	Lipid	Lysoplasmalogen	39271	LC/MS Neg	100003001	6500	464.315						1-(1-enyl-stearoyl)-GPE (P-18:0)*	0.978193	1.24503	0.106634	1.27279	0.7809	0.5949	0.7013	0.9379	2.1969	0.8065	0.8615	1.0324	1.0577	1.2086	1.3814	0.6716	0.7342	0.8313	0.8758	1.6145	1.829	0.7833	1.1224	1.5075	0.7706	1.8959	0.8377	1.0258	0.9688	2.3435	0.9778	0.9904	0.9576	1.0507
2488	1-(1-enyl-oleoyl)-GPE (P-18:1)*	Lipid	Lysoplasmalogen	44621	LC/MS Neg	100005372	6250	462.299						1-(1-enyl-oleoyl)-GPE (P-18:1)*	0.97732	1.08997	0.379994	1.11526	0.7538	0.661	0.6517	1.1274	1.7284	0.7996	0.9803	0.9699	1.1066	1.3694	1.2553	0.6386	0.784	0.9546	0.8792	1.2069	1.1114	0.8507	0.8979	1.3946	0.713	1.4349	0.805	0.9977	1.0197	2.2551	0.9264	1.0023	0.7761	0.9578
2486	1-(1-enyl-palmitoyl)-GPE (P-16:0)*	Lipid	Lysoplasmalogen	39270	LC/MS Neg	100003000	6285	436.283			10471193			1-(1-enyl-palmitoyl)-GPE (P-16:0)*	1.11215	1.24201	0.411113	1.11677	0.8223	0.7173	0.9024	1.0925	2.2899	1.0015	1.1178	1.0988	1.5592	1.2619	1.3302	0.8656	0.9432	0.923	0.7566	1.3304	1.2923	0.9985	0.9606	1.5621	0.9097	1.9186	0.8926	1.0943	1.2332	2.5101	0.8111	1.0612	1.0306	1.0249
2485	1-(1-enyl-palmitoyl)-GPC (P-16:0)*	Lipid	Lysoplasmalogen	52474	LC/MS Neg	100002875	6300	554.346		10917802	9093054		HMDB10407	1-(1-enyl-palmitoyl)-GPC (P-16:0)*	1.02776	0.98132	0.768504	0.954814	0.647	0.7148	0.7599	1.2308	2.2401	0.772	1.0576	0.9951	0.9657	1.476	1.2893	0.7228	1.0227	0.87	0.6526	0.5963	1.1278	0.7599	0.7314	1.5148	0.4986	1.437	0.5714	1.0671	1.1447	2.1175	0.5973	0.9099	0.8093	0.8368
1303	undecanoate (11:0)	Lipid	Medium Chain Fatty Acid	12067	LC/MS Neg	889	5219.2	185.155	334-48-5	8180	7888	C17715	HMDB00947	undecanoate (11:0)	1.11219	0.9481	0.140429	0.85246	1.1751	1.4385	0.9699	1.9354	0.8975	1.1856	0.8773	0.7449	1.0226	1.0544	1.1949	0.9839	1.0383	0.9823	1.1823	0.71	0.6659	0.8811	0.8667	1.6841	0.996	0.7969	0.9924	0.6908	1.6079	0.7921	0.9055	1.0848	0.6707	0.8766
1306	5-dodecenoate (12:1n7)	Lipid	Medium Chain Fatty Acid	33968	LC/MS Neg	100001232	5224	197.155	2430-94-6	5312378	4471803		HMDB00529	5-dodecenoate (12:1n7)	0.7815	0.878913	0.307731	1.12465	0.5209	0.9648	0.5403	1.0706	1.0853	1.0063	0.5701	0.7463	0.9257	0.5898	0.9068	0.7984	0.8198	0.5968	0.5806	0.5247	0.7778	1.0577	0.5077	1.0265	0.7094	1.127	1.0002	1.0417	0.9486	1.4405	1.0241	0.7619	0.2212	1.0147
1297	caproate (6:0)	Lipid	Medium Chain Fatty Acid	32489	LC/MS Neg	926	2713.7	115.076	142-62-1	8892	8552	C01585	HMDB00535	caproate (6:0)	1.00079	1.04414	0.642308	1.04332	1.126	0.958	1.4306	0.9339	0.5217	1.3208	0.7834	0.9365	0.9972	0.9582	1.0782	0.8177	1.0074	1.1091	1.0331	0.8413	1.1119	0.942	0.7258	1.1705	0.8727	0.815	1.0242	0.945	1.6125	0.6502	1.6512	1.0762	1.22	1.0036
2508	1-linoleoylglycerol (18:2)	Lipid	Monoacylglycerol	27447	LC/MS Neg	100001040	6477	279.233	2277-28-3	5283469	4446589			1-linoleoylglycerol (18:2)	1.26491	0.738727	0.083526	0.584017	0.3792	1.1196	1.2698	1.9048	0.6599	2.7019	0.8701	0.6235	2.522	0.3745	2.0675	3.4715	0.3332	0.3003	0.3758	0.588	0.5045	0.5421	0.2918	1.8941	0.4125	0.5013	0.3087	0.646	1.0045	1.6105	0.4528	1.264	0.733	0.3271
2519	2-palmitoylglycerol (16:0)	Lipid	Monoacylglycerol	33419	LC/MS Neg	100001048	6400	255.233	23470-00-0	123409	110006		HMDB11533	2-palmitoylglycerol (16:0)	1.12034	0.962627	0.133516	0.859227	1.1811	1.0126	1.328	1.4625	1.0049	0.8683	1.1891	1.1446	0.8005	1.5933	1.3607	0.8561	1.1224	0.994	0.887	1.3707	0.6008	0.6473	1.238	1.5443	0.5416	0.8134	0.4735	0.8524	1.3194	1.0056	1.0233	1.0261	1.0436	0.9394
2520	2-palmitoleoylglycerol (16:1)*	Lipid	Monoacylglycerol	52432	LC/MS Neg	100008953	6016	253.217					HMDB11565	2-palmitoleoylglycerol (16:1)*	0.599507	0.39744	0.187113	0.662945	0.2611	1.1542	0.5671	0.2611	0.2611	0.8349	0.2611	0.8597	0.2611	1.4058	1.821	0.2611	0.2611	0.2611	0.2611	0.2611	0.2611	0.2611	0.2611	0.2611	0.2611	0.2611	0.2611	0.2611	1.0904	1	0.4107	0.5884	0.2611	0.2611
2507	1-oleoylglycerol (18:1)	Lipid	Monoacylglycerol	21184	LC/MS Neg	100000924	6650	281.249	111-03-5	5283468	4446588		HMDB11567	1-oleoylglycerol (18:1)	0.88108	0.728873	0.301776	0.82725	0.92	1.061	1.2277	1.1262	0.3517	1.4298	0.6606	0.5641	0.6897	0.4508	1.2805	1.139	1.1193	0.1987	0.9971	0.2819	1.0713	0.6692	0.1931	1.0825	0.2101	0.3601	1.1885	0.8383	1.4328	0.8338	1.0887	1.0029	0.1246	0.5553
2504	1-palmitoleoylglycerol (16:1)*	Lipid	Monoacylglycerol	52431	LC/MS Neg	100008952	6094	253.217					HMDB11565	1-palmitoleoylglycerol (16:1)*	0.693747	0.518113	0.302376	0.746834	0.3157	1.6851	0.3223	0.3157	0.3157	1.0328	0.3157	0.991	0.4356	0.9035	2.2167	0.3157	0.6093	0.3157	0.3157	0.3157	0.4722	0.3157	0.3157	0.9345	0.3157	0.3157	0.3157	0.3157	1	0.789	0.9457	0.789	0.3157	0.3157
2522	2-oleoylglycerol (18:1)	Lipid	Monoacylglycerol	21232	LC/MS Neg	100000943	6500	281.249	3443-84-3	5319879	4478086		HMDB11537	2-oleoylglycerol (18:1)	0.852587	0.7565	0.486569	0.8873	0.6474	1	1.1588	0.8316	0.7665	1.3923	0.5813	0.7666	0.8398	0.788	0.8608	1.0104	0.9571	0.2125	0.9757	0.54	0.7956	0.42	0.287	0.8596	0.2125	0.7346	0.48	0.598	0.9896	1.8657	1.5494	0.9977	0.4311	0.5867
2523	2-linoleoylglycerol (18:2)	Lipid	Monoacylglycerol	32506	LC/MS Neg	100000987	6250	279.233	3443-82-1	5365676	4517636		HMDB11538	2-linoleoylglycerol (18:2)	0.81976	0.7904	0.888131	0.964185	0.4064	1.4531	1.8419	0.5533	1.0278	1.2507	0.3	0.908	0.5742	0.3336	1.4788	0.9676	0.3649	0.3	0.5361	0.7709	1.144	0.5485	0.3	0.7001	0.3	0.9722	0.3905	0.819	0.7051	2.8897	0.6639	0.603	0.571	0.4781
1907	choline phosphate	Lipid	Phospholipid Metabolism	34396	LC/MS Pos	267	692.5	184.073	72556-74-2	1014	119298	C00588	HMDB01565	choline phosphate	0.928147	1.13666	0.00140439	1.22466	0.9645	0.8187	1.0799	0.7656	1.0015	0.926	0.7223	1.1472	1.1448	0.7721	0.7326	0.8835	0.9175	1.0371	1.0089	1.0714	1.2787	1.4639	0.932	1.1004	1.2115	1.2391	1.0094	1.1211	0.9348	0.931	1.2365	1.0594	0.9911	1.4696
1908	cytidine 5'-diphosphocholine	Lipid	Phospholipid Metabolism	34418	LC/MS Pos	1220	776.6	489.115	33818-15-4	13804	21531769	C00307	HMDB01413	cytidine 5'-diphosphocholine	0.784387	0.970067	0.0238654	1.23672	0.7205	0.6569	0.5603	0.9843	1.0196	0.8178	0.6873	0.7492	1.0408	1.029	0.5633	0.7324	0.6427	0.589	0.9727	0.646	1.1028	1.0618	0.6659	1.3702	1.2437	0.918	0.7792	1.1479	1.0604	1.2121	0.9084	0.9698	0.501	0.9638
1910	glycerophosphorylcholine (GPC)	Lipid	Phospholipid Metabolism	15990	LC/MS Pos	100000269	709.9	258.11	28319-77-9	71920	571409	C00670	HMDB00086	glycerophosphorylcholine (GPC)	0.913527	1.05558	0.075813	1.1555	0.9837	0.7993	0.916	0.8852	1.2072	0.7773	0.6786	1.0337	0.8689	0.9424	0.9373	0.7854	0.795	1.1102	0.9827	1.3655	0.9068	1.5596	1.3469	0.9168	1.3389	1.0163	0.7563	0.8954	0.8142	0.6443	0.9695	1.0101	1.3032	0.9899
1914	glycerophosphoethanolamine	Lipid	Phospholipid Metabolism	37455	LC/MS Pos	100001620	705	216.063	33049-08-0	123874	110410	C01233	HMDB00114	glycerophosphoethanolamine	0.913573	1.01949	0.251551	1.11593	1.2571	0.9131	0.8311	1.0072	1.2929	0.8089	0.5366	1.0043	0.8567	0.8667	0.902	0.633	0.8825	1.0224	0.8891	1.2329	0.9309	1.5944	1.0199	0.9344	1.5721	0.9801	0.741	0.9014	0.8161	0.4575	0.9371	1.156	1.0788	0.9397
1912	phosphoethanolamine	Lipid	Phospholipid Metabolism	1600	LC/MS Neg	1026	638	140.012	1071-23-4	1015	990	C00346	HMDB00224	phosphoethanolamine	0.9886	1.04799	0.310979	1.06008	1.0286	0.8968	0.9036	0.9816	0.6945	1.1811	0.9028	1.1668	1.2617	0.9611	1.1339	0.8638	0.9015	1.0107	0.9405	0.8197	0.9485	0.9342	0.8878	1.1753	1.066	1.4081	1.0145	0.9194	1.0151	0.9014	1.1885	1.0201	1.3389	1.0824
1906	choline	Lipid	Phospholipid Metabolism	15506	LC/MS Pos	1256	675	104.107	67-48-1	305	149278	C00114	HMDB00097	choline	1.02795	1.12553	0.39833	1.09492	1.4661	0.77	0.9432	0.8058	1.3343	0.9743	0.7883	1.3994	1.4384	1.0218	1.0762	0.7683	0.7296	1.0315	0.8721	0.6423	0.8827	1.6216	0.7124	0.9782	1.9559	1.4901	1.2591	1.1511	0.8666	0.8149	1.0691	1.2374	1.0435	1.158
1916	glycerophosphoinositol*	Lipid	Phospholipid Metabolism	52307	LC/MS Neg	100001621	630	333.059	16824-65-0	167572				glycerophosphoinositol*	0.889067	0.944247	0.408804	1.06207	0.8875	0.6041	0.9008	0.8765	0.8672	0.7442	0.8033	0.8833	1.3549	1.0401	0.7597	0.5574	0.7745	0.9267	1.3558	1.0698	1.0073	0.9567	0.8934	1.1316	1.0503	1.009	0.9055	0.9032	0.9022	0.941	0.8734	0.7558	0.6902	1.0743
3008	taurocholate	Lipid	Primary Bile Acid Metabolism	18497	LC/MS Neg	1648	5150	514.284	145-42-6	6675		C05122	HMDB00036	taurocholate	1.98768	1.27464	0.180507	0.64127	1.7628	1.0302	0.7857	0.4718	5.4212	0.2191	2.462	2.1615	0.9226	1.2915	3.5126	5.7382	0.453	3.282	0.301	2.6216	0.9181	0.736	0.4115	0.3011	3.6758	0.2968	1.7175	1.6183	1.3969	1.112	0.613	0.7333	1.5588	1.4089
3015	tauro-beta-muricholate	Lipid	Primary Bile Acid Metabolism	33983	LC/MS Neg	100001250	4774	514.284	25696-60-0	168408	147312		HMDB00932	tauro-beta-muricholate	2.12618	1.59441	0.398999	0.749896	2.7152	1.0859	0.8724	0.4655	5.8923	0.3228	2.8983	2.173	1.3234	1.3396	2.543	6.3101	0.6762	2.7935	0.4815	3.1196	1.0795	1.405	0.5763	0.3677	6.435	0.3228	2.4057	1.5077	1	1.514	0.596	0.801	1.4723	1.3136
3656	urate	Nucleotide	Purine Metabolism, (Hypo)Xanthine/Inosine containing	1604	LC/MS Neg	1134	757.1	167.021	69-93-2;120K5305	1175		C00366	HMDB00289	urate	0.875153	1.12421	0.00949338	1.28458	1.0449	0.8647	0.7226	0.8295	0.9339	0.8361	0.9155	0.9534	0.9966	0.591	0.7088	0.7241	0.7695	1.2176	1.0191	0.7457	1.0891	0.9119	0.9783	1.9603	1.42	1.3917	1.0034	0.9809	1.1656	0.919	1.1502	0.7493	1.2912	1.1065
3642	AICA ribonucleotide	Nucleotide	Purine Metabolism, (Hypo)Xanthine/Inosine containing	38325	LC/MS Pos	216	1120	339.07	3031-94-5	65110	195	C04677	HMDB01517	AICA ribonucleotide	0.886027	1.21914	0.0154609	1.37596	0.9054	0.6825	0.8737	0.4716	0.6239	0.4694	1.1894	1.107	1.8203	0.8336	0.6411	0.7567	0.6642	1.0132	1.2384	0.9428	0.8549	1.3464	1.7623	0.9593	1.8362	1.2851	1.576	1.6543	0.642	1.1832	0.9944	1.2372	1.0056	1.0074
3650	xanthosine	Nucleotide	Purine Metabolism, (Hypo)Xanthine/Inosine containing	15136	LC/MS Pos	100000299	1827	285.083	146-80-5	64959	58484	C01762	HMDB00299	xanthosine	0.93834	1.15841	0.178576	1.23453	1.1093	1.422	1.4059	1.0496	1.2701	0.5009	0.372	1.4356	0.801	1.2243	0.8374	0.4061	0.4402	0.8861	0.9146	1.1081	0.8955	2.177	0.7599	1.0612	1.3728	1.942	0.8034	1.0982	0.8102	0.6127	1.0779	0.9593	1.9525	0.7455
3646	inosine	Nucleotide	Purine Metabolism, (Hypo)Xanthine/Inosine containing	1123	LC/MS Neg	361	1602.1	267.073	58-63-9	6021	21241953	C00294	HMDB00195	inosine	0.940453	0.990173	0.197611	1.05287	0.8991	0.8406	0.8573	0.9945	0.991	1.053	0.8652	0.9053	0.9745	0.9891	1.0301	0.9593	0.8737	0.9488	0.9253	0.907	1.0542	0.8735	0.9658	0.9952	0.8662	1.1332	0.8691	0.8889	1.1505	1.252	0.8376	1.0146	1.148	0.8968
3654	2'-deoxyinosine	Nucleotide	Purine Metabolism, (Hypo)Xanthine/Inosine containing	15076	LC/MS Pos	100000135	1751	253.093	890-38-0	65058	58569	C05512	HMDB00071	2'-deoxyinosine	0.71882	0.842	0.216539	1.17136	0.6231	0.6107	0.6107	0.6107	0.7671	0.6107	0.6107	0.7711	0.9902	0.9122	0.6107	1.2223	0.6107	0.6107	0.6107	0.6107	1.5043	1.0041	0.6107	0.6107	0.8282	1.3802	0.6667	0.6107	0.6107	0.6107	0.9977	0.6107	1.3632	0.6107
3645	inosine 5'-monophosphate (IMP)	Nucleotide	Purine Metabolism, (Hypo)Xanthine/Inosine containing	2133	LC/MS Neg	362	650	347.04	4691-65-0	8582	5482599	C00130	HMDB00175	inosine 5'-monophosphate (IMP)	0.97916	1.01544	0.246249	1.03705	0.8917	0.8957	0.8806	0.9906	0.9704	1.0203	1.1362	0.9904	1.0234	1.0458	1.0322	0.9382	0.9859	0.965	0.921	0.8809	0.92	0.9952	1.0582	1.1867	1.0639	0.9445	1.0419	1.093	0.9824	1.1944	0.9947	1.0053	0.8573	1.0132
3647	hypoxanthine	Nucleotide	Purine Metabolism, (Hypo)Xanthine/Inosine containing	3127	LC/MS Neg	171	1291.2	135.031	68-94-0	790	768	C00262	HMDB00157	hypoxanthine	0.929847	0.94148	0.836986	1.01251	0.9203	0.8451	0.9677	0.8967	1.0132	0.9222	0.7713	1.0803	1.275	0.9029	0.9041	0.9868	0.7014	0.8892	0.8715	0.7884	0.9517	0.9848	0.7418	1.0736	1.089	0.8598	1.0238	1.0377	1.0915	1.2427	0.7732	0.9238	0.5633	0.9771
3648	xanthine	Nucleotide	Purine Metabolism, (Hypo)Xanthine/Inosine containing	3147	LC/MS Neg	1004	910	151.026	69-89-6	1188	1151	C00385	HMDB00292	xanthine	0.948693	0.945213	0.934349	0.996332	0.9195	0.8676	0.9888	1.0371	1.0475	0.9491	0.8322	1.0059	1.183	0.9432	0.9296	0.8641	0.7772	0.919	0.9666	0.7555	0.969	0.9508	0.7597	1.1274	0.9874	0.8336	0.9059	1.0185	1.0763	1.1906	0.8996	0.9206	0.7906	0.9927
3658	allantoin	Nucleotide	Purine Metabolism, (Hypo)Xanthine/Inosine containing	1107	LC/MS Pos	1002	759.9	159.051	97-59-6	204	199	C02350	HMDB00462	allantoin	0.982853	0.979467	0.962955	0.996554	0.9503	0.898	0.9208	0.8517	0.9262	1.2757	0.8969	1.0201	1.1411	0.7879	0.7725	1.067	1.0414	1.1932	1	1.038	1.0256	1.4172	0.6502	0.9411	1.2953	0.8252	1.1024	0.8669	0.7092	1	1.1322	1.0952	0.5035	1.09
3663	adenosine 5'-diphosphate (ADP)	Nucleotide	Purine Metabolism, Adenine containing	3108	LC/MS Neg	208	680	426.022	20398-34-9	6022	5800	C00008	HMDB01341	adenosine 5'-diphosphate (ADP)	0.964747	1.04424	0.108134	1.0824	1.0021	0.9946	0.7598	0.8188	1.2486	0.8569	1.0107	1.1708	1.0506	1.1028	0.9872	0.8442	0.8631	0.8456	0.9154	0.9162	1.0396	0.9478	1.0131	1.1155	1.0589	1.1354	1.0203	1.0452	0.8683	1.285	0.8155	1.117	1.0977	1.1881
3672	adenine	Nucleotide	Purine Metabolism, Adenine containing	554	LC/MS Neg	880	1680	134.047	73-24-5	190	185	C00147	HMDB00034	adenine	1.00238	1.13208	0.141301	1.12939	0.9919	0.7885	0.9026	1.3297	0.7939	1.3978	0.8546	0.8809	1.2908	0.779	0.9663	0.9612	0.9716	1.1214	1.0055	0.9598	1.2098	1.0116	0.942	1.9278	1.1181	1.019	1.103	0.8333	1.4017	0.8624	1.2458	1.0567	1.1905	1.0997
3697	N6-succinyladenosine	Nucleotide	Purine Metabolism, Adenine containing	48130	LC/MS Pos	100001664	2222	384.115	4542-23-8	165243			HMDB00912	N6-succinyladenosine	0.791387	0.894213	0.153242	1.12993	0.6103	0.6012	0.7756	0.6233	1.0493	0.8838	0.498	1.0147	1.3103	0.4772	0.728	0.8934	0.9318	0.8941	0.5798	1.0248	0.8438	0.9802	0.7444	0.803	0.856	1.0391	0.5985	0.9386	1.0745	0.7127	1.0384	0.9305	0.8578	0.9709
3667	adenosine 3',5'-cyclic monophosphate (cAMP)	Nucleotide	Purine Metabolism, Adenine containing	2831	LC/MS Neg	207	1952.2	328.045	60-92-4	6076	268	C00575	HMDB00058	adenosine 3',5'-cyclic monophosphate (cAMP)	1.00585	1.19254	0.161538	1.18561	0.8236	0.9573	0.8056	1.9598	0.6985	0.758	1.3367	0.6052	1.1016	1.191	1.0984	0.7473	1.0715	0.8731	1.0601	1.1471	0.6052	0.9807	1.2634	1.7927	1.2185	1.4874	1.92	0.9872	1	0.9279	1.1724	0.8518	1.6755	0.8583
3664	adenosine 5'-monophosphate (AMP)	Nucleotide	Purine Metabolism, Adenine containing	32342	LC/MS Pos	209	1208	348.07	149022-20-8	6083	10239183	C00020	HMDB00045	adenosine 5'-monophosphate (AMP)	0.96112	1.12072	0.356871	1.16606	1.3611	1.3431	0.8867	0.7754	1.7821	0.6008	0.548	0.991	1.3692	0.9367	0.8432	0.3721	0.7511	0.879	0.9773	0.8777	0.8863	1.906	0.5443	0.9699	1.6166	1.5905	1.0007	1.21	0.4778	0.1021	0.9688	1.3983	2.1546	1.1072
3671	adenosine	Nucleotide	Purine Metabolism, Adenine containing	555	LC/MS Neg	798	2075.4	134.047	58-61-7	60961	54923	C00212	HMDB00050	adenosine	0.918527	0.987247	0.440324	1.07482	1.1394	0.6222	0.9985	0.8379	0.4643	0.7975	0.7557	1.0099	1.3213	0.6064	1.2572	0.6623	1.0191	1.0763	1.2099	1.0156	1.2047	1.0375	0.7225	0.7931	1.093	0.6724	1.0473	0.7995	0.9503	0.8817	1.4557	1.3051	0.9489	0.8814
3669	adenosine 3',5'-diphosphate	Nucleotide	Purine Metabolism, Adenine containing	15691	LC/MS Neg	1214	575	426.022	75431-54-8	159296	19951095	C00054	HMDB00061	adenosine 3',5'-diphosphate	0.928253	0.8954	0.595922	0.964607	0.7544	0.8086	0.7477	0.8597	0.8711	0.8299	0.7259	1.1644	1.2305	0.9476	1.1309	0.9732	0.8733	1.0626	0.944	0.7072	0.8098	0.8893	0.7403	1.0322	0.9245	0.7866	0.985	0.999	1.0696	1.1493	1.0841	0.7522	0.4955	1.0064
3666	adenosine 2'-monophosphate (2'-AMP)	Nucleotide	Purine Metabolism, Adenine containing	36815	LC/MS Neg	100001694	1497.7	346.056	130-49-4	94136		C00946	HMDB11617	adenosine 2'-monophosphate (2'-AMP)	0.88576	0.923053	0.671755	1.0421	0.8956	0.8206	1.0349	1.0005	0.8405	0.7771	0.7131	0.9145	1.2461	1.0689	1.0197	0.8054	0.4822	0.7615	0.9058	0.7465	1.1281	0.9536	0.5138	1.208	1.3732	0.8461	0.8987	0.9527	1.1561	1.3242	0.8887	0.5638	0.4114	0.8809
3665	adenosine 3'-monophosphate (3'-AMP)	Nucleotide	Purine Metabolism, Adenine containing	35142	LC/MS Neg	100001449	1245	346.056	84-21-9	41211	10463793	C01367	HMDB03540	adenosine 3'-monophosphate (3'-AMP)	1.02195	1.06985	0.681639	1.04687	0.9467	0.9431	0.885	0.8639	0.7018	0.8788	1.1386	1.4779	1.9398	0.7478	1.3218	0.6761	0.9781	1.1259	0.7039	0.8582	0.9587	1.4592	0.7924	1.0345	1.7167	1.0219	1.1177	0.8848	0.7684	0.8322	1.048	1.0504	1.5715	0.9331
3677	N1-methyladenosine	Nucleotide	Purine Metabolism, Adenine containing	15650	LC/MS Pos	1242	1399	282.12	15763-06-1	27476	4573813	C02494	HMDB03331	N1-methyladenosine	1.0702	1.10137	0.765712	1.02913	0.9266	0.8983	0.7647	0.6928	1.7589	0.7457	1.2007	1.293	1.2656	1.2327	1.0323	1.1367	0.8955	1.1959	1.0136	0.8463	1.0964	1.288	0.9272	1.3397	0.9109	1.3943	0.7234	1.1091	0.7541	1.3101	0.9864	1.0857	0.9147	1.8343
3700	guanosine 5'- monophosphate (5'-GMP)	Nucleotide	Purine Metabolism, Guanine containing	2849	LC/MS Pos	347	1300	364.065		6804	741	C00144	HMDB01397	guanosine 5'- monophosphate (5'-GMP)	1.00497	1.04747	0.291069	1.04228	1.0671	0.8103	1.0041	0.8204	1.0156	0.939	0.9697	1.1691	1.1977	1.0139	1.0844	0.983	0.9762	1.0443	0.9798	0.8804	1.0337	1.0568	0.9802	1.1457	1.0736	1.1777	0.9938	1.0985	0.9501	0.932	1.055	0.9485	1.3184	1.0676
3722	2'-deoxyguanosine	Nucleotide	Purine Metabolism, Guanine containing	1411	LC/MS Pos	348	1733	268.104	961-07-9	187790	163230	C00330	HMDB00085	2'-deoxyguanosine	0.88658	0.999373	0.488161	1.12722	1.0287	0.4682	0.4682	0.4682	0.9877	0.7654	1.1613	0.8814	1.5211	1.0197	0.7248	1.9023	0.4682	0.5415	0.892	1.0102	2.3104	0.7583	0.4682	0.7229	0.7999	1.2698	0.9898	1.0142	0.8857	0.7272	0.9233	0.5018	1.6362	0.9727
3705	guanosine	Nucleotide	Purine Metabolism, Guanine containing	1573	LC/MS Neg	1099	1662	282.084	118-00-3	6802	6544	C00387	HMDB00133	guanosine	0.931233	0.959787	0.535218	1.03066	0.8895	0.7834	0.7549	1.1023	1.0192	0.8985	0.8477	0.9692	1.0913	0.9312	1.0203	0.9848	0.7606	0.9357	0.9799	0.8141	1.0687	0.8476	0.8215	0.9955	0.966	1.0508	0.9008	0.8796	1.1027	1.1941	0.7356	1.0104	1.1609	0.8485
3712	N1-methylguanosine	Nucleotide	Purine Metabolism, Guanine containing	31609	LC/MS Pos	100001122	1869	298.115	2140-65-0	96373	86996		HMDB01563	N1-methylguanosine	1.02181	0.9912	0.734478	0.970047	1.105	0.5491	1.0998	0.5491	1.2626	0.9865	1.3274	1.0212	1.2575	1.076	1.195	1.1583	0.9195	1.271	0.5491	1.0359	0.9412	1.2933	0.9669	0.5491	0.934	1.424	1	1.0081	0.6992	0.8236	1.1476	0.8566	1.1128	1.0757
3778	2'-deoxycytidine 5'-monophosphate	Nucleotide	Pyrimidine Metabolism, Cytidine containing	533	LC/MS Pos	298	1125.5	308.064	1032-65-1	13945	5414501	C00239	HMDB01202	2'-deoxycytidine 5'-monophosphate	0.598553	1.15439	3.49581e-06	1.92863	0.2318	0.2318	0.7248	0.5915	0.2318	0.7146	0.6361	0.804	1	0.4274	0.7983	0.9151	0.6753	0.5642	0.4316	0.8465	1.2198	1.3944	0.6005	1.1031	1.3987	1.6963	1.1212	1	1.1366	0.7501	1.2522	1.1271	1.4568	1.2125
3782	5-methyl-2'-deoxycytidine	Nucleotide	Pyrimidine Metabolism, Cytidine containing	38159	LC/MS Pos	100002300	1481	242.114	838-07-3	440055	389065	C03592	HMDB02224	5-methyl-2'-deoxycytidine	0.91484	1.15001	0.0557324	1.25706	0.888	0.5272	1.1419	0.6313	0.5272	0.8195	0.8201	1.0985	1.6781	0.5272	0.5755	1.3811	0.921	1.3453	0.8407	0.9203	1.2437	1.5586	0.5272	1.2785	1.5909	0.9938	1.4159	0.9405	0.8832	1.1229	0.9987	1.1772	1.4826	1.1161
3780	2'-deoxycytidine	Nucleotide	Pyrimidine Metabolism, Cytidine containing	15949	LC/MS Pos	100000125	1252.2	228.098	951-77-9	13711	13117	C00881	HMDB00014	2'-deoxycytidine	1.00251	1.14867	0.0667473	1.1458	0.9023	0.7775	0.9792	0.801	1.1523	0.9491	1.0767	1.277	0.9302	1.0352	0.957	1.2208	0.9475	1.2831	0.7487	0.9333	1.5087	1.2838	0.8403	1.1965	0.9469	1.2083	1.1364	1.0034	0.8826	0.954	1.2521	1.0287	1.378	1.6771
3781	2'-O-methylcytidine	Nucleotide	Pyrimidine Metabolism, Cytidine containing	57554	LC/MS Pos	100010895	1549	258.108	2140-72-9	150971	133067			2'-O-methylcytidine	0.994993	1.11874	0.15121	1.12437	0.9277	0.7119	1.004	0.7119	1.1735	0.9181	0.7545	1.1687	1.6519	1.1022	0.7119	0.979	1.1947	0.8938	1.0211	1.3856	0.9278	1.2401	0.9067	1.1239	1.1903	1.4682	1.4209	0.8529	1.1375	0.8858	0.8205	1.0698	1.2142	1.1369
3766	cytidine 5'-monophosphate (5'-CMP)	Nucleotide	Pyrimidine Metabolism, Cytidine containing	2372	LC/MS Pos	282	890	324.059	63-37-6	6131	5414497	C00055	HMDB00095	cytidine 5'-monophosphate (5'-CMP)	1.04845	1.11414	0.19612	1.06265	1.0547	0.8659	1.0191	0.85	0.8731	1.103	1.2839	1.0752	1.0905	1.0053	1.1699	0.9812	1.1227	1.2115	1.0208	0.9354	1.0162	1.1864	1.2097	1.191	1.1121	1.3592	1.1558	1.1185	0.9974	0.7617	1.1699	1.0976	1.2945	1.1067
3770	cytidine	Nucleotide	Pyrimidine Metabolism, Cytidine containing	514	LC/MS Pos	827	1075.9	244.093	65-46-3	6175	5940	C00475	HMDB00089	cytidine	0.969847	1.0032	0.547397	1.03439	0.8384	0.8188	1.0166	0.8649	1.1313	0.9124	0.8412	1.1724	1.0505	0.9751	1.0135	1.0189	0.7781	1.2257	0.8899	0.7636	0.8654	1.2285	0.7956	0.9725	0.9834	1.2068	0.8732	1.0865	1.0901	0.912	0.9156	0.903	1.2115	1.2403
3727	orotate	Nucleotide	Pyrimidine Metabolism, Orotate containing	1505	LC/MS Neg	445	758.2	155.01	50887-69-9	967	942	C00295	HMDB00226	orotate	0.828353	0.96964	0.236645	1.17056	0.8488	0.6031	1.0351	1.3825	0.562	0.8834	0.562	0.562	1.7339	0.562	0.562	0.562	0.562	1	1.0045	0.6258	1.0928	0.9424	0.562	1.439	1.418	0.9872	1.146	0.8704	1.2611	0.7038	0.9691	0.992	0.562	0.973
3791	thymidine	Nucleotide	Pyrimidine Metabolism, Thymine containing	2183	LC/MS Neg	872	1963.7	241.083	50-89-5	5789	5585	C00214	HMDB00273	thymidine	1.2362	1.26244	0.874833	1.02123	0.5879	1.0883	1.0987	1.3317	1.0991	1.0636	1.0098	1.8741	1.4119	1.5023	1.6019	1.1319	1.0062	1.8487	0.8869	0.5913	1.0488	1.8416	0.9938	2.0912	0.5908	1.5422	1.639	1.6824	1.0165	1.1917	0.7677	0.6766	1.091	2.172
3758	3-ureidopropionate	Nucleotide	Pyrimidine Metabolism, Uracil containing	3155	LC/MS Pos	1053	1090.6	133.061	462-88-4	111	109	C02642	HMDB00026	3-ureidopropionate	1.06178	1.47101	0.0657993	1.38542	1.3278	0.9944	1.4381	0.8011	1.0003	1.2462	0.8391	0.9087	1.8733	0.6501	0.5637	0.7536	0.9997	1.3316	1.199	1.1637	1.9958	2.3211	0.733	1.0779	1.5205	2.1899	1.9937	0.4816	0.6605	0.6599	1.3972	1.3627	3.2051	1.3025
3751	5,6-dihydrouracil	Nucleotide	Pyrimidine Metabolism, Uracil containing	1559	LC/MS Pos	1125	1148	115.05	504-07-4	649	629	C00429	HMDB00076	5,6-dihydrouracil	0.889633	1.0647	0.186341	1.19679	1.1259	0.8242	1.0416	0.5258	0.8371	0.8075	0.5824	1.0013	1.0757	0.7631	0.6569	0.4715	0.9584	1.7001	0.973	0.8208	1.388	1.19	0.601	1.3273	1.1012	1.9044	1.2484	0.808	0.5501	0.5168	1.0354	0.8369	1.6435	0.9987
3739	uridine	Nucleotide	Pyrimidine Metabolism, Uracil containing	606	LC/MS Neg	535	1457.6	243.062	58-96-8	6029	5807	C00299	HMDB00296	uridine	0.9716	1.02078	0.221727	1.05062	0.8776	0.8845	0.9812	0.9703	0.9708	0.8086	0.8718	1.0883	1.1032	1.0899	1.1217	1.0022	0.7298	1.0513	1.0228	0.8479	1.0153	1.0001	0.8784	1.0087	1.0301	1.0524	1.0019	1.0642	1.0091	1.2269	0.9227	0.9883	1.1764	1.0893
3740	uracil	Nucleotide	Pyrimidine Metabolism, Uracil containing	605	LC/MS Pos	825	1152.2	113.035	66-22-8	1174	1141	C00106	HMDB00300	uracil	0.939607	1.07499	0.312787	1.14408	1.0911	0.8606	1.0947	0.6266	1.2442	0.7248	0.577	1.1539	1.2021	1.2154	1.0071	0.5647	0.774	0.9919	0.966	0.5311	1.1216	1.6618	0.5269	1.0094	1.5819	1.7718	0.9348	1.2389	0.5948	0.3945	1.2019	0.7804	1.6387	1.1363
3734	uridine 5'-monophosphate (UMP)	Nucleotide	Pyrimidine Metabolism, Uracil containing	2856	LC/MS Neg	869	627	323.029	3387-36-8	6030	1399139	C00105	HMDB00288	uridine 5'-monophosphate (UMP)	1.06356	1.09957	0.322548	1.03386	0.9686	1.0306	1.0125	1.0221	0.7987	1.1296	1.1288	1.1198	1.1398	1.0897	1.2032	1.0359	1.0686	1.155	1.0505	0.8435	1.0126	1.0863	1.1717	1.2405	1.0877	1.1443	1.144	1.0806	1.0014	1.0382	1.1727	1.1735	1.1987	1.0979
3755	2'-deoxyuridine	Nucleotide	Pyrimidine Metabolism, Uracil containing	52602	LC/MS Neg	536	1586	227.067	951-78-0	13712	13118	C00526	HMDB00012	2'-deoxyuridine	1.37671	1.26135	0.46966	0.916201	0.6574	1.302	1.2193	1.4065	1.2402	1.1242	1.2491	2.1281	1.5337	1.6948	1.8507	1.1491	1.3267	1.759	1.0099	0.6082	1.123	1.6971	1.1868	2.0298	0.6087	1.4889	1.7433	1.7101	0.9892	1.1464	0.7758	0.7216	1.1065	1.9848
3742	5,6-dihydrouridine	Nucleotide	Pyrimidine Metabolism, Uracil containing	61833	LC/MS Neg	100001425	1119	245.078		94312	85115			5,6-dihydrouridine	1.10654	1.0658	0.502579	0.963183	0.9433	0.9458	1.0589	0.6371	1.1128	1.1281	1.1743	1.2938	1.3205	1.0207	1.3264	1.3493	0.9603	1.1914	1.1354	0.7959	0.8465	0.9985	0.9564	1.1114	1.234	1.1892	1.1632	0.9834	1.1345	1.0483	1.2447	1.1742	1.0218	1.085
3741	pseudouridine	Nucleotide	Pyrimidine Metabolism, Uracil containing	33442	LC/MS Neg	821	1100	243.062	1445-07-4	15047	21403010	C02067	HMDB00767	pseudouridine	1.3299	1.28057	0.573877	0.962904	1.0474	1.257	1.0822	0.976	1.4759	1.0085	1.4118	1.7381	1.4271	1.1945	1.6938	1.5049	1.1221	1.7315	1.2777	1.1652	1.4619	1	1.0793	1.1411	1.1422	1.5785	1.2347	1.2802	0.9807	1.237	1.2833	1.5594	1.631	1.434
1016	phenylacetylglycine	Peptide	Acetylated Peptides	33945	LC/MS Neg	100001275	2375	192.067	500-98-1	68144	61452	C05598	HMDB00821	phenylacetylglycine	1.09213	0.867673	0.233079	0.794476	0.9592	0.994	1.0947	0.4141	0.571	0.7853	0.8835	1.6399	2.4336	0.8535	1.3326	1	0.6633	0.4141	2.3432	0.6842	1.3963	0.832	0.4141	0.6791	1.3988	0.7796	1.1923	0.4141	1.1208	1.1459	1.1237	0.4141	0.4141	1.006
1013	phenylacetylglutamine	Peptide	Acetylated Peptides	35126	LC/MS Neg	100001417	2330	263.104	28047-15-6	92258	270643	C04148	HMDB06344	phenylacetylglutamine	2.80067	0.7647	0.320415	0.273042	0.7647	0.7647	0.7647	0.7647	0.7647	0.7647	0.7647	0.7647	0.7647	0.7647	0.7647	30.9771	1.0918	0.7647	0.7647	0.7647	0.7647	0.7647	0.7647	0.7647	0.7647	0.7647	0.7647	0.7647	0.7647	0.7647	0.7647	0.7647	0.7647	0.7647
919	valylglycine	Peptide	Dipeptide	40475	LC/MS Neg	100003641	1506	173.093	686-43-1	136487	120256		HMDB29127	valylglycine	0.880247	1.01944	0.0333988	1.15813	0.9335	0.7011	0.9334	0.7721	0.8539	0.8788	0.8245	0.8237	0.9947	1.2199	0.9928	0.9426	0.7738	0.7101	0.8488	1.0629	0.9211	0.9679	1.0935	1.0634	0.988	1.6342	0.8341	0.9026	1.2147	1.0056	0.9059	0.8915	1.0189	0.7873
816	phenylalanylglycine	Peptide	Dipeptide	41370	LC/MS Pos	100003588	2155	223.108	721-90-4	98207	88678		HMDB28995	phenylalanylglycine	0.891413	1.1134	0.0577003	1.24903	0.8043	0.8042	1.063	0.8445	1.0192	0.8471	0.6357	0.9336	0.727	0.9841	1.0159	1.0385	0.8916	0.9348	0.8277	1.377	0.9741	1.0677	1.1257	1.0527	0.8437	2.3208	0.6758	0.8646	1.2601	0.702	0.9192	0.9681	1.6285	0.921
762	leucylglycine	Peptide	Dipeptide	40045	LC/MS Pos	100003185	1805	189.123	686-50-0	79070	71402		HMDB28929	leucylglycine	1.08067	1.31439	0.0917794	1.21627	1.0309	0.9454	1.1034	1.0872	0.7401	1.3699	0.9946	0.8762	0.8431	1.3367	1.4215	0.896	1.2821	1.0424	1.2405	1.5062	1.3798	1.0054	1.4156	1.5199	0.9681	2.0158	0.8246	1.0043	1.2466	0.6072	1.587	1.419	2.3998	0.8165
709	glycylleucine	Peptide	Dipeptide	34398	LC/MS Pos	100001258	2190.9	189.123	869-19-2	92843	83812	C02155	HMDB00759	glycylleucine	0.904647	0.99322	0.0985564	1.09791	0.8857	0.7791	1.1264	0.8265	1.0832	0.8748	0.7245	0.8936	0.8304	0.9499	0.9446	0.9794	0.9298	0.9208	0.821	1.2167	0.9548	1.1302	1.0199	1.0192	0.9658	1.3455	0.7697	0.8646	1.2033	0.7703	0.836	0.9205	1.0203	0.8615
743	isoleucylglycine	Peptide	Dipeptide	40008	LC/MS Pos	100003169	1740	189.123	868-28-0	342532	303621		HMDB28907	isoleucylglycine	0.937247	1.03243	0.13368	1.10155	0.9412	0.8184	1.012	0.7744	1.2286	0.952	0.7351	0.9777	0.8274	0.993	1.0993	1.1101	0.9295	0.9025	0.7575	1.0693	1.0047	1.1514	0.9091	1.093	0.988	1.5177	0.7929	0.9757	1.2844	0.7576	0.873	0.9953	1.1362	0.9381
559	alanylleucine	Peptide	Dipeptide	37093	LC/MS Pos	100001890	2165	203.139	1638-60-4	259583	227831		HMDB28691	alanylleucine	1.17619	1.57514	0.144743	1.33919	1.0982	1.4368	1.2214	1.2443	0.648	1.3416	1.1282	0.6771	0.677	1.3028	1.6451	0.9176	1.5395	1.4604	1.3048	1.9449	1.5818	1.0367	1.7851	1.5999	0.9934	2.7718	0.847	0.7424	1.088	0.5091	1.5208	1.8559	4.4201	0.9302
757	leucylalanine	Peptide	Dipeptide	40010	LC/MS Pos	100003179	1770	203.139	7298-84-2	259321	227625		HMDB28922	leucylalanine	1.28853	1.73427	0.147564	1.34594	1.2372	1.4193	1.2502	1.3777	0.7292	1.5292	1.3066	0.8442	0.7937	1.5973	1.953	0.7439	1.7631	1.4537	1.3296	1.8473	1.881	1.1505	1.9998	1.7858	1.0729	2.7931	0.8811	0.954	1.0765	0.537	1.8831	2.0812	5.053	1.0178
918	valylglutamine	Peptide	Dipeptide	42079	LC/MS Pos	100003640	1100	246.145	42854-54-6	5253209	4419671		HMDB29125	valylglutamine	1.21273	1.77138	0.149392	1.46066	1.2595	1.5561	1.3518	1.2568	0.624	1.8602	1.3401	0.616	0.6855	1.2161	1.7937	0.6577	1.5079	1.2106	1.2549	1.5314	1.6715	1.0129	1.904	1.7434	1.0047	4.0746	0.9454	0.7286	0.9432	0.7928	1.6573	1.9987	5.8248	0.7374
885	tryptophylglycine	Peptide	Dipeptide	43028	LC/MS Pos	100003609	2364	262.119	7360-09-0	263471	231453		HMDB29083	tryptophylglycine	0.9431	1.13744	0.15246	1.20607	0.844	1.1174	1.0267	0.9031	0.9713	1.451	0.9166	0.6188	0.4488	0.9327	1.2015	0.8757	1.1011	0.899	0.8388	1.6012	1.0891	0.9398	1.1626	1.0691	0.9595	2.2689	0.7227	0.7346	1.7109	0.8215	0.6852	0.9596	1.571	0.7659
685	glutaminylleucine	Peptide	Dipeptide	42994	LC/MS Pos	100003160	2195	260.16						glutaminylleucine	1.13871	1.34405	0.160521	1.18032	1.1536	1.0567	1.1917	1.1031	0.7767	1.3733	1.0973	0.9998	0.8871	1.3454	1.3358	0.8606	1.4754	1.1774	1.2468	1.4176	1.4254	1.1131	1.3388	1.5437	0.9586	1.9662	0.8046	1.0002	1.1885	0.738	1.4109	1.4831	2.7918	0.9802
932	leucylglutamine*	Peptide	Dipeptide	48189	LC/MS Pos	100003183	1578	260.161		4305457	3511125		HMDB28927	leucylglutamine*	1.26495	1.73521	0.166178	1.37176	1.0111	1.5561	1.202	1.3268	0.6547	1.6708	1.2598	0.6936	0.7978	1.7072	2.185	0.6745	1.5345	1.4118	1.2886	1.5093	1.881	1.112	1.559	2.0881	1.0173	2.9462	0.8219	1.0192	1.0467	0.5213	1.9891	2.1155	5.4207	0.9808
874	threonylphenylalanine	Peptide	Dipeptide	31530	LC/MS Pos	100001125	2452	267.134	16875-27-7	4099799	3313819		HMDB29068	threonylphenylalanine	1.29844	1.75505	0.174456	1.35166	1.1922	1.6245	1.6816	1.3299	0.8187	1.7799	1.0654	0.5908	0.7502	1.3518	1.5821	0.8559	1.6572	1.6056	1.5908	1.7612	1.9151	0.9013	2.181	1.805	0.8585	3.7651	0.8406	0.8155	1.0189	0.7495	1.6342	2.2397	4.9646	0.8755
922	valylleucine	Peptide	Dipeptide	39994	LC/MS Pos	100003210	2562	231.17	22906-55-4	352039	312586		HMDB29131	valylleucine	1.49303	2.08893	0.205562	1.39912	1.3155	2.2172	1.8027	1.5594	0.7107	2.3764	1.3569	0.5659	0.6638	1.3738	2.5602	0.9217	1.8954	1.6742	1.4016	1.8746	2.2816	1.086	2.5207	2.1567	0.9233	4.2332	0.9266	0.7621	1.2123	0.7919	1.7632	2.8469	7.0179	0.9369
901	tyrosylglycine	Peptide	Dipeptide	41375	LC/MS Pos	100003598	1605	239.103	673-05-5	259323	227627		HMDB29105	tyrosylglycine	0.951833	1.04665	0.218995	1.09961	0.9311	0.8183	0.9787	0.7938	1.1927	0.9221	0.7204	0.9265	0.9251	1.2224	1.153	1.0225	0.8405	1.0022	0.8282	1.1585	0.9131	1.3713	0.9754	1.1568	1.0382	1.5951	0.6942	0.92	1.3843	0.7182	0.8322	0.9077	1.0641	0.9706
811	phenylalanylalanine	Peptide	Dipeptide	41374	LC/MS Pos	100003589	2120	237.123	3918-87-4	5488196	4589716			phenylalanylalanine	0.9967	1.07993	0.283421	1.0835	0.9491	0.795	0.972	0.8999	0.962	1.1475	1.014	0.8639	0.9253	1.1862	1.1145	1.1254	1.1201	0.8614	1.0142	1.0829	0.8943	0.9647	1.0224	1.1976	1.0124	1.7158	0.8391	0.801	1.304	0.8971	1.127	1.0694	1.532	0.7392
708	glycylisoleucine	Peptide	Dipeptide	36659	LC/MS Pos	100001790	2080	189.123	19461-38-2	88079	19972556		HMDB28844	glycylisoleucine	1.00635	1.06529	0.304683	1.05857	0.9904	0.728	1.1838	0.8919	1.0348	0.9441	0.9264	1.0047	0.9247	1.1478	0.9953	1.0453	1.4143	0.9769	0.8868	0.8919	1.0614	1.2378	1.0076	1.0147	1.1631	1.4134	0.9056	1.0923	1.1211	0.9652	0.9003	0.9264	1.2631	1.0154
573	alpha-glutamylleucine*	Peptide	Dipeptide	62115	LC/MS Pos	100009288	2256	261.144	111320-19-5		15751004			alpha-glutamylleucine*	1.20238	1.35796	0.353183	1.12939	1.1277	1.0515	1.2451	1.1983	0.9092	1.8895	1.094	0.8374	0.978	1.4055	1.3375	0.9701	1.5895	1.1348	1.2676	1.1532	1.4722	1.022	1.3009	1.4041	0.9266	2.2057	0.8337	0.8656	1.5141	0.7947	1.5067	1.5512	2.9199	0.8988
836	prolylglycine	Peptide	Dipeptide	40703	LC/MS Pos	100003674	875	173.092	2578-57-6	6426709	4932143		HMDB11178	prolylglycine	0.9629	1.01539	0.439728	1.05452	1.1237	0.6798	1.0422	0.7445	1.2624	0.8714	0.9861	0.8524	0.9521	1.0138	1.0306	0.879	1.0139	1.141	0.8506	0.8905	1.0448	1.197	0.807	1.0485	1.107	1.5999	0.9434	0.9973	0.8545	0.6997	0.9581	0.8841	1.105	1.0941
719	glycylvaline	Peptide	Dipeptide	18357	LC/MS Pos	100000487	1561.6	175.108	1963-21-9	97417	2006926		HMDB28854	glycylvaline	1.03377	1.07029	0.466488	1.03533	0.9707	0.8919	1.2392	0.7964	1.0378	1.166	1.021	1.0416	0.8776	1.0934	1.2257	1.0465	1.1362	1.0407	0.9219	0.8322	1.1192	0.9447	1.1263	1.2783	1.0003	1.2897	1.0303	0.9754	1.1345	0.8623	1.0676	1.028	1.297	1.0686
574	alpha-glutamylisoleucine*	Peptide	Dipeptide	62114	LC/MS Pos	100009287	2150	261.144			16568291			alpha-glutamylisoleucine*	1.3288	1.39697	0.691323	1.0513	0.9838	1.3402	1.2437	1.1512	0.9393	2.1667	1.2307	0.9224	0.95	1.6012	1.7659	0.978	1.6377	1.3575	1.6637	1.0356	1.6982	1.0162	1.1962	1.7981	1.0562	1.6047	0.8989	0.9529	1.4596	0.855	1.844	1.7239	2.8665	0.9486
535	gamma-glutamylleucine	Peptide	Gamma-glutamyl Amino Acid	18369	LC/MS Pos	1268	2757.2	261.144	2566-39-4	151023	133115		HMDB11171	gamma-glutamylleucine	0.891513	1.11648	0.00116974	1.25234	0.8694	0.7165	1.0338	0.6068	1.0002	0.8558	0.8849	1.0326	0.9871	0.7369	0.837	0.8887	1.0923	1.0077	0.823	1.1329	1.234	1.2954	0.8918	1.1915	1.4352	1.4428	1.0768	0.933	0.8988	0.7827	1.254	1.0985	1.1357	0.9441
539	gamma-glutamylphenylalanine	Peptide	Gamma-glutamyl Amino Acid	33422	LC/MS Pos	100000491	2865	295.129	7432-24-8	111299	99868		HMDB00594	gamma-glutamylphenylalanine	0.949127	1.13991	0.0364587	1.20101	1.0028	0.8243	1.057	0.7343	0.8635	1.229	0.6141	1.0103	1.3788	0.5226	0.8077	1.0104	1.2318	1.0702	0.8801	0.9972	1.2529	1.2058	0.7009	1.5218	1.147	1.4525	1.2593	0.879	0.9146	0.8616	1.0756	1.191	1.4932	1.1462
529	gamma-glutamylcysteine	Peptide	Gamma-glutamyl Amino Acid	1778	LC/MS Pos	1036	1263.5	251.07	636-58-8	842	819	C00669	HMDB01049	gamma-glutamylcysteine	0.95512	1.08289	0.0616427	1.13378	0.8946	0.8577	0.7354	0.6541	0.9445	0.9444	1.17	0.9277	0.839	1.0291	1.2207	0.82	1.0094	1.2301	1.0501	1.1886	1.0217	1.002	1.2112	0.7346	1.4477	1.0233	1.4258	1.0395	1.094	0.998	1.181	1.073	0.8247	0.9783
534	gamma-glutamylisoleucine*	Peptide	Gamma-glutamyl Amino Acid	34456	LC/MS Pos	100001485	2661	261.144		14253342	21403145		HMDB11170	gamma-glutamylisoleucine*	0.91684	1.0741	0.0720724	1.17152	0.8858	0.3816	1.3015	0.6438	1.2033	0.8573	0.7768	0.837	1.1614	0.6796	1.0924	0.6766	1.4432	0.9678	0.8445	0.8864	1.2573	1.1596	0.9076	1.1973	1.1365	1.4288	1.1051	1.0298	1.0584	1.013	0.9991	0.7595	1.1722	1.0009
543	gamma-glutamylvaline	Peptide	Gamma-glutamyl Amino Acid	43829	LC/MS Pos	100001126	2045	247.129	2746-34-1	7015683			HMDB11172	gamma-glutamylvaline	0.9872	1.11569	0.11726	1.13016	1.2884	0.8511	1.3501	0.6482	1.1852	1.1545	0.7504	0.9385	1.1206	0.9288	0.8226	0.9682	0.9322	0.9595	0.9097	1.276	1.0201	1.4336	0.8012	1.2373	1.4002	1.3239	0.8277	1.1508	0.9198	0.7193	1.3599	0.8827	1.2563	1.1266
540	gamma-glutamylthreonine*	Peptide	Gamma-glutamyl Amino Acid	33364	LC/MS Pos	100001314	996.6	249.108	5652-48-2	76078708	21403107		HMDB29159	gamma-glutamylthreonine*	0.968527	1.07298	0.180885	1.10785	1.1391	0.9299	1.1722	0.7592	1.1864	0.9142	0.9287	1.0133	0.9708	0.8957	0.8591	0.714	1.1711	1.0471	0.8271	1.0976	1.1058	1.3346	0.6708	1.1162	1.2706	1.3934	0.9132	0.9169	0.6942	0.7564	1.18	0.9082	1.4561	1.2807
542	gamma-glutamyltyrosine	Peptide	Gamma-glutamyl Amino Acid	2734	LC/MS Pos	1102	2080.4	311.124	7432-23-7	94340	85142		HMDB11741	gamma-glutamyltyrosine	0.98598	1.11118	0.272604	1.12698	1.0938	0.6121	1.2788	0.628	0.662	1.4776	0.4261	1.2375	1.4104	0.6928	0.8151	1.2023	1.2778	1.3055	0.6699	1.0323	1.1403	0.9895	0.8051	1.2112	1.1267	1.3903	1.387	0.9057	1.3337	0.6428	1.4904	0.7847	1.0591	1.3689
546	gamma-glutamyl-2-aminobutyrate	Peptide	Gamma-glutamyl Amino Acid	37092	LC/MS Pos	100001502	1580	233.113	16869-42-4		21403151			gamma-glutamyl-2-aminobutyrate	1.3436	1.61591	0.387789	1.20267	1.0071	1.5301	1.2767	1.4412	0.8579	2.5745	1.0322	0.7503	1.1127	1.4236	1.8201	0.9994	1.5913	1.2413	1.4956	0.9636	2.0952	0.7875	1.16	2.054	1.0006	2.1222	0.5972	0.8248	1.6285	0.8115	2.0649	2.1931	5.0286	0.907
531	gamma-glutamylglutamine	Peptide	Gamma-glutamyl Amino Acid	2730	LC/MS Pos	1140	817.9	276.119	10148-81-9	150914	133013	C05283	HMDB11738	gamma-glutamylglutamine	0.87474	1.04711	0.501203	1.19705	0.9422	0.7884	0.9975	1.614	1.1535	0.3285	0.3285	0.3285	1.9051	1.1686	0.3285	0.8208	0.8764	0.3285	1.2121	0.8396	0.3285	1.6842	1	0.5758	1.6058	0.4449	0.9683	0.3285	0.8639	0.3285	2.028	0.9671	3.415	0.3285
528	gamma-glutamylalanine	Peptide	Gamma-glutamyl Amino Acid	37063	LC/MS Pos	100001843	1116	219.098	5875-41-2	440103	389104		HMDB29142	gamma-glutamylalanine	0.951573	0.91974	0.812111	0.966547	1.0654	0.823	1	0.669	0.4832	1.1851	0.4832	1.5408	0.9055	0.4832	1.2809	1.0526	1.1402	1.3989	0.7626	0.4832	1.6501	0.7664	0.7198	1.1284	1.0049	0.4832	1.3083	0.6312	0.4832	0.4832	1.5533	1.0971	0.8577	1.1461
530	gamma-glutamylglutamate	Peptide	Gamma-glutamyl Amino Acid	36738	LC/MS Pos	331	1045	277.103	1116-22-9	92865	83831	C05282	HMDB11737	gamma-glutamylglutamate	1.04382	1.03628	0.937333	0.992777	1.3256	0.9907	1.6988	0.8669	0.9938	1.0712	0.4107	1.36	1.2476	0.945	1.1038	0.7644	1.0094	1.0455	0.8239	1.0981	0.86	1.3531	1.3074	1.2456	1.0746	0.8577	0.8509	1.1788	1.0283	0.5748	1.0883	0.8477	1.277	0.9019
4038	3-(3-hydroxyphenyl)propionate sulfate	Xenobiotics	Benzoate Metabolism	45415	LC/MS Neg	100005391	1294	245.013	86321-32-6	187488	162993			3-(3-hydroxyphenyl)propionate sulfate	0.882407	0.5393	0.173335	0.611169	0.3808	0.7648	1	1	0.2778	0.8203	0.2778	0.2778	1.2443	0.2778	0.8409	0.5045	1.3553	0.9013	3.3127	0.2778	0.2778	0.2778	0.2778	1.0289	0.3564	2.1173	0.2778	0.2778	0.2778	0.2778	0.2778	0.2778	0.2778	1.5311
3965	benzoate	Xenobiotics	Benzoate Metabolism	15778	LC/MS Neg	100000008	1750	121.029	65-85-0	243	238	C00180	HMDB01870	benzoate	0.946593	1.02396	0.218217	1.08173	1.0961	0.9784	0.8766	0.9713	0.7121	1.0598	0.8475	0.8484	1.0402	0.9518	1.0492	0.7963	0.9331	1.0231	1.015	1.211	0.9801	1.1195	0.9077	0.9684	1.0866	0.7594	1.2173	1.0233	1.5756	0.7614	0.9756	0.9991	0.7531	1.0213
4021	propyl 4-hydroxybenzoate	Xenobiotics	Benzoate Metabolism	48480	LC/MS Neg	100006205	4794	179.071	94-13-3	7175	6907	D01422	HMDB32574	propyl 4-hydroxybenzoate	0.955933	1.00386	0.331921	1.05014	0.9799	0.9849	0.9745	0.8751	0.7285	0.8757	1	1.0017	1.1056	0.8706	1.1079	0.7077	1.2122	0.9498	0.9649	1.3028	0.8261	1.1025	1.1481	1.1082	0.9958	1.0034	0.9536	0.9983	0.9062	0.7985	1.0442	0.8439	1.0149	1.0114
3983	catechol sulfate	Xenobiotics	Benzoate Metabolism	35320	LC/MS Neg	100001605	1906	188.986	4918-96-1	3083879	2341024		HMDB59724	catechol sulfate	0.927787	1.00029	0.456094	1.07814	0.802	1.1146	0.8521	0.6849	1.0466	0.8447	1.362	0.6647	1.1651	0.6937	0.8706	0.3952	1.3141	0.858	1.2485	1.1622	1.0299	0.8805	0.6723	1.0192	1.1969	1.1296	1.3623	0.6046	0.944	0.4709	1.028	1.0473	1.2129	1.2437
3997	4-nitrophenol	Xenobiotics	Benzoate Metabolism	27675	LC/MS Neg	100000742	2220	138.02	100-02-7	980	955	C00870	HMDB01232	4-nitrophenol	1.00142	1.07168	0.494847	1.07016	1.0176	1.282	0.9888	0.9763	0.6033	0.9477	1.0419	1.6416	0.9308	0.8989	1.1187	0.5082	0.9444	1.1566	0.9645	1.4937	1.1594	1.1501	1.0023	1.372	1.1268	0.8139	1.1041	0.9508	1.2926	0.5392	1.0219	0.8019	1.5859	0.6606
4027	p-cresol sulfate	Xenobiotics	Benzoate Metabolism	36103	LC/MS Neg	100001315	2890	187.007	3233-57-7	4615423	3806480		HMDB11635	p-cresol sulfate	1.41231	0.834453	0.511406	0.590844	0.3491	0.3491	0.5123	1.4162	0.3491	2.405	0.3491	0.3491	0.3491	0.3491	0.3491	11.8161	1.544	0.3491	0.3491	0.3491	0.3491	0.3491	1	0.3491	0.3491	0.6404	0.3491	0.3491	6.6872	0.3491	0.3491	0.3491	0.3491	0.3491
3951	hippurate	Xenobiotics	Benzoate Metabolism	15753	LC/MS Neg	100000014	2106.9	178.051	495-69-2	464	451	C01586	HMDB00714	hippurate	0.912047	0.8995	0.969788	0.986243	0.6559	0.2248	0.2866	0.2248	0.8758	0.5375	0.9486	0.7744	3.1364	0.6839	0.2248	4.2153	0.4423	0.2248	0.2248	1.2061	1	0.7177	0.5786	0.2248	1.9392	0.3754	1.3921	0.5213	1.2384	0.5492	0.9179	1.1185	1.4885	0.2248
3955	2-hydroxyhippurate (salicylurate)	Xenobiotics	Benzoate Metabolism	18281	LC/MS Neg	1869	2184	194.046	487-54-7	10253	9835	C07588	HMDB00840	2-hydroxyhippurate (salicylurate)	1	1		1	1	1	1	1	1	1	1	1	1	1	1	1	1	1	1	1	1	1	1	1	1	1	1	1	1	1	1	1	1	1
5130	ectoine	Xenobiotics	Chemical	35651	LC/MS Pos	100001635	823	143.082	96702-03-3	126041	112069	C06231		ectoine	1.19047	1.30634	0.153912	1.09733	0.971	1.2152	1.0837	1.0337	1.0564	1.2648	1.1816	1.4072	1.5879	0.9625	1.2844	1.0773	1.1034	1.3422	1.2857	0.9924	1.4632	1.2342	0.9317	1.7119	1.0645	1.4731	1.3465	1.2595	1.1281	1.0076	1.4992	1.2401	1.65	1.5931
5201	thioproline	Xenobiotics	Chemical	53231	LC/MS Pos	100009232	832	134.027	34592-47-4	93176	84120			thioproline	1.05149	1.43512	0.186105	1.36484	0.7541	0.5314	0.8747	0.5473	0.8412	0.8655	1.021	3.138	1.0395	0.6241	0.7301	1.0562	0.9396	2.0981	0.7116	0.8128	0.6527	1.0033	0.8367	2.1003	0.95	1.0008	1.1845	3.1854	1.0175	1.2014	2.6466	1.0259	0.8835	3.0254
5084	2-aminophenol sulfate	Xenobiotics	Chemical	43266	LC/MS Neg	100004322	1677	188.002		181670	158022		HMDB61116	2-aminophenol sulfate	0.845833	0.932407	0.347883	1.10235	0.6107	0.9817	0.9887	0.6437	0.6025	0.8722	0.9094	0.6025	1.2773	0.6025	0.6025	0.6025	1.3127	0.9571	1.1215	1.106	0.7655	0.7313	0.834	0.8283	1.0345	0.8566	0.9107	0.6025	0.7469	0.6025	1.2192	1.1473	1.3761	1.2247
5183	1,2,3-benzenetriol sulfate (2)	Xenobiotics	Chemical	48762	LC/MS Neg	100006374	1709	204.981						1,2,3-benzenetriol sulfate (2)	0.65116	0.733173	0.499644	1.12595	0.4598	1.148	0.4598	0.4598	1.3318	0.4598	0.9149	0.4598	0.8109	0.4598	0.4598	0.4598	0.9638	0.4598	0.4598	0.7681	0.4598	0.4598	0.4598	0.904	0.4598	1.4331	1.2938	0.4598	0.7414	0.4598	0.4598	0.9101	0.4598	1.2687
5070	ethyl glucuronide	Xenobiotics	Chemical	39603	LC/MS Neg	100002849	793	221.067	17685-04-0	152226	134174		HMDB10325	ethyl glucuronide	0.688233	0.730807	0.854517	1.06186	0.2911	0.6125	0.657	0.8143	0.2911	0.2911	0.2911	0.2911	0.4269	0.8618	2.0719	1.3365	0.6826	0.4673	0.9372	0.2911	0.2911	0.4819	0.2911	1.1495	1.966	0.2911	0.2911	0.2911	1.0407	0.2911	0.2911	0.2911	2.7591	0.945
5204	3-S-cysteinyl-2-methylpropanoate*	Xenobiotics	Chemical	62310	LC/MS Pos	100020488	1581	208.064			13664198		HMDB30411	3-S-cysteinyl-2-methylpropanoate*	0.2234	0.2234	1	1	0.2234	0.2234	0.2234	0.2234	0.2234	0.2234	0.2234	0.2234	0.2234	0.2234	0.2234	0.2234	0.2234	0.2234	0.2234	0.2234	0.2234	0.2234	0.2234	0.2234	0.2234	0.2234	0.2234	0.2234	0.2234	0.2234	0.2234	0.2234	0.2234	0.2234
4985	2,6-dihydroxybenzoic acid	Xenobiotics	Drug - Topical Agents	63042	LC/MS Neg	100020837	2575	153.019	303-07-1	9338	8974		HMDB13676	2,6-dihydroxybenzoic acid	1.03292	1.06695	0.591525	1.03295	0.9624	1.3001	0.838	1.2128	0.8	1.0853	1.1274	0.9967	1.1357	1.1528	1.0877	0.7446	1.1032	0.9665	0.9806	0.9104	1.0543	0.9892	0.644	1.3638	1.0911	1.0108	1.3461	0.962	1.0884	0.9516	1.2486	1.0818	0.985	1.2772
4984	salicylate	Xenobiotics	Drug - Topical Agents	1515	LC/MS Neg	501	2195	137.024	69-72-7	338	331	C00805	HMDB01895	salicylate	1.1072	1.05509	0.813536	0.952932	0.9806	1.2148	1.057	1.2186	0.7802	2.9165	0.8037	0.9436	0.9791	0.4641	1.2971	0.9219	0.951	0.9231	1.1567	1.1998	0.9924	0.9061	1.0331	0.8519	0.9959	0.8671	1.1634	0.4641	3.2541	0.5721	1.1639	0.4641	0.8608	1.0375
4277	ergothioneine	Xenobiotics	Food Component/Plant	37459	LC/MS Neg	100002154	821	228.081	58511-63-0	3032311	2297320	C05570	HMDB03045	ergothioneine	0.588893	0.9076	0.000311307	1.5412	0.6051	0.4821	0.6711	0.3865	0.948	0.6077	0.5881	0.5263	0.6924	0.408	0.4221	0.5942	0.6955	0.631	0.5753	0.954	0.7594	1.0134	0.9866	0.5833	1.0933	1.522	0.8108	0.6476	0.6756	0.7648	0.7193	0.8481	1.3892	0.8466
4276	equol sulfate	Xenobiotics	Food Component/Plant	40478	LC/MS Neg	100003429	3630	321.044			23936050			equol sulfate	0.856773	1.11323	0.0195268	1.29933	0.8412	0.8647	0.6359	1.1108	0.8423	0.6429	1.0147	0.777	1.3226	0.551	0.6472	0.4811	0.9904	1.0805	1.0493	1.1139	1.1396	1.484	0.8676	0.9654	1.3464	1.4494	1.3263	0.513	0.722	0.8123	1.7511	1.1462	1.0318	1.0295
4420	stachydrine	Xenobiotics	Food Component/Plant	34384	LC/MS Pos	100001296	838.7	144.102	4136-37-2	115244	103115	C10172	HMDB04827	stachydrine	0.67346	0.82696	0.0673034	1.22793	0.4616	0.773	0.6896	0.6402	0.6997	0.5412	1.0503	0.7855	0.7903	0.7286	0.3001	0.327	0.9916	0.7821	0.5411	0.912	0.3945	0.9137	0.5665	0.799	0.9847	0.9705	0.7578	1.2173	0.5554	0.6384	0.7411	1.1267	1.0468	0.78
4446	methyl glucopyranoside (alpha + beta)	Xenobiotics	Food Component/Plant	46144	LC/MS Pos	100005864	1090	212.113						methyl glucopyranoside (alpha + beta)	1.32533	1.54043	0.133489	1.16229	1.659	0.881	0.9113	0.8156	2.0001	1.6592	1.2788	1.2724	1.7547	1.0339	1.2227	0.8223	1.3179	1.8048	1.4463	1.5244	1.5793	1.6938	1.5702	1.6931	1.2666	1.692	1.5431	0.935	0.8892	1.0966	1.9191	1.4611	2.2194	2.0235
4152	levulinate (4-oxovalerate)	Xenobiotics	Food Component/Plant	22177	LC/MS Pos	100000765	1869	99.0441	123-76-2	11579	11091		HMDB00720	levulinate (4-oxovalerate)	1.02837	0.915653	0.306061	0.89039	1.9643	1.4506	1.0227	1.2935	0.9323	0.7243	0.4803	0.4803	0.9773	1.1121	1.0144	0.7612	1.2113	0.8511	1.1499	1.0291	0.9423	1.171	0.869	0.8418	0.923	0.9643	0.7482	0.9464	1.2768	0.7945	0.9204	0.9986	0.8291	0.4803
4175	3-formylindole	Xenobiotics	Food Component/Plant	62863	LC/MS Neg	100020219	3709	144.045		10256	9838	C08493	HMDB29737	3-formylindole	0.917567	0.79958	0.369556	0.871414	1.0232	1.0298	0.4852	0.4852	0.7374	1.5872	0.4852	1.2802	1.2043	0.4852	0.8941	0.7076	1.6948	0.7151	0.949	0.8088	0.4852	0.9698	0.6254	1.3829	0.7425	1	0.8309	0.4852	1.4183	0.7974	0.4852	0.4852	0.9917	0.4852
4474	pyrraline	Xenobiotics	Food Component/Plant	48428	LC/MS Pos	100001767	2275	255.134	74509-14-1	122228	19980286		HMDB33143	pyrraline	0.97098	1.25423	0.430323	1.29171	0.9887	1.3492	1.814	0.3289	0.3289	1.4363	0.3289	0.9911	1.2589	1.1547	0.3289	0.7237	1.4168	0.7639	1.3518	1.0113	0.8247	1.8139	1.1024	1.2622	1.1301	0.3289	0.7271	1.0287	1.0116	0.3289	0.3289	0.925	5.6542	1.3355
4184	3-hydroxyindolin-2-one	Xenobiotics	Food Component/Plant	42561	LC/MS Pos	100003823	2645	132.044	61-71-2	6097	5872	C11130		3-hydroxyindolin-2-one	1.13813	1.22108	0.621119	1.07288	0.8229	0.9752	1.564	1.0248	1.7147	0.8843	1.0814	1.1962	1.911	0.3687	0.4417	0.6527	1.5373	1.2004	1.6967	1.2106	1.9344	1.4539	1.2334	1.5615	1.5506	1.4615	1.6554	0.6542	0.4585	0.6574	1.1675	1.492	0.6354	1.1899
