# Supplementary material for: Txnrd2 loss in skeletal muscle causes muscle atrophy and drives leanness and obesity resistance
Source: Redox Biol. 2026 Apr 8;93:104165. doi: 10.1016/j.redox.2026.104165 (PMC13099521; doi:10.1016/j.redox.2026.104165)
Supplement: Multimedia component 6 [file mmc6.xlsx]

## Sheet: Sheet1
sample	C0	C14	C14:1	C14:1-OH	C16	C16-OH	C16:1-OH	C16:2	C18	C18:1	C18:1-OH	C18:2	C2	C3	C5-OH (C3-DC-M)	C4	C3-DC (C4-OH)	C5	C5-DC (C6-OH)	Ala	Arg	Asn	Asp	Cit	Gln	Glu	Gly	His	Ile	Leu	Lys	Met	Orn	Phe	Pro	Ser	Thr	Trp	Tyr	Val	Ac-Orn	ADMA	alpha-AAA	Carnosine	Creatinine	Histamine	Met-SO	Putrescine	Serotonin
1	130.378	0.433662	0.18701	0.10213	1.60998	0.092478	0.06809	0.181848	0.384234	1.29439	0.178741	0.811333	70.5493	0.827776	1.0878	1.88553	0.941927	0.450182	0	2255.64	255.288	88.8668	174.126	122.204	2269.43	785.073	2453.16	130.554	93.4638	138.44	747.347	83.5786	34.5639	88.4	292.23	198.135	342.304	17.1231	120.543	193.836	11.7387	1.63286	2.13305	1804.72	321.863	6.99688	2.17857	0.964289	0.239087
2	126.009	0.697079	0.277777	0.098792	2.27601	0.128152	0.112482	0.253822	0.690262	1.95068	0.269393	1.19405	66.4584	0.813167	1.20148	2.25259	1.23919	0.437283	0.122322	2685.54	383.853	66.6957	149.777	143.811	2363.82	548.23	2779.3	128.538	87.4975	136.038	794.925	54.5853	31.9314	77.118	418.154	233.518	369.334	15.8944	86.8194	197.229	17.0223	1.33441	1.63877	1878.11	409.494	6.67675	2.76458	0.986343	0.277676
3	120.896	0.234815	0.092814	0	0.592652	0	0	0	0.155317	0.404393	0	0.195368	63.0218	0.994263	1.13387	1.51607	0.933921	0.457134	0	2660.42	527.033	95.6943	148.639	103.497	2103.61	518.466	3054.81	143.139	89.4955	142.45	1094.17	82.1919	35.6881	96.3707	428.242	247.003	298.71	20.0631	101.875	196.804	12.1187	2.47268	3.58761	1939.25	321.062	7.40942	1.82506	1.25228	0.312639
4	127.11	0.524863	0.22228	0.096995	1.57943	0.105624	0.094009	0.238915	0.601246	1.37319	0.203025	0.816311	60.0232	1.09998	1.2114	1.69769	0.781268	0.550309	0	2636.2	296.197	97.4913	174.976	96.5823	2747.94	576.257	3396.94	138.522	91.7864	151.395	715.42	80.4021	39.5219	95.7034	440.254	270.672	321.342	20.4048	145.614	236.571	14.3902	1.4722	4.63352	2305.48	417.522	6.7884	3.29087	1.45065	0.268338
5	137.318	1.38484	0.551704	0.132888	5.2728	0.189365	0.169974	0.687746	1.40224	4.54082	0.3518	3.69822	71.4363	0.835368	1.28319	2.68018	1.22458	0.470152	0.13251	2349.46	353.236	105.626	272.849	99.5359	2257.98	763.427	2028.23	166.598	117.741	174.011	892.298	106.682	24.2896	90.3343	362.652	248.32	360.768	20.5101	105.938	231.487	14.1507	1.95218	2.375	1870.4	315.339	6.5745	2.24122	0.952862	0.358898
6	142.555	0.609813	0.269044	0.116684	1.90864	0.167393	0.113734	0.327777	0.599349	1.79473	0.265528	1.25709	81.3006	0.867327	1.14077	2.4887	1.62888	0.392782	0.123937	2550.72	352.978	97.9714	210.559	121.112	2598.06	715.106	4115.25	158.778	118.608	168.095	764.344	71.1203	38.3886	101.529	402.875	343.526	350.847	18.8613	117.507	275.671	16.7573	1.21598	4.27971	2107.99	366.934	8.14959	2.67236	1.06274	0.274669
7	155.69	0.253214	0.113197	0.078647	0.753315	0	0	0.094204	0.201228	0.574304	0	0.289271	75.6069	0.897988	1.25636	2.02621	1.21182	0.322573	0	2019.84	231.577	88.0527	204.022	100.35	1799.05	978.773	3200.61	123.735	91.9141	127.602	419.632	64.6264	18.4604	77.2382	238.305	172.693	332.572	13.9019	80.297	169.306	10.4923	1.33919	2.62492	1947.2	426.067	4.62882	2.09213	0.814574	0.246574
8	125.839	0.294742	0.140653	0	0.931486	0.074223	0.052517	0.110518	0.292863	0.682674	0	0.365009	61.6896	1.16917	1.00519	1.83077	0.968892	0.527135	0.13917	2475.56	169.898	88.8789	227.537	134.515	1505.48	688.06	2218.08	94.6444	52.957	81.1983	264.187	47.3574	11.1055	66.5575	261.425	175.963	363.197	14.5686	90.0901	126.216	6.5427	1.68178	2.15388	1512.92	398.63	4.33457	1.69351	0.71357	0.273757
9	111.62	0.407899	0.17965	0.07812	1.23681	0.092591	0.061106	0.149023	0.354933	0.978388	0.150644	0.574199	57.1942	0.738515	0.997781	1.66838	0.874341	0.683129	0	2546.11	172.869	112.806	258.198	78.2399	2012.34	672.764	3413.78	111.85	79.259	137.429	379.182	69.8589	23.6132	101.197	352.34	264.05	395.544	17.9335	145.603	217.89	13.6846	1.21096	2.74568	2109.98	422.134	6.97483	1.98253	0.869537	0.294937
10	146.82	0.618599	0.282254	0.12571	1.59644	0.146659	0.091381	0.251017	0.498353	1.26763	0.238621	0.82069	61.6538	0.752025	1.13117	1.48346	0.975196	0.262223	0.124782	2453.2	275.858	91.3464	234.306	96.9436	2809.52	671.72	2884.65	140.737	95.7464	154.179	585.789	85.3704	23.562	74.836	333.414	297.627	380.128	11.8551	77.7665	240.618	11.8394	2.19563	2.68557	2281.67	319.549	6.67232	2.57751	0.684558	0.294048
11	131.763	0.67843	0.246905	0.092578	2.59146	0.113771	0.082283	0.22122	0.629668	2.04466	0.207355	1.30175	65.6168	0.686525	1.12716	1.5958	0.988916	0.258414	0	2323.63	212.187	88.4924	224.011	114.888	2434.2	647.212	2749.35	146.233	72.6334	118.889	477.058	49.7486	15.3857	66.5863	323.368	295.932	276.166	11.5819	62.1672	148.46	14.0869	2.25408	3.48921	1963.7	383.837	4.70364	1.29133	0.888647	0.237934
12	137.073	0.405448	0.150069	0	1.97915	0.087466	0.063166	0.180398	0.510812	1.74345	0.174835	0.987193	60.2124	0.913586	1.11841	1.78564	0.825829	0.4546	0.126002	2613.48	210.614	132.863	254.725	144.06	1980.47	723.544	3427.55	161.789	98.1748	160.441	534.692	95.2003	26.5361	108.11	386.305	432.141	366.621	16.7189	162.703	197.005	13.565	1.07713	3.94098	2052.6	324.726	5.34864	1.84834	0.937808	0.263258
13	136.069	0.806056	0.304201	0.121758	3.70665	0.174853	0.125543	0.405206	1.15957	4.04319	0.333029	2.90205	82.9306	0.860632	1.2497	2.77322	1.17521	0.60595	0	2706.05	371.309	95.0562	218.476	114.92	1876.77	616.232	3195.05	134.19	97.6042	147.408	757.984	66.4777	35.8672	97.4715	373.677	238.276	286.824	20.4892	122.451	226.714	14.1529	1.38784	3.23564	1666.92	358.679	5.68833	2.41946	1.05058	0.278776
14	129.167	0.298014	0.140889	0.077854	0.790646	0	0	0.102732	0.23388	0.663507	0	0.367989	62.89	1.0574	1.16973	2.49906	1.06534	1.01141	0.143421	2742.44	321.304	75.7376	167.758	138.037	1648.75	488.665	2673.37	116.991	89.5295	139.022	681.451	52.2049	29.4355	92.0489	414.888	235.57	309.095	16.8142	114.474	247.614	12.3827	2.34141	2.39177	1780.7	397.03	7.0979	2.08145	1.12908	0.336609
15	143.157	0.336143	0.175371	0.078109	0.906973	0.077357	0	0.156655	0.269544	0.613769	0	0.379669	56.8351	0.938475	1.1915	1.83692	0.792783	0.804193	0.157699	2672.93	344.212	96.5566	278.331	108.607	1929.14	649.346	3306.08	125.848	94.2058	146.129	793.743	73.119	35.3432	90.849	397.403	294.416	335.077	18.8709	129.831	237.514	16.7078	1.54681	3.12606	2270.51	399.253	8.06595	3.55771	1.24195	0.367069
16	126.894	0.342716	0.152013	0.096713	1.19751	0.118083	0.089026	0.157808	0.334524	1.26714	0.260719	0.987376	69.69	1.33783	0.8973	4.1349	1.2326	0.408781	0.113168	1712.81	252.708	86.3767	250.362	94.4694	1974.06	821.36	3193.14	114.844	130.163	179.64	470.416	81.1144	20.1715	106.052	445.569	180.407	255.934	22.7881	129.573	294.445	14.3023	0.630924	3.21167	1741.6	366.435	8.06995	2.82938	0.848579	0.304284
17	132.267	0.321211	0.134246	0.105818	1.12198	0.119688	0.088025	0.160847	0.315835	0.955816	0.199547	0.70288	66.4484	0.953685	0.864247	5.09056	1.30146	0.509807	0	2062.09	324.121	94.0263	260.906	134.27	2071.95	865.782	3969.9	116.663	156.226	251.559	882.837	99.875	29.8762	103.283	578.21	233.92	328.454	25.055	133.198	288.834	14.7818	1.24282	2.91159	1454.64	340.524	5.82621	3.19449	0.889844	0.237201
18	136.742	1.39474	0.548117	0.224767	5.38461	0.386825	0.310522	0.571844	1.06677	4.88816	0.664917	3.84037	63.7156	1.2036	1.02296	4.42988	1.798	0.398614	0.159484	2431.03	330.301	110.767	296.738	188.503	2331.43	754.122	3018.4	129.832	131.244	178.181	848.8	80.2904	21.5153	90.1425	592.583	321.545	301.151	16.0373	115.727	306.443	13.4378	1.16791	3.8989	1788	374.615	6.51567	2.49555	1.00767	0.238179
19	139.041	0.274566	0.106824	0.085246	0.953323	0.075666	0	0.114938	0.199443	0.597977	0.134408	0.388426	56.9987	0.784691	0.836788	2.9593	0.785781	0.299472	0	2030.98	178.214	85.1147	206.202	102.482	1192.99	790.245	1951.84	93.1226	86.0394	129.168	351.392	44.18	12.5635	76.6576	356.846	116.014	296.136	11.8822	74.3217	190.602	7.45695	1.18386	2.21722	1351.48	358.373	5.37022	1.33703	0.837217	0.280325
20	162.738	0.218692	0.105227	0.102623	0.725809	0.082248	0.066835	0.115467	0.160999	0.496432	0.167222	0.380716	63.9763	0.887396	0.957307	5.21115	0.988314	0.460698	0.154222	2088.51	338.949	116.09	201.86	107.188	2572.33	961.657	3618.65	140.694	143.48	200.865	885.769	105.176	27.6507	124.491	591.599	367.475	327.359	25.9876	179.51	301.272	15.5389	2.47815	5.42214	1753.85	375.042	6.59467	2.73249	0.934691	0.264548
21	149.794	0.213098	0.100295	0.09294	0.566854	0	0	0.089692	0.158829	0.45971	0.145444	0.276772	67.3307	0.98783	0.912509	3.76049	1.32537	0.366548	0	2014.12	220.52	87.592	226.429	77.0466	2456.98	1014.26	2316.73	111.884	121.226	173.87	471.152	68.9517	18.5555	90.9313	431.827	373.017	333.671	16.7387	147.357	256.338	13.5388	0.939305	2.44149	1567.89	378.632	6.37652	1.92379	0.678602	0.279949
22	164.881	1.00886	0.312208	0.148241	4.60768	0.268459	0.196515	0.422746	0.975594	3.52488	0.480308	2.80781	76.8265	0.833601	1.00452	4.39785	1.31726	0.494593	0.124404	1973.4	368.861	110.832	300.949	147.764	2169.01	1349.43	3076.9	121.998	129.112	191.597	977.216	80.2529	30.5268	92.6372	381.23	269.054	325.707	22.532	144.602	291.974	10.4613	1.48409	4.38463	871.798	279.735	4.02702	1.74928	1.86306	0.368134
23	137.605	0.666142	0.286431	0.159205	2.22744	0.185329	0.1385	0.338947	0.636525	2.27988	0.353222	1.71992	70.9619	0.933973	1.04639	6.18498	1.59535	0.626415	0.128752	2071.81	223.929	111.987	300.595	142.069	2110.81	1035.22	3341.25	133.956	125.395	194.951	554.302	106.839	20.0431	112.02	438.996	358.846	333.481	17.7511	148.488	265.245	17.3124	1.57813	4.05409	1555.42	323.524	5.24031	2.14737	1.08326	0.308566
24	149.788	1.04189	0.468349	0.191721	3.90272	0.236912	0.212923	0.460517	0.805183	3.1858	0.440419	2.23457	73.1251	0.827047	1.06429	2.6654	1.20401	0.318206	0.112589	2100.78	181.643	106.797	212.765	133.105	2243.4	1008.48	2699.36	111.543	83.5659	120.288	297.789	63.016	11.1754	85.2256	345.391	249.091	255.612	15.9176	100.807	223.634	9.37771	1.79415	2.86507	1661.89	311.604	5.62633	2.56656	0.680946	0.317538
25	152.859	0.627522	0.263626	0.106365	1.91304	0.117043	0.113579	0.21257	0.426572	1.73765	0.231657	0.981804	64.9181	0.849677	0.971758	2.50957	0.965612	0.300328	0	1636	207.607	81.2756	218.707	91.3685	2472.97	858.838	2936.58	143.091	98.5061	169.915	524.293	72.7545	14.9141	93.7844	296.502	418.106	204.896	15.6819	87.1432	222.041	12.6539	1.25985	4.32717	1683.49	307.635	6.82001	1.61012	0.801934	0.296596
26	130.794	0.761867	0.252737	0.113415	3.77379	0.134779	0.102316	0.292378	0.77729	3.78159	0.267371	2.71057	63.8919	0.729393	0.981994	3.32604	1.03419	0.358923	0.133701	2090.73	169.28	128.881	265.222	90.8644	2200.12	971.553	3258.43	124.61	100.493	142.868	421.84	66.8988	12.9524	78.538	398.146	297.779	365.388	15.8227	109.451	212.192	12.7514	0.811386	3.2652	1676.78	374.272	6.71545	1.18768	0.60201	0.334909
27	123.707	2.24048	0.677346	0.31716	10.9793	0.437805	0.384191	0.672128	2.28782	8.15799	0.709734	6.1662	73.5057	0.802895	1.00098	6.71866	2.36471	0.775467	0.158608	1821.79	223.905	95.1233	297.865	119.132	2618.87	1121.86	3375.57	120.861	114.543	152.142	476.33	77.7806	14.6344	89.6063	373.078	243.151	340.955	23.4619	126.054	254.791	16.7672	1.52682	5.92274	1466.08	378.409	6.90874	2.07412	0.953164	0.227166
28	165.642	0.42853	0.193209	0.133416	1.13922	0.123119	0.098779	0.19277	0.290752	1.08472	0.237924	0.855301	74.6328	1.55	0.918448	3.82212	1.50936	0.358013	0.156284	2235.47	295.158	100.368	305.004	118.029	2411.88	745.455	3414.16	118.948	129.185	198.546	655.179	71.0097	22.8319	111.941	649.048	293.959	271.257	20.362	125.678	309.103	20.3524	1.21961	4.40308	1751.44	338.876	7.82262	2.52814	1.14072	0.340789
29	171.509	0.338531	0.109608	0.085136	1.55871	0.12301	0.066142	0.137121	0.345961	1.14821	0.189679	0.998185	59.6142	0.880623	0.883236	4.63828	0.769381	0.719705	0	2135.05	328.128	63.9259	304.658	102.835	1837.79	1114.52	2497.18	94.9854	146.849	224.747	679.348	61.9121	30.2015	99.9064	406.378	208.895	282.298	30.8652	117.132	294.691	15.1336	2.35938	5.11897	1048.3	451.432	5.77625	2.00429	5.68908	0.275079
30	114.413	3.1277	1.13501	0.428898	14.959	0.66458	0.597344	1.28523	3.09376	13.3924	1.18624	12.1289	55.5397	0.989229	1.23867	8.72383	1.7633	0.907922	0.164011	2125.67	399.886	96.0332	359.96	117.485	1760.47	807.929	2278.98	120.54	91.5865	128.007	850.368	82.9306	14.2526	78.281	496.332	155.99	290.285	22.9439	117.468	199.229	12.9107	3.09768	3.58493	1419.4	340.928	6.4697	2.54965	1.59576	0.353812
mean_ctrl	133.431	0.532241	0.222255	0.0800177	1.84883	0.0966621	0.0689523	0.224072	0.532233	1.59798	0.158198	1.06401	66.4946	0.896813	1.1537	2.00135	1.04187	0.512498	0.0713229	2512.75	298.561	94.809	213.219	114.487	2155.77	669.525	2993.08	134.81	91.3745	141.515	660.148	72.1682	28.2462	88.29	361.702	263.19	339.235	17.0394	110.912	209.529	13.3088	1.67434	3.00276	1966.14	372.141	6.40737	2.30111	0.999964	0.288285
mean_mTkO	143.912	0.867103	0.323016	0.159444	3.6674	0.204903	0.164313	0.348333	0.791724	3.13056	0.37792	2.47866	66.745	0.970098	0.973427	4.57154	1.33031	0.486899	0.0936815	2035.35	269.547	98.3459	267.215	117.774	2161.67	948.047	2996.47	119.838	119.174	175.756	623.135	77.5321	20.1243	95.5665	452.116	272.483	300.839	20.2552	123.767	260.722	13.7851	1.51827	3.86859	1519.47	353.336	6.27731	2.19533	1.3071	0.295138
p-value	0.0573599	0.152752	0.21333	0.00800881	0.114163	0.0300954	0.0362435	0.185169	0.278047	0.122535	0.0113825	0.1043	0.926584	0.291981	1.02778e-05	3.13234e-06	0.0280904	0.721831	0.38933	4.11202e-07	0.363306	0.544949	0.00269141	0.713616	0.966283	1.47271e-05	0.986521	0.0226108	0.000560375	0.00462296	0.645393	0.395551	0.00834348	0.149047	0.00796223	0.743331	0.011187	0.0442662	0.206695	0.00180408	0.663036	0.462344	0.0220519	3.32807e-05	0.222706	0.751672	0.624786	0.358942	0.656237
fold change	1.07855	1.62916	1.45336	1.99261	1.98363	2.11979	2.383	1.55456	1.48755	1.95907	2.38891	2.32954	1.00377	1.08172	0.843743	2.28423	1.27685	0.950051	1.31349	0.81001	0.902823	1.03731	1.25324	1.02871	1.00274	1.416	1.00113	0.888943	1.30424	1.24196	0.943932	1.07432	0.712462	1.08242	1.24997	1.03531	0.886815	1.18872	1.11591	1.24433	1.03579	0.906786	1.28835	0.772817	0.949467	0.979702	0.954031	1.30715	1.02377
[truncated: 96 more columns]
