# Supplementary material for: Txnrd2 loss in skeletal muscle causes muscle atrophy and drives leanness and obesity resistance
Source: Redox Biol. 2026 Apr 8;93:104165. doi: 10.1016/j.redox.2026.104165 (PMC13099521; doi:10.1016/j.redox.2026.104165)
Supplement: Multimedia component 7 [file mmc7.xlsx]

## Sheet: Sheet1
sample	C0	C14	C14:1	C14:1-OH	C16	C16-OH	C16:1-OH	C16:2	C18	C18:1	C18:1-OH	C18:2	C2	C3	C5-OH (C3-DC-M)	C4	C3-DC (C4-OH)	C5	C5-DC (C6-OH)	Ala	Arg	Asn	Asp	Cit	Gln	Glu	Gly	His	Ile	Leu	Lys	Met	Orn	Phe	Pro	Ser	Thr	Trp	Tyr	Val	Ac-Orn	ADMA	alpha-AAA	Carnosine	Creatinine	Histamine	Met-SO	Putrescine	Serotonin
31	120.31	0.803641	0.345967	0.164078	3.05447	0.281503	0.20325	0.315169	1.15055	3.13933	0.521399	1.75094	88.6255	0.815805	1.14819	2.65758	2.12343	0.502052	0.134745	1927.53	140.352	74.2475	177.231	92.2101	1769.78	821.574	1501.41	116.523	76.9268	134.035	270.312	59.286	16.262	90.0824	209.649	170.762	282.086	20.0825	130.46	194.444	9.3647	0.341231	2.50085	3046.93	379.717	11.7383	2.98408	0.626235	0.447367
32	162.326	0.518639	0.245729	0.109438	1.47009	0.132384	0.116439	0.183493	0.378971	1.16547	0.207446	0.643693	82.9529	0.995205	1.31869	2.42828	1.529	0.633932	0.150827	1955.67	82.6136	86.2372	252.559	83.6672	1534.95	861.545	1280.88	108.092	84.532	140.871	160.23	57.7235	14.003	88.453	243.628	153.797	293.907	18.0739	113.226	182.395	10.0225	0.526741	2.30508	2181.19	393.162	10.6923	2.13865	0.541935	0.39078
33	106.693	0.500523	0.22347	0.123541	1.37718	0.150745	0.144434	0.166144	0.543763	1.50861	0.315144	0.768194	69.4999	0.714312	1.04184	2.71461	1.99606	0.650079	0.159213	1971.5	81.873	84.8893	123.073	99.1088	1517.06	780.653	1483.4	108.72	71.4465	113.685	149.679	61.1106	11.5448	76.4848	182.622	145.915	284.169	15.1617	103.853	164.067	6.04561	0.793154	1.1924	2400.56	389.008	7.3315	2.29628	0.656942	0.27211
34	156.615	1.01803	0.496844	0.16582	3.16256	0.162271	0.160942	0.440913	0.813422	3.20389	0.334362	2.09408	77.8193	0.879894	1.17009	2.31127	1.71161	0.502694	0.179457	1841.48	77.264	85.4606	228.694	114.12	2253.67	824.936	2309.25	131.655	84.2779	115.73	171.506	73.5707	9.21101	85.649	237.669	196.049	290.887	20.0718	109.804	185.912	7.77117	0.741398	1.81247	2857.45	406.436	9.5681	1.62599	0.611499	0.447456
35	112.306	0.935344	0.441657	0.166417	2.92217	0.217287	0.198527	0.324279	0.700189	2.4638	0.373373	1.40189	71.5715	0.671974	0.968541	1.7929	1.59729	0.326177	0.142268	1918.8	62.8568	92.2514	152.016	82.7464	1985.59	850.704	2040.98	112.14	64.8958	114.244	131.79	62.9327	7.69507	80.5878	252.036	168.682	219.08	14.4776	89.8091	150.575	8.84137	0.759464	2.53838	2678.11	355.659	8.60527	1.6988	0.511605	0.283017
36	125.304	0.854086	0.333756	0.133899	3.30962	0.158601	0.121963	0.38401	0.852969	3.13973	0.292332	2.43932	71.6624	0.729106	1.19335	2.45203	1.43418	0.680085	0.172322	2047.58	151.927	82.8752	179.488	64.3345	2034.64	730.37	1456.74	135.542	101.674	135.319	269.405	70.2506	16.4708	109.821	238.408	222.128	263.836	24.0878	125.709	188.211	7.85039	0.72542	3.00789	3253.02	376.293	10.2541	2.68728	0.588733	0.314526
37	133.781	0.80525	0.450836	0.128424	2.28086	0.168621	0.158462	0.457297	0.77729	2.30309	0.327126	1.57633	66.2854	0.883625	1.19659	2.5224	1.48735	0.491057	0.17003	2129.76	127.976	71.1146	313.177	85.7368	2173.94	872.919	1874.73	106.334	85.0621	114.989	291.206	73.2143	17.9718	81.3355	241.273	256.62	309.866	17.2027	117.847	194.152	8.96272	1.0951	1.93206	2746.09	405.566	7.69014	1.7952	0.756307	0.336037
38	146.866	0.893298	0.409697	0.132946	2.68912	0.182139	0.153769	0.438157	0.819641	2.51434	0.328183	1.84658	90.1637	0.922797	1.37038	3.66546	2.14386	0.692821	0.147002	1892.34	84.1757	94.6874	200.966	94.1899	1783.11	945.677	1771.67	132.463	77.4902	138.165	177.755	59.2385	22.5963	97.7671	228.085	205.775	223.146	21.7115	96.8737	210.176	14.8256	0.927836	3.69572	3179.59	361.52	9.13415	3.31509	0.670422	0.328909
39	114.784	0.994831	0.477033	0.153798	4.38772	0.235651	0.193292	0.453027	1.14187	4.27413	0.45533	2.67501	68.3168	0.76439	1.06207	2.11153	1.53136	0.433555	0.170391	1997.93	114.941	76.6851	207.376	68.7222	2842.06	553.83	1935.5	126.113	94.9149	139.903	253.265	73.0388	12.1869	91.7971	220.848	300.174	196.409	15.9297	83.222	214.171	9.50663	0.642151	2.20611	3176.5	377.968	7.84057	2.05259	0.597633	0.25068
40	102.984	0.8465	0.318917	0.12162	3.43599	0.211638	0.153551	0.427836	1.12446	3.29726	0.375408	2.6042	68.9427	0.964972	1.1705	3.03785	1.68605	1.0233	0.114423	2345.52	134.489	96.6811	235.45	101.187	1796.41	644.731	2132.19	112.341	98.1857	138.558	352.148	51.4449	26.8058	103.565	274.532	242.666	277.108	21.7118	130.994	235.016	11.047	0.814087	2.62016	3024.9	407.049	6.28188	2.10078	0.740464	0.303831
41	127.475	0.515777	0.233997	0.122258	1.93444	0.162112	0.104789	0.275257	0.620966	2.13703	0.305508	1.64915	80.199	0.982329	1.3197	2.88516	1.73871	0.879491	0.138725	2137.71	125.937	114.669	152.685	91.6253	1813.46	613.61	1536.26	136.88	102.827	185.219	217.543	63.5914	19.114	110.602	282.508	218.493	210.92	21.5192	141.858	284.341	8.48217	0.489297	2.57051	3564.46	387.892	9.98947	2.28385	0.66856	0.366696
42	143.177	0.303763	0.14381	0.08433	0.899188	0	0.057268	0.195965	0.365858	0.867464	0	0.695736	73.3377	1.16814	1.32197	2.9852	1.31504	1.01549	0	2092.95	136.17	109.153	187.204	81.1073	1758.05	837.307	1324.2	115.365	87.0762	156.792	272.536	78.8947	29.7425	122.691	231.667	229.887	250.123	25.6982	181.797	243.249	9.84501	1.42487	3.78898	2714.6	345.814	9.13945	2.80655	0.728122	0.389803
43	115.398	0.319955	0.115295	0	0.955269	0.087353	0.068394	0.138669	0.341041	0.917942	0.17194	0.524505	69.9494	0.920969	1.14355	2.56841	1.61074	0.544084	0.136905	1831.86	100.99	88.168	187.583	99.4501	2115.11	812.415	1271.89	122.206	91.5889	151.41	177.259	54.6473	13.7196	93.949	208.037	163.141	231.851	20.0926	94.3088	172.004	9.35607	0.754652	2.9602	2509.14	311.306	9.35679	2.32655	0.505347	0.451101
44	115.617	0.463883	0.188828	0.10932	1.48321	0.126161	0.084156	0.190636	0.533457	1.42413	0.225221	0.8932	70.51	0.707799	0.926345	2.16825	1.46053	0.432012	0.114666	1798.33	102.771	82.7078	194.107	110.393	1973.22	770.301	1825.28	120.358	86.8897	134.533	205.282	65.5544	14.4274	96.87	198.298	180.406	236.817	17.566	103.057	198.927	8.32742	0.609355	1.66067	2813.79	352.013	7.41378	2.28023	0.591599	0.325957
45	139.943	0.388497	0.252053	0.142692	0.998149	0.097292	0.082883	0.234537	0.297598	0.915124	0.204081	0.633965	72.5247	0.837623	1.2319	2.26671	1.27864	0.712603	0.137789	2186.15	119.342	105.021	189.515	92.0976	2164.93	712.746	2105.02	130.769	76.7953	151.536	206.704	93.8871	18.7067	96.2152	247.354	229.807	269.089	17.2626	145.512	220.207	10.4301	0.853654	1.97604	3351.86	405.184	7.60739	2.84591	0.422856	0.29063
46	168.555	0.705636	0.339334	0.205268	2.32046	0.384452	0.195129	0.35316	0.580162	2.3365	0.641101	2.25475	71.9044	2.01516	1.17351	14.6458	2.00626	0.801281	0.338789	2473.33	338.298	111.009	390.509	63.9115	1359.62	980.733	1573.39	67.5574	116.802	206.345	694.289	55.6488	14.5504	101.905	259.562	171.192	380.027	26.1613	87.1889	246.738	4.17308	1.52374	16.3959	1309.42	180.323	12.3201	2.763	1.41007	0.522114
47	169.034	1.04456	0.50515	0.276335	3.12864	0.420443	0.28552	0.546227	0.845551	3.38208	0.755355	2.99555	65.6627	1.34183	0.975217	16.0878	1.46414	0.913044	0.318843	2808.46	254.429	119.884	281.904	79.206	1504.28	927.361	2390.68	78.5022	136.819	228.329	505.884	102.558	17.0752	114.829	347.746	208.959	360.797	25.7291	150.261	285.007	7.03066	1.07414	14.1234	1310.07	216.581	21.2804	3.54827	1.20428	0.584542
48	187.579	1.13625	0.588079	0.378666	3.20366	0.577305	0.410576	0.537922	0.7793	3.36796	1.04184	2.58592	88.6275	1.22104	1.09655	14.8875	2.38735	0.642021	0.466878	2655.94	153.795	116.49	290.307	101.017	2031.3	1259.38	2851.16	80.1728	118.259	200.536	353.606	76.1041	9.84256	101.397	277.837	163.621	368.275	21.5416	89.7499	250.366	8.47476	0.766871	14.7211	1152.24	245.094	12.9423	2.13712	1.15921	0.428841
49	155.71	0.409603	0.193947	0.136243	1.26819	0.244296	0.158317	0.192112	0.285743	1.47045	0.436403	1.09864	69.1537	0.889495	0.999655	12.7652	1.47101	0.528528	0.394588	2191.73	113.058	115.63	278.487	75.2712	1563.12	1368.23	2544.63	74.6293	121.05	199.973	220.23	76.9799	12.944	108.171	307.813	249.793	342.626	18.7118	150.548	349.661	7.00583	0.898579	9.32569	1256.49	268.426	7.13389	2.60912	0.740002	0.411218
50	132.932	0.924487	0.485735	0.260716	3.19857	0.432903	0.329159	0.471908	0.711975	3.73544	0.80794	2.58073	66.266	0.849591	0.746076	9.41488	1.67877	0.360995	0.338476	1760.5	133.377	94.579	267.894	89.0141	1178.4	1030.47	2951.75	66.6371	102.644	153.933	302.581	65.2455	5.41422	90.6155	239.635	204.295	247.082	16.393	114.62	211.882	5.8719	0.975281	13.0413	752.273	235.674	7.22079	1.56716	0.707404	0.293207
51	171.665	1.25867	0.642867	0.330255	4.39207	0.541034	0.345146	0.762813	0.976595	5.04421	0.994171	4.20923	80.9067	1.25713	1.02935	11.8611	1.78149	0.582285	0.453725	2525.98	170.926	136.52	421.607	113.404	1666.1	1284.72	2762.86	83.2047	91.5565	169.63	354.012	79.1447	11.718	94.0913	318.287	215.105	337.581	17.3132	104.216	227.679	6.23185	1.7091	11.3489	1085.15	202.958	8.88032	2.46028	0.714795	0.462871
52	168.163	0.834095	0.319416	0.19417	2.62239	0.260466	0.186196	0.39531	0.669804	2.81668	0.525179	2.22254	65.5966	0.843691	0.916357	7.926	1.15048	0.575541	0.235254	2414.01	253.024	149.237	348.817	59.5716	2207.59	1358.98	2407.19	100.464	116.811	194.617	481.301	82.9103	14.9614	118.411	311.458	230.022	354.662	27.1159	159.046	282.884	8.24509	1.06716	7.7888	936.039	362.786	15.2228	2.3062	1.43665	0.363881
53	132.487	0.227544	0.089854	0.116529	0.948653	0.132668	0.081064	0.103585	0.204	0.89966	0.271934	0.579615	66.4334	0.979496	1.22669	20.4525	1.73672	0.802669	0.222273	2536.89	161.869	83.2837	305.837	96.2561	1055.48	1228.93	1839.49	67.4806	128.064	225.15	290.783	44.2757	13.3451	89.5836	275.515	231.628	337.375	19.5019	84.5141	297.782	7.26382	0.817081	16.885	1199.28	224.61	7.6903	3.40176	1.06421	0.472546
54	195.128	0.332264	0.206732	0.158044	0.738047	0.132314	0.112523	0.174448	0.206913	0.683811	0.26635	0.585875	77.611	1.26559	1.15976	8.81013	1.39681	0.439866	0.34509	2358.38	223.914	101.788	305.594	108.362	2129.03	1296.23	3072.89	105.803	115.752	180.575	517.334	82.0653	15.9103	106.096	369.683	166.937	280.086	16.9703	101.54	278.453	10.9913	1.13194	17.8384	1751.91	272.489	11.0557	4.82955	1.37654	0.557079
55	115.91	0.773473	0.348588	0.204831	3.14676	0.334908	0.251627	0.41127	0.742621	3.77637	0.741665	2.93999	55.1805	0.709551	0.876283	3.99618	1.44352	0.30356	0.205147	2890.39	179.63	125.599	293.654	111.019	1780.53	962.703	2730.63	92.6297	111.49	162.746	362.654	68.7003	11.7303	78.4794	270.892	186.391	392.368	15.1285	86.0058	240.899	6.58283	0.695362	6.59628	1203.67	279.542	8.88425	1.63438	0.703515	0.368652
56	153.97	0.932693	0.424343	0.278378	2.75462	0.482138	0.356111	0.43231	0.726148	3.27041	1.02877	2.13173	75.4529	1.06089	1.02217	10.9435	2.11535	0.533696	0.272387	2281.5	151.792	112.822	435.206	95.3371	1969.62	1231.98	2946.2	94.4305	137.507	222.737	330.098	81.8474	12.3552	116.002	393.577	212.634	337.618	21.7735	108.021	324.565	8.17638	0.673465	10.9298	1264.49	255.602	9.97848	2.42673	0.720516	0.467552
57	143.476	0.520019	0.311462	0.200634	1.51486	0.23508	0.173224	0.256709	0.482336	1.35743	0.421019	1.18851	59.5348	0.94428	0.888579	6.25824	1.03128	0.338763	0.507238	3044.68	381.664	159.319	268.171	84.3404	1705.92	1267.28	3031.25	84.7175	90.9398	143.536	842.988	71.969	11.4883	80.2468	323.871	255.475	437.77	14.3445	95.1498	177.908	7.1131	1.94871	12.9597	1295.14	297.817	7.7846	2.48089	2.0674	0.311002
58	159.186	0.314926	0.201557	0.153083	0.700536	0.130932	0.100245	0.165445	0.238272	0.805612	0.317313	0.703923	74.4542	0.901125	1.02034	6.60203	1.96308	0.452924	0.357282	2295.77	154	99.7094	247.886	76.2466	1976.43	1323.3	3376.51	99.1814	118.239	206.215	396.943	68.7804	8.99704	93.0808	292.361	233.607	229.998	19.9341	90.7533	281.997	9.02148	1.0585	13.3215	1333.68	271.592	9.60695	2.03588	0.622029	0.41303
59	157.615	0.440736	0.202454	0.15442	1.31098	0.208084	0.172169	0.195391	0.309572	1.42059	0.385278	0.933207	83.743	1.14211	1.02207	4.8674	2.10853	0.297611	0.256677	2036.65	163.295	101.54	218.965	65.7535	2230.94	1326.02	2537.39	103.176	136.236	199.574	337.865	69.6539	7.55459	90.8725	215.691	220.213	264.364	18.2816	84.388	265.018	6.80515	1.90051	11.3076	1173.59	221.529	9.86	2.08126	0.50045	0.568014
60	119.87	0.506109	0.273656	0.176103	1.9429	0.204009	0.182658	0.337435	0.470068	2.22053	0.444476	1.80417	60.9506	0.752435	0.782739	10.2363	1.17921	0.473253	0.285451	2301.41	173.336	113.133	227.095	68.3225	2307.43	1150.37	2811.54	96.6921	118.034	185.451	432.86	84.3045	14.8269	102.107	274.37	210.865	234.02	18.8631	134.247	250.766	10.1104	0.467193	8.54734	1532.59	290.422	9.4726	1.67498	0.952429	0.350326
mean_ctrl	128.239	0.677468	0.311859	0.123905	2.29067	0.158251	0.133475	0.308359	0.69747	2.21809	0.29579	1.47979	74.8241	0.86393	1.17225	2.57118	1.64292	0.634629	0.137918	2005.01	109.578	89.6566	198.742	90.7131	1967.73	775.555	1723.29	121.033	85.6389	137.666	220.441	66.559	16.6972	95.058	233.108	205.62	255.953	19.3766	117.889	202.523	9.37857	0.76656	2.45117	2899.88	376.972	8.84288	2.34919	0.614551	0.346593
mean_mTkO	155.419	0.690738	0.342212	0.214912	2.21276	0.314735	0.222644	0.355736	0.548604	2.43918	0.605253	1.92096	70.7652	1.07823	0.995689	10.6503	1.66093	0.536402	0.333207	2438.37	200.427	116.036	305.462	85.8022	1777.72	1199.78	2655.17	86.3519	117.347	191.957	428.228	74.0125	12.1809	99.0592	298.553	210.716	326.976	19.8509	109.35	264.774	7.53984	1.11384	12.342	1237.07	255.03	10.6222	2.53044	1.0253	0.438325
p-value	0.00125437	0.901636	0.563829	0.000311824	0.84683	0.000993178	0.00455415	0.401663	0.148077	0.615716	0.00045052	0.201176	0.200425	0.0257798	0.0012393	2.05757e-07	0.885725	0.186989	3.86567e-08	7.83787e-05	0.000168758	0.000197876	1.86839e-05	0.405167	0.160256	1.27572e-09	9.75876e-07	1.70872e-08	2.248e-07	4.33538e-07	7.94566e-05	0.106671	0.0172261	0.386833	7.73856e-05	0.704706	0.000599029	0.721698	0.378107	0.000145369	0.0100715	0.015878	8.94152e-12	1.35784e-14	1.0173e-09	0.095859	0.48284	0.000990286	0.00402304
fold change	1.21195	1.01959	1.09733	1.73448	0.965987	1.98884	1.66806	1.15364	0.786563	1.09968	2.04622	1.29813	0.945755	1.24805	0.849385	4.14219	1.01096	0.845222	2.41598	1.21614	1.82908	1.29423	1.53698	0.945864	0.903435	1.547	1.54075	0.713456	1.37025	1.39436	1.9426	1.11198	0.729518	1.04209	1.28075	1.02478	1.27749	1.02448	0.927568	1.30738	0.803944	1.45304	5.03517	0.426593	0.676521	1.20122	1.07715	1.66837	1.26467
[truncated: 96 more columns]
