# Supplementary material for: Txnrd2 loss in skeletal muscle causes muscle atrophy and drives leanness and obesity resistance
Source: Redox Biol. 2026 Apr 8;93:104165. doi: 10.1016/j.redox.2026.104165 (PMC13099521; doi:10.1016/j.redox.2026.104165)
Supplement: Multimedia component 8 [file mmc8.xlsx]

## Sheet: 1b
	TXNRD2													GAPDH
														GAPDH
	TXNRD2
	TXNRD2													GAPDH

## Sheet: 1d-i
	1d	Body weight
	age (months)	fl/fl											fl/fl; Cre/+
	2	23.6	27.5	25.7	24.5	26.2	26	26.5					25.6	26.5	25.3	25.7	23	25.6	25.3	26.4	26.4
	7	30.6	34	39.6	38.1	42.5	41.2	44.8	45.3	50.8			31.6	31.1	24.3	29.9	32.3	29.1	27.9	32.8	30.6	30.9
	14	49.1	46.4	41	47.4	46.5	47.8	51.4	41.7	43.3	40.1		26.8	27.2	25.2	25	25.3	26.9	31.2	26.7	27.5	25.6
	26	37	47.9	51.9	40.6	43.4	35.9	40.4	38	43			23.6	23.2	23.6	26.3	25.6	25	22.26	26	28.1
	1e	Body length
	age (months)	fl/fl											fl/fl; Cre/+
	7	10.2	10.4	10.3	10	10.2	10.4	10	10.8				9.8	9.5	8.9	10.5	10.6	9.8	10.4	10.3	10.1	10.1
	1f	GTN
	age (months)	fl/fl											fl/fl; Cre/+
	2	132	135	126	140	158	132	143					142	142	136	150	123	127	142	143	143
	7	136	147	167	170	175	161	176	173	168			157	150	128	130	123	157	143	126	147	135
	14	141	143	142	158	152	154	166	131	134	171		70	73	72	74	74	68	94	72	81	69
	26	146	143	124	134	140	130	129	126	115			83	81	81	81	74	85	82.3	80	76
	1g	WAT
	age (months)	fl/fl											fl/fl; Cre/+
	2	129	187	133	130	106	114	150					129	150	134	123	146	180	127	236	156
	7	393	493	1100	1078	848	962	686	1200	855			391	498	133	336	495	460	300	705	333	482
	14	908	926	783	1000	909	964	1200	770	1000	573		273	272	158	154	190	400	492	297	315	150
	26	532	709	1396	456	765	1020	802	989				166	142	160	316	333	209	337	331
	1h	BAT
	age (months)	fl/fl											fl/fl; Cre/+
	2	72	105	71.5	66	63	70	83					80	82	80	74	65	107	87	93	85.5
	7	143	229	275	233	155	300	194	253	235			152	181	131	114	121	121	81	183	131	73
	14	268	199	284	224	252	238	176	132	182	219		95	124	81	66	74	82	108	79	91	76
	26	131	171	184	124	137	110	165.2	177				71	73	70.3	94	82	63	42.7	49	107
	1i	LIV
	age (months)	fl/fl											fl/fl; Cre/+
	2	1.2	1.4	1.2	1.33	1.4	1.25	1.29					1.4	1.4	1.3	1.37	1.2		1.5	1.3	1.4
	7	1.55	1.87	2.03	1.87	2	2	2.5	2.6				1.89	1.71	1.58	1.77	1.76	1.44	1.6	1.3	1.56	1.65
	14	2.7	2.7	2.2	2.1	2.7	2.4	2.8	2	2	1.9		1.7	1.6	1.5	1.4	1.5	1.4	1.6	1.5	1.6	1.3
	26	1.62	2.4	2.7	1.9	2.4	1.6	1.7	1.6				1.4	1.39	1.5	1.5	1.6	1.5	1.5	1.5	1.8

## Sheet: 1l
	days elapsed	ctrl females		days elapsed	mTKO females		days elapsed	ctrl males		days elapsed	mTKO males
	81	1		27	1		27	1		60	0
	137	0		28	0		51	1		61	0					males		females
	145	0		28	0		58	0		61	0					ctrl	mTKO	ctrl	mTKO
	145	0		28	1		58	0		62	0				# censored subjects	39	29	22	18
	145	0		50	0		58	0		62	0				# deaths/events	30	14	17	38
	145	0		56	0		59	0		62	0					69	43	39	56
	164	1		61	0		59	0		62	0
	171	1		62	0		59	0		62	0					0	censored subjects
	214	1		102	0		62	0		62	0					1	deaths/events
	230	1		131	1		62	0		62	0
	259	0		261	1		63	0		63	0
	334	1		279	0		63	0		63	0
	345	0		361	1		63	0		63	0
	358	1		366	1		63	0		63	0
	395	0		369	0		63	0		63	0
	402	0		372	0		63	0		69	0
	411	1		372	0		111	0		117	1
	414	0		373	1		121	0		193	0
	416	0		375	0		124	0		193	0
	425	0		375	0		124	0		209	0
	428	0		379	0		124	0		209	0
	428	0		416	0		124	1		209	0
	428	0		416	1		128	1		375	0
	428	0		416	0		131	1		402	1
	434	0		416	1		131	0		402	1
	434	0		416	0		184	0		408	0
	501	0		425	1		193	0		429	0
	501	0		425	1		209	0		429	0
	504	1		425	0		209	0		430	0
	538	0		428	1		210	0		430	1
	567	1		434	1		211	0		436	0
	580	1		454	1		217	0		436	0
	678	1		478	1		225	0		436	0
	746	1		494	1		225	0		625	1
	754	0		494	1		241	1		738	1
	754	1		500	1		241	1		738	1
	765	1		500	1		241	0		762	1
	827	1		517	1		264	1		762	1
	852	1		538	1		313	0		767	1
				539	1		313	0		812	1
				542	1		313	0		815	1
				547	1		313	0		837	1
				547	1		336	1		842	1
				557	1		383	1
				557	1		388	1
				567	1		400	1
				583	1		423	0
				615	1		429	1
				630	1		429	0
				699	1		430	0
				725	1		430	0
				752	1		436	0
				754	1		551	1
				766	1		566	1
				766	1		577	1
				837	1		587	1
							616	1
							627	1
							699	1
							699	1
							757	1
							778	1
							785	1
							799	1
							803	1
							809	1
							811	1
							837	1
							837	1

## Sheet: 1m
		Signal log2 ratio_RD-ko vs RD-ctrl	minus log10 P value
	Mthfd2	3.83	3.22
	Slc7a5	1.65	1.54
	Actc1	1.48	1.46
	Gm8281	1.18	2.57
	Stbd1	1.01	1.34
	Mmp12	0.94	1.59
	Gm5925	0.91	2.44
	Mpeg1	0.91	1.47
	Tnfaip2	0.9	2.63
	Mfsd4	0.9	3.28
	Ms4a4b	0.9	1.79
	Gm20917	0.87	1.3
	Gm6268	0.86	2.97
	Nabp1	0.86	3.22
	Gm3239	0.85	2.8
	Defa-rs2	0.85	2.56
	Phf10	0.84	1.7
	Cdkn1a	0.83	2
	Zfp808	0.81	2.16
	Gm10490	0.8	2.97
	Gm6676	0.79	1.34
	Tnnt2	0.79	1.76
	2310057J18Rik	0.78	1.54
	Gm16434	0.78	1.3
	Fbxl12os	0.78	2.13
	Olfr1002	0.78	1.82
	Wdpcp	0.76	3.6
	Atp2b4	0.76	1.39
	LOC100039595	0.74	2.09
	LOC100040262	0.74	2.09
	Ctsl	0.74	2.01
	Zc2hc1b	0.73	2.24
	Olfr1216	0.73	1.47
	Gm3383	0.73	1.93
	Gjd4	0.73	2.03
	Prex1	0.73	1.66
	Tbkbp1	0.73	1.41
	Zfp934	0.72	1.61
	Olfr1178	0.72	3.17
	Cenpq	0.72	1.63
	Gm3099	0.72	1.59
	Btbd11	0.71	1.31
	Gm14345	0.71	1.39
	Mkrn3	0.7	1.38
	Zfp664	0.7	1.33
	Ghitm	0.7	1.3
	Sars	0.7	2.57
	Arhgap28	0.7	1.55
	Vmn1r81	0.69	1.34
	Frzb	0.69	1.37
	Mir675	0.69	1.86
	Tma16	0.69	1.98
	Lrtm1	0.68	2.41
	Tcl1b2	0.68	1.39
	Ptpn18	0.67	1.48
	Triqk	0.67	1.61
	Gbe1	0.67	1.63
	Stoml1	0.67	2.38
	Fam171a1	0.67	1.4
	St8sia4	0.67	2.23
	Ankrd65	0.67	2.4
	Aldh1l2	0.67	1.47
	Bpifc	0.66	1.6
	Irf7	0.66	1.81
	Olfr114	0.66	2.39
	Phyhd1	0.65	1.54
	Rab3c	0.65	2.03
	Atp1a1	0.65	3.07
	Barx2	0.65	1.45
	Tslp	0.64	2.39
	Olfr652	0.64	2.32
	Fhl2	0.64	2.47
	Sult2a7	0.64	1.58
	Mfhas1	0.64	2
	4930562F07Rik	0.64	1.72
	Gopc	0.63	1.75
	LOC102636989	0.63	1.51
	Kcnk5	0.63	1.97
	Krtap5-2	0.63	1.32
	Il1r2	0.63	2.32
	Folh1	0.63	2.1
	1700029F12Rik	0.63	2.12
	Esrrg	0.62	1.86
	Gm626	0.62	1.63
	6330408A02Rik	0.62	1.81
	Vmn1r143	0.62	1.41
	Rngtt	0.62	1.87
	Sytl2	0.62	1.36
	1190002N15Rik	0.62	2.36
	Kif1a	0.61	1.75
	Foxm1	0.61	2.97
	2410131K14Rik	0.61	1.3
	Mageb4	0.61	2.59
	Tas1r3	0.61	1.69
	Gm5420	0.61	1.42
	Fmnl1	0.61	1.77
	1700049E17Rik2	0.6	1.32
	D2hgdh	0.6	1.61
	Borcs6	0.6	1.92
	Ssty2	0.6	1.51
	Gm3685	0.6	1.86
	Xpot	0.6	1.78
	Gm16432	0.6	3.4
	4921511C20Rik	0.6	1.58
	Bola1	0.6	1.69
	Ippk	0.6	1.88
	Gm7356	0.59	1.66
	Plk4	0.59	1.91
	Gm3500	0.59	1.47
	Anp32e	0.59	1.51
	Car2	0.59	2.22
	Sh2d4a	0.59	1.37
	C4bp	0.58	2.18
	Snca	0.58	1.73
	Zfp846	0.58	2.05
	Olfr193	0.58	1.68
	Pgap1	0.58	2.11
	Gabra6	0.58	1.8
	Frmd3	0.58	1.97
	Vmn1r29	0.58	1.67
	Arrdc2	-1.77	1.64
	1700001O22Rik	-1.41	1.81
	Per1	-1.33	1.78
	Gadd45g	-1.22	1.76
	Cytl1	-1.13	1.81
	Gadl1	-1.08	3.88
	Tmem100	-1.07	1.95
	Cacna2d4	-1.05	1.84
	Txnrd2	-1	4.07
	Sult1a1	-1	2.99
	Gpr165	-0.97	2.14
	Serinc4	-0.94	2.33
	Nkain2	-0.94	1.54
	Plekhb1	-0.92	1.76
	Cdh4	-0.91	1.49
	Dusp1	-0.9	2.12
	Deaf1	-0.88	1.5
	Alas1	-0.87	2.64
	Tceal7	-0.87	1.37
	Ccdc3	-0.86	2.42
	Smox	-0.85	2.67
	Tmem47	-0.83	1.46
	Olfr228	-0.82	1.31
	D630039A03Rik	-0.81	1.8
	Olfr1299	-0.81	2.31
	Gm5893	-0.81	2.93
	Rora	-0.81	2.62
	Esp31	-0.8	1.75
	Aldoart2	-0.8	2.09
	Ar	-0.8	3.62
	Sorbs2	-0.79	2.34
	Cep250	-0.79	4.25
	Rgcc	-0.78	2.75
	Cd209f	-0.78	1.31
	Olfr332	-0.77	2.45
	Rxfp1	-0.76	2.53
	Olfr583	-0.76	1.51
	Gm5132	-0.75	2.45
	Il10ra	-0.75	1.64
	Cdk19	-0.74	1.56
	Odc1	-0.74	2
	Smyd2	-0.74	2.33
	Slc31a2	-0.72	1.69
	Klf10	-0.71	1.44
	Adh1	-0.7	1.33
	Npy1r	-0.7	3.19
	Lce1b	-0.7	2.58
	Mad2l1bp	-0.69	1.72
	Mr1	-0.69	1.78
	Timp4	-0.69	1.99
	Gm732	-0.69	1.95
	Defa-rs4	-0.69	1.34
	1700066M21Rik	-0.69	2.57
	Kcne4	-0.68	1.31
	Gm3402	-0.68	2.26
	Krtap4-13	-0.68	1.3
	Shroom2	-0.68	1.63
	Mettl21c	-0.68	2.46
	Izumo2	-0.68	1.3
	Slc6a4	-0.68	1.38
	Fchsd1	-0.68	1.73
	Nrbp2	-0.67	3.31
	S100a5	-0.67	1.58
	Cacng7	-0.67	1.61
	Slc25a23	-0.67	2.07
	Olfr948	-0.67	3.64
	Mylk4	-0.67	2.23
	C7	-0.67	2.05
	Tead2	-0.66	1.33
	Trcg1	-0.66	1.96
	Wnt10a	-0.66	1.64
	Gm21060	-0.66	1.37
	Cnksr2	-0.66	2.24
	Olfr1133	-0.66	1.53
	Frmpd4	-0.66	2.38
	Olfr115	-0.65	1.31
	Slc6a20a	-0.65	4.22
	Prima1	-0.64	2.42
	Gm16686	-0.64	2.13
	Ly6c1	-0.64	3.29
	Adh6a	-0.64	2.39
	Slc38a3	-0.63	1.78
	Wfdc1	-0.63	2.75
	Bcl2l1	-0.63	1.67
	Tbr1	-0.63	2.28
	Ccdc6	-0.63	1.92
	Gm21798	-0.63	2.94
	Cr2	-0.63	2.04
	Efcab3	-0.63	1.32
	Gpihbp1	-0.62	1.81
	Egf	-0.62	2.04
	Ces3a	-0.62	3.18
	Ly6c2	-0.62	1.53
	Mstn	-0.61	1.85
	Slc37a4	-0.61	1.84
	Olfr736	-0.61	1.52
	Tph1	-0.61	1.63
	Prss39	-0.61	1.84
	Cdca7	-0.61	1.76
	Krtap4-8	-0.61	2.63
	Dapk2	-0.61	1.55
	Klhl38	-0.6	1.65
	Cib2	-0.6	1.49
	Tex30	-0.6	2.18
	Gm14190	-0.6	2.42
	Olfr1089	-0.6	1.37
	Itga4	-0.6	1.96
	Slc43a3	-0.6	1.43
	Tfrc	-0.59	1.88
	Vash2	-0.59	1.46
	Arhgap20	-0.59	1.46
	Mfng	-0.59	1.34
	Lztr1	-0.59	3.28
	Olfr1120	-0.59	2.33
	Glrx	-0.59	2.04
	Amd2	-0.59	1.57
	LOC636187	-0.59	2.1
	Osr1	-0.59	1.91
	Kank3	-0.59	1.41
	Dok5	-0.58	1.97
	Zfp648	-0.58	2
	Acap3	-0.58	2.37
	Anxa8	-0.58	2.41
	Zfp879	-0.58	1.51
	Fbn2	-0.58	2.18
	Gck	-0.57	1.71
	Nme5	-0.57	2.24
	Gm9990	-0.57	2.81
	1700006A11Rik	-0.57	1.68
	Nrtn	-0.57	1.32
	Bcl2a1d	-0.57	1.63
	Gm4778	-0.57	1.78
	Ticam2	-0.56	1.78
	Apbb1ip	-0.56	1.99
	Crb1	-0.56	1.33
	Ptprn	-0.56	2.18
	Hsd17b7	-0.56	1.36
	Cnbd1	-0.56	1.85
	Sbk2	-0.56	1.55
	Olfr1044	-0.56	1.72
	Gdf11	-0.56	1.7
	Eqtn	-0.56	1.48
	Krtap10-10	-0.56	2.11
	Sucnr1	-0.55	1.99
	Pla2g2a	-0.55	2.16
	Psd3	-0.55	1.66
	Prkra	-0.55	1.53
	Wdr95	-0.55	1.58
	Gm10337	-0.55	1.36
	S1pr1	-0.55	1.96
	Parpbp	-0.55	1.46
	Bin2	-0.55	1.66
	Gm14444	-0.55	2.21
	Gm14406	-0.55	2.21
	Tenm3	-0.55	1.32
	Usp17ld	-0.55	1.51
	Olfr330	-0.54	1.32
	Olfr67	-0.54	1.8
	Wdr27	-0.54	1.44
	Mfsd10	-0.54	1.86
	1110032F04Rik	-0.54	1.38
	Cd24a	-0.54	1.62
	Olfr519	-0.54	1.75
	Adgre1	-0.54	1.42
	4930474M22Rik	-0.54	2.71
	Rnase6	-0.54	1.72
	B020004C17Rik	-0.54	1.76
	Slc4a3	-0.54	2.25
	Gpr55	-0.54	1.41
	Gm20831	-0.53	1.86
	2210010C04Rik	-0.53	1.72
	Fxyd5	-0.53	1.57
	Fbln1	-0.53	1.85
	Htr3a	-0.53	2.68
	Myh15	-0.53	1.69
	Atp6v0e2	-0.53	1.96
	Hivep2	-0.53	1.94
	Retnlb	-0.53	1.36
	02. Mrz	-0.53	2.09
	Palb2	-0.53	2.21
	Zfpm2	-0.53	1.63
	C8a	-0.53	1.61
	Csn1s1	-0.52	1.32
	Nnat	-0.52	1.51
	Ino80c	-0.52	1.38
	Esp16	-0.52	1.32
	Lnx2	-0.52	1.32
	Npnt	-0.52	1.85
	Foxd3	-0.52	1.42
	Hormad2	-0.52	1.78
	Vmn1r228	-0.52	1.68
	Odam	-0.52	2
	Reg3b	-0.52	1.4
	Zbtb16	-0.52	1.39
	Crabp2	-0.52	2.26
	Mtss1	-0.52	1.65
	Dmrtc2	-0.51	1.61
	Acy3	-0.51	1.5
	Tbc1d1	-0.51	1.3
	Atp4a	-0.51	2.92
	Tmem89	-0.51	1.94
	Atp13a5	-0.51	1.38
	Ctf2	-0.51	1.41
	Zfand4	-0.51	2.77
	Slc38a4	-0.5	1.43
	Ccdc113	-0.5	1.93
	Emp3	-0.5	1.31
	Hcfc1	-0.5	1.65
	Myoz3	-0.5	1.42
	Pvrl1	-0.5	1.82
	Habp2	-0.5	1.64
	Prrx2	-0.5	1.49
	Musk	-0.5	1.52
	E330013P04Rik	-0.5	1.43
	Stim2	-0.5	1.79
	Rag2	-0.5	1.31
	Hpx	-0.5	1.43
	Crtc2	-0.5	1.86
	Gm10787	-0.5	1.45
	Vmn1r32	-0.49	2.01
	Nell1	-0.49	2.88
	Gm11397	-0.49	2.44
	Pars2	-0.49	1.81
	Kank2	-0.49	1.99
	Crtac1	-0.49	1.31
	Olfr574	-0.49	1.54
	Gm10198	-0.49	1.86
	Ano8	-0.49	2.54
	Prrt1	-0.49	1.53
	Gm11562	-0.49	1.77
	Ppm1m	-0.49	1.88
	Gsg1l	-0.49	1.39
	Slc6a3	-0.49	1.47
	BC048502	-0.49	1.36
	Olfr191	-0.49	1.56
	Olfr449	-0.48	2.64
	Kif18b	-0.48	1.36
	Adarb1	-0.48	2.78
	Nrip1	-0.48	2.15
	Adcyap1	-0.48	1.95
	Tnfrsf25	-0.48	1.87
	Tdrp	-0.48	1.55
	Kirrel3	-0.48	1.41
	Ap3m2	-0.48	1.38
	Pknox2	-0.48	1.84
	Phtf1	-0.48	1.7
	Gm1979	-0.48	1.67
	Dcakd	-0.48	2.24
	Etv4	-0.47	1.99
	Pde4c	-0.47	1.35
	Tex28	-0.47	1.58
	Dnajb5	-0.47	2.16
	Hmx2	-0.47	2.07
	Igsf9	-0.47	2.15
	Stx5a	-0.47	1.31
	D7Ertd443e	-0.47	1.56
	Wfdc21	-0.47	1.44
	Fam162b	-0.47	1.63
	Gm17434	-0.47	1.43
	Olfr70	-0.47	1.68
	Cnih3	-0.46	1.4
	Cd28	-0.46	2.19
	Gtdc1	-0.46	2.3
	Syt15	-0.46	1.47
	S100a11	-0.46	1.43
	Serpina1b	-0.46	2
	4930438A08Rik	-0.46	2.13
	Olfr471	-0.46	1.34
	Selplg	-0.46	1.85
	Prkcd	-0.46	1.67
	Ncoa6	-0.46	1.46
	Lep	-0.46	1.51
	Zfp157	-0.46	1.49
	Ggact	-0.46	1.8
	Trp63	-0.45	1.53
	Sema3f	-0.45	1.38
	Nkx6-2	-0.45	2.12
	Gm5965	-0.45	1.62
	Atxn1	-0.45	1.41
	Rai14	-0.45	3.29
	Arhgap27	-0.45	1.43
	S100a10	-0.45	1.54
	Dusp16	-0.45	1.67
	Gm21671	-0.45	1.67
	Calcb	-0.45	1.32
	Asb14	-0.45	2.55
	Dcx	-0.45	1.38
	Rab40b	-0.45	1.59
	Gdf1	-0.45	1.78
	Glipr1l1	-0.45	1.53
	Slc24a5	-0.45	1.43
	Wee2	-0.45	1.76
	Ap1ar	-0.45	2.01
	Catsper4	-0.45	1.5
	Dpysl4	-0.45	1.38
	Gm5916	-0.45	1.42
	Myl4	-0.45	1.42
	Gpr68	-0.44	1.7
	Tmem185b	-0.44	1.69
	Adam33	-0.44	1.34
	Izumo1r	-0.44	1.76
	Sorbs3	-0.44	2.11
	Gm13102	-0.44	1.68
	Ankrd9	-0.44	1.31
	Dad1	-0.44	1.62
	Bmp15	-0.44	1.71
	Mgat3	-0.44	1.86
	2810403A07Rik	-0.44	1.42
	Qpct	-0.43	1.33
	Ehd3	-0.43	1.33
	Slc16a10	-0.43	1.45
	Foxp1	-0.43	2.4
	Hand2	-0.43	1.52
	Tecr	-0.43	1.67
	Bdkrb1	-0.43	1.67
	Zfp651	-0.43	2.01
	Lrrc56	-0.43	1.98
	9330159F19Rik	-0.43	1.73
	Olfr688	-0.43	1.32
	Snrk	-0.43	1.98
	Pik3r5	-0.43	1.4
	Stpg2	-0.43	1.36
	Cutal	-0.43	1.55
	Arid4a	-0.43	1.53
	Pqbp1	-0.43	1.63
	Olfr992	-0.43	1.6
	Dapk1	-0.43	1.41
	Trmt61a	-0.42	1.31
	Galnt15	-0.42	1.48
	Sirt2	-0.42	1.54
	Olfr884	-0.42	1.46
	Tbc1d19	-0.42	1.49
	Tmem27	-0.42	1.66
	Rbm20	-0.42	1.55
	Olfr1243	-0.42	1.63
	Sult1d1	-0.42	1.33
	Rxrg	-0.42	2.23
	Zfp438	-0.42	2.4
	Casz1	-0.42	2.3
	Tigar	-0.41	1.86
	Ctdsp1	-0.41	1.34
	Cpsf4	-0.41	1.63
	Klk1b3	-0.41	1.32
	Dnah12	-0.41	2.32
	Msrb3	-0.41	1.34
	A930004D18Rik	-0.41	1.89
	Gpx2	-0.41	1.7
	Cela3b	-0.41	1.57
	1110034G24Rik	-0.41	1.75
	Map3k2	-0.41	1.33
	Slc9a8	-0.41	1.85
	Tie1	-0.41	1.62
	6330409D20Rik	-0.41	1.67
	Srf	-0.41	2.48
	P4ha2	-0.41	1.37
	Naa16	-0.41	1.72
	Nxt1	-0.41	1.69
	Gm15315	-0.41	1.4
	Mpv17	-0.4	1.32
	Rai2	-0.4	1.32
	Klk1b27	-0.4	1.57
	Asgr2	-0.4	1.55
	Fbll1	-0.4	1.38
	Cd248	-0.4	1.77
	Bcl9l	-0.4	2.2
	Serpinb9c	-0.4	1.39
	Slc9c1	-0.4	1.49
	Zdhhc11	-0.4	1.9
	Ly6a	-0.4	1.57
	Asb5	-0.4	1.62
	Slc6a13	-0.4	1.67
	2700081O15Rik	-0.4	1.58
	Sos2	-0.4	1.98
	Scn8a	-0.4	1.68
	Rnf169	-0.39	1.52
	Gm26596	-0.39	2.06
	Glt8d2	-0.39	1.32
	Scgb1b3	-0.39	1.31
	Gm21962	-0.39	1.77
	Prr33	-0.39	2.3
	A630076J17Rik	-0.39	1.65
	Rec8	-0.39	1.37
	3110052M02Rik	-0.39	1.43
	Cd70	-0.39	1.35
	Dnah1	-0.39	1.57
	Icam5	-0.39	1.34
	Hspb8	-0.39	1.63
	Mlxip	-0.39	1.92
	Gm13177	-0.39	1.45
	Olfr26	-0.39	1.49
	Myh11	-0.39	1.38
	H2-Q1	-0.39	2.13
	Serpina3i	-0.39	1.56
	Gm21310	-0.38	1.51
	Trim52	-0.38	1.32
	Atg9b	-0.38	1.89
	Slc35e2	-0.38	2.34
	Gm3415	-0.38	1.36
	Zfp516	-0.38	1.43
	Ino80d	-0.38	1.32
	Trim38	-0.38	1.33
	Clcn1	-0.38	3.09
	Tmem253	-0.38	1.31
	Relt	-0.38	1.41
	Dok7	-0.38	1.65
	Drg2	-0.38	1.66
	Cyp2d12	-0.38	1.37
	Gm6614	-0.37	1.73
	Gli2	-0.37	1.48
	Tsc22d4	-0.37	2.14
	Tfg	-0.37	1.37
	Gramd2	-0.37	1.48
	Zfp280c	-0.37	1.47
	Plp2	-0.37	1.53
	Ncor2	-0.37	1.36
	Brd8	-0.37	1.41
	Zfp619	-0.37	1.37
	Nfya	-0.37	1.73
	Defb13	-0.37	1.31
	Olfr476	-0.37	1.43
	Lemd1	-0.36	1.62
	Trim40	-0.36	1.45
	Gm21118	-0.36	1.7
	Adipor1	-0.36	2
	Rabgef1	-0.36	1.57
	1700025G04Rik	-0.36	1.75
	Kcnk18	-0.36	1.64
	Slc45a1	-0.36	1.65
	Smtnl2	-0.36	1.32
	Gjb1	-0.36	1.3
	Prkci	-0.36	1.75
	Krtap17-1	-0.36	1.35
	Rnf115	-0.36	1.35
	Arhgef10l	-0.36	1.52
	Six1	-0.36	1.37
	Matn1	-0.36	1.71
	Nfe2	-0.36	1.49
	Serpinb6a	-0.36	1.41
	Ccnk	-0.36	1.41
	Dlg5	-0.36	1.3
	Rbm43	-0.36	1.38
	Mroh5	-0.36	1.42
	Brinp2	-0.36	1.8
	4930425F17Rik	-0.36	1.34
	Dbr1	-0.36	1.3
	Fam198a	-0.36	1.3
	Acta2	-0.35	1.35
	Olfr514	-0.35	1.67
	Tcap	-0.35	1.59
	Crhr2	-0.35	1.57
	Adam11	-0.35	2.02
	Myo9b	-0.35	1.45
	5730409E04Rik	-0.35	1.86
	Gm5334	-0.35	1.59
	Bmpr1b	-0.35	1.38
	Abcc2	-0.35	1.73
	Serinc3	-0.35	2.23
	Ankrd13d	-0.35	1.3
	Nop56	-0.35	3.41
	LOC106029237	-0.35	1.37
	Bbs5	-0.35	1.43
	Prame	-0.35	1.73
	Nktr	-0.35	2.19
	Gm10197	-0.35	1.81
	Itm2c	-0.35	1.5
	Ubl7	-0.35	1.87
	Lsm10	-0.34	1.5
	Zfp3	-0.34	1.41
	Apbb3	-0.34	1.32
	Olfr1232	-0.34	1.38
	Stk11	-0.34	1.7
	BC030867	-0.34	1.92
	Rell2	-0.34	1.68
	Fgfr1	-0.34	1.5
	Dnaic2	-0.34	2.12
	1110032A03Rik	-0.34	2.38
	4930433N12Rik	-0.34	1.3
	Eif5a	-0.34	2.15
	Pnpla1	-0.34	1.73
	A430105I19Rik	-0.34	1.31
	Gm17305	-0.34	3.16
	Med12	-0.34	1.36
	Grm4	-0.34	1.74
	Nup155	-0.34	1.55
	Ogfod3	-0.34	1.5
	Ezh1	-0.34	1.49
	Gjd2	-0.34	1.78
	Slc22a29	-0.34	2.01
	Slc30a6	-0.34	1.57
	Socs7	-0.34	1.49
	Orc5	-0.34	1.85
	Ecm1	-0.33	1.77
	Helb	-0.33	1.51
	Cdk8	-0.33	1.95
	Zfp580	-0.33	1.57
	Gm13306	-0.33	1.81
	Arhgap35	-0.33	1.41
	Atg101	-0.33	1.3
	P2ry6	-0.33	1.47
	Npas3	-0.33	1.32
	Trps1	-0.33	2.37
	Amz2	-0.33	2.49
	Rnf144b	-0.33	1.4
	A530084C06Rik	-0.33	1.58
	Kcnmb4	-0.33	1.85
	Alpk3	-0.33	1.89
	E4f1	-0.33	1.63
	Prdm6	-0.33	1.44
	Lrrc38	-0.33	1.54
	Pnoc	-0.33	1.62
	Vmn1r195	-0.33	1.37
	Vkorc1	-0.33	1.87
	Lhfpl5	-0.33	1.44
	Cbarp	-0.33	1.31
	Olfr44	-0.33	2.56
	Gm14698	-0.33	1.64
	Fibin	-0.32	3.31
	Zcchc3	-0.32	1.67
	Ltb	-0.32	2.19
	Limd1	-0.32	2.11
	Vmn2r19	-0.32	1.32
	Hacd2	-0.32	1.8
	Nptn	-0.32	2.06
	Gtf2f1	-0.32	1.42
	Edn1	-0.32	1.7
	Grin1os	-0.32	2.06
	Ctag2	-0.32	1.59
	Il33	-0.32	1.54
	Med13	-0.32	1.93
	Gm14483	-0.32	1.94
	Gm14477	-0.32	1.94
	Gm14479	-0.32	1.94
	Gm14476	-0.32	1.94
	Gm14482	-0.32	1.94
	Gng3	-0.32	1.41
	Ccl27b	-0.32	2.44
	Ccl27b	-0.32	2.44
	Ociad2	-0.32	1.57
	Mesp2	-0.31	1.85
	Raver2	-0.31	1.38
	Zfp46	-0.31	1.49
	2610507B11Rik	-0.31	2.01
	Birc7	-0.31	1.6
	Slc38a11	-0.31	1.37
	Fam110b	-0.31	2.08
	Egr4	-0.31	1.35
	Trpm4	-0.31	1.44
	Eml1	-0.31	1.93
	Parp6	-0.31	1.35
	Tmod1	-0.31	1.44
	Fcmr	-0.31	1.32
	Camk2n2	-0.31	2.02
	Mef2a	-0.31	1.35
	Puf60	-0.3	1.5
	Cpne7	-0.3	1.3
	Mrgpra1	-0.3	1.43
	Gml2	-0.3	1.37
	Hcn4	-0.3	1.84
	Neil3	-0.3	1.37
	2310022A10Rik	-0.3	1.52
	Rnf180	-0.3	1.32
	Tex13a	-0.3	1.58
	Rnft2	-0.3	1.32
	Tcte1	-0.3	1.42
	Tapt1	-0.3	2.3
	Zbtb14	-0.3	1.69
	Bod1	-0.3	1.61
	St3gal6	-0.3	1.84
	Wdr66	-0.29	2
	Cand2	-0.29	1.93
	Smarcd3	-0.29	1.72
	Slc22a6	-0.29	1.37
	Epb41	-0.29	1.47
	Sec14l2	-0.29	1.3
	Ccnyl1	-0.29	1.45
	Cphx3	-0.29	1.46
	Eri3	-0.29	1.3
	Rapgef6	-0.29	1.6
	Ccm2	-0.29	2.03
	Ppm1j	-0.29	1.3
	Rbm38	-0.29	1.38
	Tacstd2	-0.29	1.4
	Robo3	-0.28	1.32
	Prrg3	-0.28	1.4
	Mob2	-0.28	1.39
	Ubqlnl	-0.28	1.99
	Mycbp2	-0.28	1.68
	Gm2506	-0.28	1.44
	Cyp21a1	-0.28	1.34
	Mab21l3	-0.28	1.84
	2810474O19Rik	-0.28	1.66
	Cdyl2	-0.28	1.3
	Cacnb1	-0.28	1.3
	Gm20346	-0.28	1.79
	Arih2	-0.28	1.49
	Bet1l	-0.28	2.06
	Eps15	-0.28	1.38
	Ank1	-0.28	1.37
	1810009J06Rik	-0.28	1.35
	Tas2r113	-0.28	1.7
	Tceb2	-0.28	1.5
	Popdc2	-0.28	1.45
	Myoz1	-0.28	1.46
	Polr2b	-0.27	3.11
	Amt	-0.27	1.58
	Ttbk2	-0.27	1.73
	Net1	-0.27	1.32
	Cdt1	-0.27	1.52
	Olfr1019	-0.27	1.99
	Syne1	-0.27	1.76
	Timm17b	-0.27	1.61
	Klf9	-0.26	2.09
	Tinf2	-0.26	2.36
	Hes1	-0.26	1.95
	Usp38	-0.26	1.44
	Sepw1	-0.26	1.57
	Sorl1	-0.26	1.38
	Kcnj12	-0.26	1.46
	Rab12	-0.26	1.65
	Irak3	-0.26	1.96
	1700024P04Rik	-0.26	1.83
	Mapk15	-0.26	1.36
	Ndel1	-0.26	2.63
	Dazap2	-0.26	1.3
	Spa17	-0.26	1.84
	Gpr146	-0.26	1.51
	Dguok	-0.26	1.42
	Nexn	-0.26	1.38
	Nxt2	-0.26	1.49
	Fam160b1	-0.26	1.44
	Rps6ka2	-0.25	2.09
	Ldb1	-0.25	1.3
	Fscb	-0.25	1.56
	Rps6ka3	-0.25	1.45
	Crtc3	-0.25	1.86
	Cd82	-0.25	1.71
	Efna1	-0.25	1.43
	I830077J02Rik	-0.25	1.65
	Prss50	-0.25	1.5
	Ak1	-0.25	3.33
	3425401B19Rik	-0.25	1.42
	Unc5c	-0.25	1.65
	4930544G11Rik	-0.24	1.7
	Rdh7	-0.24	1.76
	Lta4h	-0.24	2.77
	Serpina1d	-0.24	1.34
	Zfand3	-0.24	1.63
	Ccl19	-0.24	1.37
	Jak2	-0.24	1.75
	Csf2	-0.24	1.49
	Bcl7a	-0.23	1.41
	Olfr95	-0.23	1.52
	Nr4a1	-0.23	1.56
	Ccl5	-0.23	1.31
	Rtp2	-0.23	1.4
	Rab6a	-0.23	1.59
	Fbxo16	-0.23	1.54
	Slc1a7	-0.23	1.37
	Gpr4	-0.23	1.57
	Dcn	-0.23	1.39
	Krt78	-0.22	2.43
	Sh3bgr	-0.22	1.53
	Cfap73	-0.22	1.32
	Frmd4b	-0.22	1.53
	En2	-0.22	1.36
	Daam2	-0.22	1.46
	Cap2	-0.22	1.86
	Ankrd12	-0.22	1.85
	Cacna1s	-0.21	1.41
	Cep170	-0.21	1.53
	Ttc13	-0.21	2.07
	Eif4enif1	-0.21	1.3
	Zfp644	-0.21	1.58
	Phkg1	-0.2	1.54
	Phf20l1	-0.2	1.32
	Olfr633	-0.2	1.46
	Slc25a16	-0.2	1.74
	Smim19	-0.19	2.02
	Camk2n1	-0.19	2.46
	Sec22b	-0.18	1.33
	Ctcf	-0.17	1.33
	Sptlc2	-0.16	1.45
	Spcs1	-0.16	1.54
	4930469G21Rik	-0.15	1.39
	Ankrd23	-0.15	2.24
	Optn	-0.15	1.7
	Tor1aip2	-0.14	1.5
	Osbpl9	-0.14	1.59
	Barhl1	-0.14	1.49
	Gm3839	-0.12	1.31
	Capzb	-0.11	1.51
	Tpm1	-0.11	1.57
	Pvalb	-0.1	1.6
	Fth1	0.08	1.44
	Cox5b	0.15	1.75
	Ipo7	0.16	2.36
	Ube2m	0.16	1.32
	Acot4	0.16	1.58
	Pus3	0.16	1.45
	Thap11	0.16	1.37
	Arl8b	0.17	1.47
	Serbp1	0.17	1.4
	Kpnb1	0.17	1.45
	Zbtb42	0.18	1.35
	Nfe2l1	0.18	1.69
	Eif2b1	0.18	1.4
	Asphd2	0.18	1.62
	Pja2	0.19	2.08
	Dnah10	0.19	1.66
	Sgpp1	0.19	1.45
	Ssb	0.19	1.48
	Tfb2m	0.19	1.38
	BC005537	0.19	1.8
	Hadha	0.19	1.65
	Cd302	0.2	1.96
	BC030336	0.2	1.49
	Chm	0.2	1.47
	Rps12	0.2	1.86
	Mcur1	0.2	1.73
	Msantd4	0.2	1.56
	Smim15	0.2	1.54
	Arf6	0.2	1.49
	Olfr1394	0.21	1.45
	Fxr1	0.21	1.53
	Cltc	0.21	1.44
	Usmg5	0.21	2
	Grwd1	0.21	1.48
	Cox5a	0.21	1.45
	Cox17	0.21	2.01
	Cd63	0.22	1.69
	Plcb3	0.22	2.02
	Amot	0.22	1.41
	Zfp451	0.22	1.9
	Snrpb2	0.22	1.72
	Pgrmc2	0.22	1.65
	Ndufa1	0.22	1.56
	Cyp2a22	0.22	2.33
	Heatr1	0.22	1.31
	Sec61g	0.22	1.32
	Pmis2	0.23	1.31
	Sin3b	0.23	2
	Tigd2	0.23	1.45
	Rab21	0.23	1.62
	Tmed9	0.23	1.41
	Hp1bp3	0.23	1.65
	Thap3	0.23	1.71
	Acmsd	0.23	1.49
	Capn2	0.23	1.32
	Uso1	0.23	2.49
	Pot1a	0.24	1.31
	Clps	0.24	1.34
	Psma2	0.24	1.72
	Ankrd52	0.24	1.43
	Dcaf17	0.24	1.55
	Btbd1	0.24	1.83
	Spag7	0.24	1.43
	Hace1	0.24	1.48
	Smyd4	0.24	1.67
	Rnf11	0.24	1.3
	Rab3gap2	0.24	1.39
	Cox6a2	0.25	1.51
	Hnrnpd	0.25	1.35
	Atp2b1	0.25	1.36
	Pomp	0.25	1.84
	Dnal1	0.25	1.5
	Ggh	0.25	1.31
	Baz1b	0.25	1.51
	Aftph	0.25	2.51
	Pan2	0.25	1.76
	Fbxo42	0.26	1.3
	Tmem261	0.26	1.44
	Fbxl5	0.26	1.76
	Tceal8	0.26	1.38
	Ube2e3	0.26	1.93
	Klk1b8	0.26	2.37
	Cluh	0.26	1.91
	4921524L21Rik	0.26	1.32
	Zfp281	0.26	1.32
	A230020J21Rik	0.26	1.91
	Calhm3	0.26	1.42
	Cnot6l	0.26	1.57
	Xirp2	0.26	1.53
	Huwe1	0.27	1.35
	Tsr1	0.27	1.65
	Rab5a	0.27	2.34
	Gm9324	0.27	1.78
	Uggt1	0.27	1.55
	Sirt6	0.27	1.78
	Cbx3	0.27	2.31
	Scoc	0.27	1.82
	Tsnax	0.27	1.98
	Runx1	0.27	1.87
	Vti1b	0.27	1.71
	Tmx3	0.27	1.79
	Mki67	0.27	1.41
	Pitrm1	0.27	1.62
	Zfp715	0.27	1.46
	Rsbn1	0.27	1.38
	Arf3	0.28	2.21
	Crx	0.28	1.38
	BC021614	0.28	1.52
	Pcdh19	0.28	1.89
	Cct4	0.28	1.35
	Ermard	0.28	1.33
	Rrp7a	0.28	1.34
	Glod4	0.28	1.47
	Mfsd1	0.28	1.34
	Srp9	0.28	1.38
	Ipo11	0.28	2
	Aqp6	0.28	1.3
	Pcna	0.28	1.38
	Epg5	0.28	1.61
	Bud13	0.28	1.53
	Ranbp6	0.29	2.37
	Synrg	0.29	1.71
	Cttnbp2	0.29	2.42
	Gcsh	0.29	1.97
	Reg2	0.29	1.35
	Gfpt1	0.29	1.34
	Epdr1	0.29	1.53
	Ndufa2	0.29	1.95
	Ccdc38	0.29	1.56
	Abcd3	0.29	1.44
	Cyp4a10	0.29	2.04
	Zfp608	0.29	2.64
	N4bp1	0.29	1.49
	Rab1a	0.29	2.72
	C1qbp	0.29	1.58
	Tcp1	0.29	1.51
	Jam3	0.3	1.84
	Exoc6	0.3	1.67
	Btbd7	0.3	2.63
	Ubp1	0.3	1.43
	AA386476	0.3	1.52
	Abracl	0.3	1.33
	Ufl1	0.3	2.37
	Larp7	0.3	1.32
	Wwtr1	0.3	1.56
	Cul4a	0.3	2.42
	Rps17	0.3	1.35
	Pip4k2c	0.3	1.59
	Atoh7	0.3	1.63
	Dmxl2	0.3	1.62
	Yars	0.3	1.4
	Hnrnpa2b1	0.3	2.16
	Zcchc6	0.3	1.34
	Gm5771	0.3	1.37
	Zfp397	0.3	2.59
	Ints6	0.31	2.08
	Gm5460	0.31	2.14
	Nt5dc2	0.31	1.41
	Dbt	0.31	2.13
	Echs1	0.31	2.18
	Rbm8a	0.31	1.32
	Commd1	0.31	1.33
	Reps1	0.31	1.65
	Mrps35	0.31	2.39
	Aoc2	0.31	1.62
	S100a16	0.31	2.17
	Uxs1	0.31	1.51
	Suclg2	0.31	1.85
	Vars2	0.31	1.84
	Yipf4	0.31	1.52
	Opa1	0.31	1.9
	Gm1647	0.31	1.43
	Nrip3	0.31	2.11
	Cyp3a41a	0.31	2.1
	Arl3	0.32	2.22
	Rps13	0.32	1.47
	Txndc5	0.32	1.96
	Zfp330	0.32	1.47
	Rpl7a	0.32	1.44
	Ufsp1	0.32	1.83
	Ppp1r32	0.32	1.35
	Gm12657	0.32	1.3
	Psma1	0.32	1.83
	Adnp	0.32	1.44
	Npy5r	0.32	1.51
	Micu1	0.32	1.41
	Lrrc1	0.32	1.86
	Lipt1	0.32	1.3
	Arl2bp	0.32	2.36
	Cldn14	0.32	1.84
	Afg3l1	0.32	1.35
	Gm16532	0.32	1.92
	Slc38a5	0.33	1.56
	Slk	0.33	1.63
	Plaa	0.33	2.3
	Cetn3	0.33	1.84
	Stard7	0.33	1.73
	Tssk3	0.33	1.33
	Degs1	0.33	1.43
	Snrpf	0.33	1.48
	Psmc1	0.33	1.98
	Eme2	0.33	1.41
	Fus	0.33	3.02
	Eprs	0.33	1.98
	Nom1	0.33	1.39
	Dld	0.33	1.97
	Gm1995	0.33	1.93
	Sqstm1	0.33	1.53
	Fam175a	0.33	1.53
	Ermn	0.33	2.31
	Rfc1	0.34	2.06
	Polr2d	0.34	2.27
	Nsg1	0.34	1.34
	Acot10	0.34	1.44
	Adamts8	0.34	1.78
	Gm3500	0.34	1.41
	E2f2	0.34	1.39
	Lonp1	0.34	1.66
	Chchd1	0.34	1.3
	Svs2	0.34	1.45
	Exosc6	0.34	2
	Rsph3b	0.34	1.66
	Pcdhb17	0.34	1.48
	Fam161a	0.34	1.8
	Gsr	0.34	1.63
	Dscam	0.34	1.62
	Ndufaf7	0.34	1.64
	Srek1ip1	0.34	2.29
	Arl6ip5	0.34	1.47
	Mlc1	0.34	1.34
	Acadl	0.34	2.46
	Krt17	0.35	1.97
	Celsr2	0.35	2.08
	Ssmem1	0.35	2.1
	Arhgap5	0.35	2.33
	Rnf219	0.35	1.52
	Sun1	0.35	1.34
	Carnmt1	0.35	1.89
	Npepps	0.35	1.74
	Trim44	0.35	1.31
	Umps	0.35	3.1
	Kcnk7	0.35	1.42
	Zdhhc6	0.35	1.44
	Kcnk1	0.35	1.34
	Olfr1457	0.35	2.47
	Scap	0.35	1.43
	Kdm4a	0.35	2.28
	Armcx3	0.35	1.32
	Crls1	0.35	1.66
	Agps	0.36	1.49
	Qrsl1	0.36	1.37
	Traip	0.36	2.08
	Dnaja1	0.36	1.36
	Uqcrfs1	0.36	1.76
	Ing5	0.36	1.71
	Canx	0.36	1.42
	Alx1	0.36	1.45
	Hand1	0.36	1.56
	Tchp	0.36	2.09
	Hist1h3a	0.36	2.14
	1110004F10Rik	0.36	2.55
	Rab18	0.36	1.64
	Hist1h2ad	0.36	1.3
	Rab3ip	0.36	1.52
	Gnb1l	0.36	1.51
	Mtap	0.36	1.59
	Blmh	0.36	1.32
	Fam83h	0.36	3
	Zkscan8	0.36	1.85
	Hist1h2be	0.36	2.22
	Xlr4b	0.36	1.33
	Nap1l1	0.37	2.07
	Acaa1a	0.37	1.34
	Cct6b	0.37	1.45
	Vamp7	0.37	1.66
	Ttc38	0.37	1.37
	Gpatch3	0.37	1.54
	Olfr576	0.37	1.64
	Hmgcs1	0.37	2.6
	Stom	0.37	1.37
	Eci1	0.37	2.42
	Snapc1	0.37	1.93
	Olfr1134	0.37	1.43
	Tspyl3	0.37	1.89
	Rps21	0.38	1.49
	Tectb	0.38	1.32
	Hopx	0.38	1.95
	Pdcd6	0.38	2.02
	Vars	0.38	1.64
	Glud1	0.38	2.28
	Krtap22-2	0.38	2.11
	Cfap58	0.38	2.24
	Zfp513	0.38	1.45
	Pigw	0.38	1.37
	Rpusd4	0.38	2.18
	Pitx2	0.38	1.39
	Ppp1r1a	0.38	1.65
	Eif4a2	0.39	1.55
	C030039L03Rik	0.39	1.69
	Rsph1	0.39	1.62
	Ift80	0.39	1.47
	Usp20	0.39	1.37
	Erich4	0.39	1.75
	Olfr952	0.39	1.93
	Mug2	0.39	2.33
	Tldc1	0.39	1.33
	Rgs19	0.39	1.4
	4933421I07Rik	0.39	1.95
	Gk	0.39	2.23
	Csnk1g2	0.39	1.65
	Dusp26	0.39	1.34
	Atp6v1g2	0.39	1.42
	Cttn	0.39	1.73
	Snn	0.39	1.57
	Sebox	0.39	1.57
	Olfr112	0.39	1.54
	AU022751	0.4	1.31
	Trappc10	0.4	2.11
	Cndp1	0.4	2.29
	Mpdu1	0.4	1.4
	D430020J02Rik	0.4	2.25
	Cdkn1b	0.4	2.06
	Gm8842	0.4	1.34
	Elmod2	0.4	1.72
	Nfu1	0.4	1.42
	Gm13736	0.4	2.81
	Pde6c	0.4	1.34
	Lingo4	0.4	3.36
	Fam135a	0.4	1.89
	F2rl1	0.4	1.33
	Ppm1f	0.4	1.82
	Gm17079	0.4	1.56
	Pfdn4	0.4	2.08
	1700001P01Rik	0.4	1.98
	Clpb	0.4	1.85
	Gpc4	0.4	1.55
	Tbpl1	0.41	2.09
	Galnt5	0.41	1.32
	Vps4b	0.41	2.5
	Pde6g	0.41	1.37
	Gm7929	0.41	1.34
	Vmn2r123	0.41	2.17
	Ceacam3	0.41	1.3
	Timm21	0.41	1.47
	Ddx23	0.41	1.67
	Gpat2	0.41	1.76
	Pxdc1	0.41	1.54
	Mpzl3	0.41	1.65
	Catsper2	0.41	1.65
	5430417L22Rik	0.41	1.39
	Sez6l2	0.41	1.43
	Bzw1	0.41	4.13
	Crygn	0.41	2.65
	Gm16445	0.42	1.39
	Kcnj16	0.42	1.6
	Rnf20	0.42	1.5
	Ttyh2	0.42	1.34
	Cog2	0.42	1.59
	Echdc1	0.42	2.5
	Smarca5	0.42	1.83
	Dynll2	0.42	2.09
	Armcx1	0.42	1.99
	Psen2	0.42	1.86
	Hal	0.42	1.45
	Bag2	0.42	1.75
	Lrriq1	0.42	1.37
	Cyb561d1	0.42	1.35
	ND2	0.42	2.85
	Dcbld1	0.42	1.37
	Drp2	0.42	1.65
	BC067074	0.43	1.63
	Ftmt	0.43	2.49
	Man1b1	0.43	1.98
	Aadacl2	0.43	1.35
	Clcn3	0.43	2.07
	Cep83	0.43	1.37
	Dusp5	0.43	1.55
	Ndfip2	0.43	1.43
	BC147527	0.43	1.39
	Hspd1	0.43	1.52
	Fnbp1	0.43	1.59
	Olfr1340	0.43	1.37
	Psmb5	0.43	2.35
	Tsga10	0.43	2.21
	Olfr1248	0.44	1.38
	Rtp1	0.44	1.5
	Ccnf	0.44	1.79
	Zfp952	0.44	1.49
	Gm21425	0.44	2.06
	LOC665276	0.44	2.06
	Zcchc9	0.44	1.32
	Pxylp1	0.44	1.49
	Gm2046	0.44	1.47
	Sh2b2	0.44	1.43
	Oraov1	0.44	1.54
	Gm10436	0.44	1.53
	Ormdl3	0.44	1.42
	Elk3	0.45	1.42
	Rdh14	0.45	1.62
	Zfp369	0.45	1.34
	Olfr153	0.45	1.61
	Hist1h2bb	0.45	1.35
	Madd	0.45	1.51
	Rps19	0.45	1.44
	Zdhhc21	0.45	2.16
	Vnn3	0.45	1.47
	Fam60a	0.45	1.82
	Napsa	0.45	1.91
	Pcnxl2	0.45	1.65
	Icmt	0.46	1.68
	Dach1	0.46	1.41
	Farsb	0.46	2.25
	Gm19659	0.46	1.5
	Prss46	0.46	1.43
	Atr	0.46	1.33
	Pydc4	0.46	1.7
	Ptpn2	0.46	1.87
	Olfr813	0.46	1.36
	D930048N14Rik	0.46	3.07
	Onecut1	0.46	1.67
	Rp2	0.46	1.42
	Gpr107	0.46	1.54
	Olfr121	0.46	1.34
	Tmprss3	0.47	1.82
	Rps9	0.47	2.02
	Gss	0.47	1.64
	Ccnb3	0.47	1.74
	Pax7	0.47	1.7
	Aatf	0.47	2.07
	Adtrp	0.47	1.4
	Asxl1	0.47	3.02
	Tspan13	0.47	2.67
	Abcd1	0.47	1.31
	Ccdc54	0.47	1.8
	Xxylt1	0.47	1.42
	4930513O06Rik	0.47	1.78
	Rps27a	0.47	1.84
	Gm3015	0.48	2.46
	Gm21698	0.48	1.51
	Nlrp9b	0.48	1.34
	Rsl1	0.48	1.32
	Iars	0.48	2.08
	Krtap5-5	0.48	2.22
	Nat2	0.48	1.54
	Gm20795	0.48	1.52
	Olfm1	0.49	1.71
	Tmem168	0.49	1.81
	Lrrc49	0.49	3.23
	Papss1	0.49	1.69
	Pdxp	0.49	1.57
	Vbp1	0.49	2.88
	Dcbld2	0.49	1.86
	Slc10a5	0.5	1.51
	H2-Q8	0.5	2.28
	C030006K11Rik	0.5	1.72
	Prh1	0.5	1.54
	Sptlc1	0.5	1.52
	Cntn1	0.5	1.41
	Bcl6b	0.5	1.49
	Olfr954	0.5	1.97
	Slc16a2	0.5	1.65
	Pon2	0.51	3.85
	Dctpp1	0.51	1.47
	Rcn2	0.51	3.35
	Tm4sf20	0.51	1.41
	Gm20806	0.51	1.35
	Gm20806	0.51	1.35
	Scgb1b29	0.51	1.72
	Akap17b	0.51	1.76
	Olfr944	0.51	1.68
	Oaz2	0.51	2.28
	Gm3629	0.51	2.54
	Gm3739	0.51	2.54
	Hnrnpa3	0.51	1.97
	Tprn	0.51	1.7
	Nars	0.51	1.65
	Ugt2b1	0.51	1.48
	Marcks	0.51	1.34
	Cct8	0.51	2.4
	Bahcc1	0.52	1.64
	Pmpcb	0.52	1.61
	E2f1	0.52	1.51
	Cyp51	0.52	1.64
	Pacs1	0.52	1.69
	Pawr	0.52	1.47
	Cyp4a14	0.52	1.42
	Efr3a	0.52	2.06
	Atp6v1h	0.52	1.68
	Olfr663	0.52	1.3
	Krt26	0.52	1.75
	LOC100503048	0.53	1.77
	Zfp433	0.53	1.9
	Serpind1	0.53	2.08
	1810043G02Rik	0.53	1.68
	2510039O18Rik	0.53	2.22
	Ets1	0.53	1.62
	Srsf6	0.53	2.31
	Kin	0.53	1.65
	Pdcd1	0.53	1.69
	Chrna1	0.53	2.08
	Taf1a	0.53	1.37
	Acaca	0.54	1.91
	2310034C09Rik	0.54	1.71
	Nop9	0.54	1.36
	Fam185a	0.54	2.18
	Aldh2	0.54	4.34
	Cwf19l2	0.54	2.74
	Myc	0.54	1.61
	Tiam1	0.54	1.31
	Lig4	0.55	1.68
	Ptprq	0.55	2.16
	Tssk2	0.55	1.37
	Gm20806	0.55	1.7
	Gm20806	0.55	1.7
	Olfr344	0.55	1.48
	Lysmd2	0.55	3.52
	Mtfr2	0.55	2.37
	Pafah1b3	0.56	1.83
	Ppif	0.56	1.65
	Olfr1037	0.56	1.32
	LOC100861615	0.56	1.97
	Khdrbs2	0.56	1.63
	Btk	0.56	1.76
	F11r	0.56	1.49
	Rad51	0.56	2.44
	Zar1	0.56	1.76
	Ndufa13	0.56	2.27
	Cmah	0.56	1.6
	Olfr1100	0.56	1.39
	Adam19	0.56	1.45
	Casq2	0.56	2.33
	Rhog	0.56	2.5
	Cited1	0.57	1.49
	Tcof1	0.57	2.02
	Eif3c	0.57	1.55
	Eppin	0.57	1.81
	BC016579	0.57	1.49
	Ccdc110	0.57	1.49
	Pcgf2	0.57	1.6
	Ttc9	0.57	1.87
	Rpl31	0.58	2.24
	Olfr1209	0.58	1.68
	Dnaja3	0.58	1.88
	Hspa9	0.58	1.36
	Mcm4	0.58	2.12
	Abcb5	0.58	1.51
	Ergic2	-0.26	1.29
	Ikbip	-0.28	1.29
	Rrn3	0.18	1.29
	Rttn	-0.41	1.29
	Gdap2	0.4	1.29
	Slurp1	-0.48	1.29
	Gm2897	0.57	1.29
	Gm5069	-0.45	1.29
	Gm5773	0.59	1.29
	Serpina7	-0.58	1.29
	AI846148	0.25	1.29
	Ccbe1	-0.37	1.29
	Orc1	-0.4	1.29
	Casp6	-0.25	1.29
	Pde8b	-0.59	1.29
	Klra2	-0.46	1.29
	Napg	0.34	1.29
	Olfr974	0.32	1.29
	Cul2	0.27	1.29
	Ncoa1	-0.33	1.29
	Rnd1	0.44	1.29
	Slc4a4	-0.4	1.29
	3110040N11Rik	0.31	1.29
	Tmem163	-0.3	1.29
	Hpse2	0.41	1.29
	Rlf	0.28	1.29
	Ppp1cb	0.19	1.29
	Tob2	-0.59	1.29
	Dclk2	-0.36	1.29
	Fabp3	0.2	1.29
	Gnl2	0.24	1.29
	Ttc17	-0.2	1.29
	Rab33b	0.44	1.29
	Gstm7	-0.29	1.29
	Il31ra	0.24	1.29
	Hsbp1	-0.44	1.29
	Vps13b	-0.21	1.28
	Sh2d5	0.31	1.28
	Psat1	1.9	1.28
	Astl	-0.2	1.28
	Ppp1r7	0.2	1.28
	Mid1	-0.34	1.28
	Ripply2	0.29	1.28
	4933406J08Rik	0.7	1.28
	Poll	0.32	1.28
	Gm11116	-0.81	1.28
	Tssc1	-0.24	1.28
	Cks2	0.44	1.28
	Btg3	0.39	1.28
	Slc25a25	-1.04	1.28
	Olfr149	-0.46	1.28
	Brd7	0.21	1.28
	Aldh1a7	-0.53	1.28
	Olfr987	0.36	1.28
	Kpna7	0.66	1.28
	Actr3b	-0.97	1.28
	Gm8374	-0.6	1.28
	Lair1	-0.48	1.28
	Hif1an	0.17	1.28
	Eif4b	0.3	1.28
	Syndig1	-0.4	1.28
	Usp53	0.11	1.28
	Clptm1l	0.22	1.28
	Lrfn1	-0.52	1.28
	Sec61a2	-0.4	1.28
	Samsn1	0.73	1.28
	Cage1	-0.34	1.28
	Vdac3	0.22	1.28
	Gm15293	0.45	1.28
	Nfia	-0.29	1.28
	Atg4a	-0.26	1.28
	Clip4	0.26	1.28
	Cops7a	-0.22	1.28
	Ipmk	-0.32	1.28
	Dmgdh	-0.42	1.28
	Mef2d	-0.29	1.28
	Foxp2	0.52	1.28
	Tor1a	-0.49	1.27
	Lrrc8d	-0.41	1.27
	Olfr206	-0.47	1.27
	Zap70	-0.22	1.27
	St6galnac6	-0.33	1.27
	Slc29a2	-0.33	1.27
	Dst	-0.3	1.27
	Cdkn2a	-0.21	1.27
	Abi3bp	-0.66	1.27
	Zfp511	-0.57	1.27
	Olfr481	0.33	1.27
	Timp1	0.45	1.27
	Prss38	0.42	1.27
	Eid1	0.38	1.27
	Mvk	0.35	1.27
	Olfr1052	0.22	1.27
	Gpr1	-0.41	1.27
	Olfr150	-0.63	1.27
	Ppp1r8	-0.27	1.27
	Fpr-rs4	0.43	1.27
	Ube3a	0.22	1.27
	Prpf31	-0.34	1.27
	Olfr29-ps1	0.39	1.27
	4930429B21Rik	0.56	1.27
	Cd276	-0.34	1.27
	Cfap36	0.64	1.27
	Stxbp4	-0.3	1.27
	Olfr485	0.65	1.27
	Atp6v1f	0.25	1.27
	Defb48	0.38	1.27
	Snrpe	0.34	1.27
	Olfr1024	0.45	1.26
	Usp16	0.19	1.26
	Insrr	-0.46	1.26
	Ubn2	-0.42	1.26
	Tpcn1	0.2	1.26
	Fam53b	-0.42	1.26
	Capn3	-0.26	1.26
	Agpat2	0.41	1.26
	Htr7	0.52	1.26
	Cbln2	-0.35	1.26
	Fer1l6	0.53	1.26
	Coprs	-0.5	1.26
	Map3k14	0.35	1.26
	Mgea5	0.28	1.26
	Gm5108	-0.49	1.26
	Spryd3	0.31	1.26
	Col18a1	0.3	1.26
	Gria1	0.6	1.26
	E230025N22Rik	0.26	1.26
	Scn1b	-0.19	1.26
	Rpl10	0.25	1.26
	Anks1b	0.16	1.26
	Cd83	0.33	1.26
	Zfp322a	0.41	1.26
	Dync1li2	0.24	1.26
	Gpr180	-0.32	1.26
	Taldo1	-0.39	1.26
	Vmn2r71	-0.38	1.26
	Tbx6	-0.67	1.26
	4930507D05Rik	0.29	1.26
	Olfr1443	0.56	1.26
	Gpc1	-0.31	1.26
	Myh13	0.3	1.26
	Vps72	-0.44	1.26
	Adamtsl3	-0.3	1.26
	Pigu	-0.5	1.26
	Olfr3	0.61	1.25
	Wbp1l	-0.34	1.25
	Zfp618	0.33	1.25
	Dmc1	-0.57	1.25
	Zfp768	-0.3	1.25
	Uvrag	-0.26	1.25
	Acsm3	-0.41	1.25
	Rgs9bp	-0.26	1.25
	Isoc1	0.4	1.25
	Oxld1	0.32	1.25
	Tet3	-0.23	1.25
	Tagln	-0.48	1.25
	Trappc1	-0.31	1.25
	Prkca	-0.39	1.25
	Sftpd	-0.22	1.25
	Rabepk	0.22	1.25
	4430402I18Rik	-0.56	1.25
	Mrps18a	-0.2	1.25
	Gm10373	-0.46	1.25
	2900097C17Rik	0.41	1.25
	H1fnt	-0.52	1.25
	Gm5595	0.21	1.25
	Ccl28	-0.21	1.25
	Hspa4	0.38	1.25
	Cdc42bpa	-0.34	1.25
	Zfp786	0.37	1.25
	Lamp5	-0.41	1.25
	Orc4	-0.14	1.25
	Gpr150	0.23	1.25
	Slc6a9	0.48	1.25
	Atp5g2	-0.22	1.25
	Pin4	0.13	1.25
	Tdrd7	0.53	1.25
	Gm10409	0.31	1.25
	Eml3	0.29	1.25
	Fancd2os	0.64	1.25
	Rbfox3	0.27	1.25
	Camk2b	-0.42	1.25
	Dnajc5	0.26	1.25
	Aifm2	0.57	1.25
	Snrpd2	0.2	1.25
	Fra10ac1	0.28	1.25
	Nadk2	0.4	1.25
	Olfr1282	-0.51	1.24
	Star	-0.25	1.24
	Skp1a	0.19	1.24
	Cars	0.54	1.24
	Jchain	0.34	1.24
	Mir322	-0.4	1.24
	Tbc1d4	0.5	1.24
	Gm13304	-0.58	1.24
	Lats1	0.27	1.24
	Ifna13	0.32	1.24
	Tomm7	0.29	1.24
	Rin3	-0.44	1.24
	Six4	-0.21	1.24
	Psmb4	0.18	1.24
	Gm21797	0.59	1.24
	9030612E09Rik	0.5	1.24
	Zbtb33	0.39	1.24
	Zc3h12b	-0.66	1.24
	Lyrm5	0.38	1.24
	Prr14	-0.44	1.24
	Zbtb9	-0.2	1.24
	Iyd	0.52	1.24
	Ccrl2	-0.39	1.24
	Fam92a	0.33	1.24
	Bfsp1	0.51	1.24
	Hypk	0.36	1.23
	Prr18	-0.43	1.23
	Lars	0.44	1.23
	AI467606	0.39	1.23
	AI607873	-0.74	1.23
	Olfr378	0.33	1.23
	Pik3c3	-0.27	1.23
	Cyb5a	-0.19	1.23
	Efcab6	-0.33	1.23
	Icosl	-0.39	1.23
	Mcu	0.16	1.23
	Kbtbd13	0.45	1.23
	Usp51	-0.35	1.23
	Col4a3	0.39	1.23
	Tlcd1	-0.55	1.23
	Hiatl1	-0.21	1.23
	Olfr51	0.45	1.23
	Rab14	0.11	1.23
	Sprr2k	0.45	1.23
	Szt2	-0.33	1.23
	Olfr1212	-0.41	1.23
	Fam111a	0.29	1.23
	Rap1a	0.27	1.23
	Iqsec2	-0.44	1.23
	Wdr3	0.38	1.23
	9930012K11Rik	-0.44	1.23
	Mrpl24	0.23	1.23
	Nfil3	-0.48	1.23
	H2-M10.6	-0.39	1.23
	Notch1	-0.4	1.23
	Col6a6	0.35	1.23
	Zfp442	-0.39	1.23
	Ppa1	0.3	1.23
	Abcg4	-0.39	1.23
	Xpnpep1	-0.18	1.23
	Slc9a3r2	-0.36	1.23
	Vmn1r208	-0.41	1.23
	Slc16a3	-0.3	1.23
	Ppp1r17	0.23	1.23
	Irf4	-0.34	1.23
	Amd2	-0.45	1.23
	Krtap4-1	-0.41	1.22
	Trim5	0.38	1.22
	G6pc	0.24	1.22
	Ldhc	0.36	1.22
	P2ry1	0.49	1.22
	Dnajc16	0.43	1.22
	Hmbs	0.37	1.22
	Ppp2r3c	0.33	1.22
	Gskip	0.23	1.22
	Csnk1d	-0.33	1.22
	D830031N03Rik	0.29	1.22
	4930426D05Rik	0.46	1.22
	Ube3c	0.16	1.22
	Gm6408	0.4	1.22
	Hist1h1d	0.32	1.22
	Rpn1	-0.19	1.22
	Il1f8	0.29	1.22
	Gm3182	0.46	1.22
	Reep6	1.03	1.22
	Plpp2	0.48	1.22
	Arsk	0.44	1.22
	Ear-ps8	0.5	1.22
	Zfp354b	-0.49	1.22
	Etfa	0.32	1.22
	Ckmt1	-0.29	1.22
	Orm3	0.23	1.22
	Olfr1353	0.22	1.22
	9030619P08Rik	0.34	1.22
	Ube2d2b	0.51	1.22
	Pdgfc	-0.41	1.21
	Susd4	-0.37	1.21
	St13	0.26	1.21
	Slc19a1	-0.32	1.21
	Kera	-0.75	1.21
	Olfr338	0.3	1.21
	Arhgef2	0.56	1.21
	Tbc1d32	0.26	1.21
	Tbck	0.26	1.21
	Tox2	-0.31	1.21
	Fzd5	-0.65	1.21
	Cfap44	-0.62	1.21
	Ly6i	0.4	1.21
	Tfpi	0.43	1.21
	L3hypdh	0.32	1.21
	Rhox3h	-0.3	1.21
	Pde3a	0.4	1.21
	Vps37b	0.35	1.21
	3110021N24Rik	-0.32	1.21
	Hps4	0.41	1.21
	Mrpl11	0.26	1.21
	Amer2	-0.35	1.21
	Oscp1	-0.46	1.21
	Rint1	0.28	1.21
	Mchr1	0.44	1.21
	Pias3	-0.41	1.21
	Slc7a9	-0.41	1.21
	Nicn1	0.25	1.21
	Gm10021	0.44	1.21
	Mapkapk3	-0.33	1.21
	Zc3h13	0.31	1.21
	Tspan8	-0.42	1.21
	Plbd2	0.27	1.21
	Krt84	-0.4	1.21
	Zfp53	-0.42	1.21
	Dnajc2	0.35	1.21
	Ubtfl1	-0.43	1.21
	Pfn2	0.3	1.21
	Ovol2	-0.26	1.21
	4930555G01Rik	0.62	1.2
	Slfn4	-0.63	1.2
	Cfl2	0.22	1.2
	Cyp27b1	-0.16	1.2
	Csgalnact1	0.32	1.2
	Vrk1	0.32	1.2
	Gm3676	-0.35	1.2
	Tmed11	0.76	1.2
	Mllt11	-0.44	1.2
	Vmn2r47	-0.28	1.2
	Olfr1182	-0.35	1.2
	Olfr294	0.42	1.2
	H60c	0.25	1.2
	Tnfrsf10b	0.46	1.2
	Tuba8	-0.28	1.2
	Smg6	0.35	1.2
	Olfr1253	0.82	1.2
	Olfr1222	-0.18	1.2
	Olfr50	-0.34	1.2
	Gpr6	0.16	1.2
	Herc4	0.34	1.2
	Nfyc	-0.17	1.2
	Npas2	0.58	1.2
	Gm17521	0.56	1.2
	Gstm4	-0.33	1.2
	Cldn15	-0.5	1.2
	Colq	0.39	1.2
	Larp4b	0.16	1.2
	Kalrn	-0.5	1.2
	Fer	0.23	1.2
	Gars	0.66	1.2
	Ybx3	-0.18	1.2
	Il12rb1	-0.39	1.2
	Gm13749	-0.55	1.2
	Blvra	0.31	1.2
	Gbp3	0.36	1.2
	Fam227b	0.38	1.2
	Rasgef1a	-0.45	1.2
	Rmi2	-0.32	1.2
	Lrch3	-0.29	1.2
	Kansl3	-0.3	1.2
	Nek9	-0.2	1.19
	Ppp1r3c	-0.38	1.19
	Tirap	-0.29	1.19
	Fbxo39	0.5	1.19
	Dmpk	0.18	1.19
	Smim24	-0.25	1.19
	Ldb3	-0.21	1.19
	Eya4	-0.42	1.19
	Ugt2a2	-0.39	1.19
	Proc	-0.36	1.19
	Ntrk2	-0.6	1.19
	Gm15557	0.14	1.19
	Cds1	-0.44	1.19
	Car3	0.23	1.19
	Stx4a	0.16	1.19
	Olfr646	-0.33	1.19
	Fbxo30	0.34	1.19
	Gm10340	0.7	1.19
	Gm2956	0.7	1.19
	Emc10	-0.26	1.19
	Olfr577	0.29	1.19
	Rbm18	0.29	1.19
	Gpr132	-0.39	1.19
	Idh3g	-0.17	1.19
	Kctd21	-0.23	1.19
	Vmn1r216	-0.4	1.19
	1600002H07Rik	-0.33	1.19
	Lxn	0.39	1.19
	Cbr1	0.27	1.19
	Stxbp3-ps	0.31	1.19
	Prkg2	-0.36	1.19
	Setd4	-0.53	1.19
	Samd12	0.41	1.19
	Gm20836	0.4	1.19
	Gm21660	0.4	1.19
	D930028M14Rik	-0.45	1.19
	Ankrd33	-0.33	1.19
	Srsf10	0.21	1.19
	Il24	0.45	1.19
	Scml2	0.49	1.19
	Fam109a	-0.43	1.19
	Erp27	0.66	1.18
	Sft2d1	0.38	1.18
	Serpina3c	-0.75	1.18
	Mnda	-0.45	1.18
	Opn3	-0.4	1.18
	Muc1	0.29	1.18
	Iqcf5	0.48	1.18
	Vtcn1	-0.48	1.18
	Rps27l	0.24	1.18
	Olfr1077-ps1	0.33	1.18
	Fahd2a	0.24	1.18
	Gm1987	-0.44	1.18
	Trabd2b	-0.49	1.18
	5031410I06Rik	0.61	1.18
	Mmp21	-0.22	1.18
	Taf1	0.23	1.18
	Acaa2	0.31	1.18
	Slc6a19	-0.39	1.18
	Ctsq	-0.4	1.18
	Gm2391	-0.58	1.18
	Gm17482	-1.92	1.18
	Dkk2	0.66	1.18
	Selo	0.33	1.18
	Tfam	0.4	1.18
	Fcrls	-0.36	1.18
	Depdc7	0.66	1.18
	Cyp24a1	0.51	1.18
	Serping1	-0.48	1.18
	Atxn10	0.4	1.18
	Olfr899	0.29	1.18
	Gm10650	0.49	1.18
	Fbxl18	0.37	1.18
	Tc2n	-0.4	1.18
	Prkaca	0.1	1.18
	Fasn	0.73	1.18
	Atl2	-0.23	1.18
	Tmem167	-0.26	1.18
	Aes	-0.18	1.18
	Slc36a4	0.5	1.18
	Krtap5-4	-0.46	1.18
	Rabggta	-0.37	1.18
	Alk	-0.16	1.18
	Gm5141	0.47	1.18
	Olfr113	0.46	1.18
	Tmie	0.32	1.18
	Myom2	-0.16	1.18
	Sertm1	-0.29	1.18
	Gm12888	0.49	1.18
	Tekt3	0.2	1.17
	Bcl2a1c	0.29	1.17
	Pde7a	-0.58	1.17
	Gm20736	-0.46	1.17
	Etfb	0.28	1.17
	Fam126a	0.33	1.17
	Osbpl1a	0.29	1.17
	Serpinb6b	-0.28	1.17
	Gm17571	-0.48	1.17
	Tgds	0.39	1.17
	Il20ra	-0.31	1.17
	1700074P13Rik	0.4	1.17
	Oas1h	0.27	1.17
	Scara5	0.39	1.17
	Olfr1497	-0.51	1.17
	Spock2	-0.48	1.17
	Pp2d1	-0.47	1.17
	Olfr348	0.27	1.17
	Gucd1	0.35	1.17
	Fmnl2	0.23	1.17
	Sfxn2	0.45	1.17
	Sv2b	0.4	1.17
	Gm5493	-0.31	1.17
	Cyp2d40	-0.27	1.17
	Ccl11	-0.31	1.17
	Synpo2	-0.3	1.17
	Tmem28	0.28	1.17
	Slc7a11	0.39	1.17
	Bbof1	0.8	1.17
	Reps2	-0.6	1.17
	Lsm8	0.22	1.17
	Dnajb11	0.52	1.17
	E130309D14Rik	0.2	1.17
	Gm10941	0.49	1.17
	Pglyrp1	-0.35	1.17
	Srcap	-0.2	1.17
	Wtip	-0.33	1.17
	Nsdhl	0.3	1.16
	Trnt1	0.33	1.16
	Phb2	0.25	1.16
	Oas1a	0.5	1.16
	Xpnpep3	0.39	1.16
	Lamb1	0.59	1.16
	Slc3a1	0.45	1.16
	Necap2	-0.19	1.16
	Rtel1	-0.5	1.16
	Smyd1	0.14	1.16
	Nlrp9a	-0.47	1.16
	Hamp	-0.3	1.16
	2810459M11Rik	0.24	1.16
	Casp3	-0.29	1.16
	Rbm19	0.36	1.16
	Oxa1l	-0.25	1.16
	Ptp4a1	0.16	1.16
	Mfap1a	0.22	1.16
	Npff	-0.26	1.16
	Gcnt2	-0.36	1.16
	Epb41l4b	-0.42	1.16
	Siglec1	-0.37	1.16
	Vmn2r17	0.41	1.16
	Abcb1b	0.6	1.16
	Pnliprp2	-0.42	1.16
	Arhgap1	-0.28	1.16
	Rfc3	-0.31	1.16
	Olfr784	-0.39	1.16
	Lgals8	0.34	1.16
	Sec24c	0.24	1.15
	Npepl1	-0.27	1.15
	Olfr329-ps	-0.4	1.15
	Gm9799	0.26	1.15
	Unc5a	-0.38	1.15
	Dlg4	0.38	1.15
	Faim	0.41	1.15
	Htra4	-1.16	1.15
	Vcp	0.33	1.15
	Uxt	0.13	1.15
	Aldh3a2	0.27	1.15
	2010107G23Rik	0.5	1.15
	Gjb4	0.51	1.15
	Mafb	-0.66	1.15
	Agpat1	-0.24	1.15
	Vps53	0.29	1.15
	Casp1	-0.25	1.15
	Gemin8	-0.26	1.15
	Hlf	-0.36	1.15
	Zfp236	-0.55	1.15
	Il5ra	-0.49	1.15
	Naf1	0.36	1.15
	Avl9	0.21	1.15
	Postn	0.75	1.15
	Senp1	-0.24	1.15
	Gpat4	0.28	1.15
	Gstt2	-0.55	1.15
	Clcn7	0.48	1.15
	Ier3	0.32	1.15
	Bpifa3	-0.57	1.15
	Efcab9	-0.53	1.15
	Ric8	0.35	1.15
	Mettl9	0.31	1.15
	3110043O21Rik	-0.28	1.14
	Als2cr11	-0.49	1.14
	Gmfg	-0.62	1.14
	1700007K09Rik	0.38	1.14
	Olfr615	-0.29	1.14
	Sdhb	0.12	1.14
	BC068281	-0.3	1.14
	Gm10517	-0.37	1.14
	Dhx9	0.3	1.14
	Gm10600	-0.22	1.14
	Sgf29	-0.38	1.14
	Xpo7	-0.21	1.14
	Gstp2	0.32	1.14
	Abi2	0.19	1.14
	Lilra6	-0.37	1.14
	Dynll1	0.22	1.14
	Tgfb3	-0.29	1.14
	Ccr6	0.24	1.14
	Btg1-ps2	-0.28	1.14
	Fpgt	-0.3	1.14
	Ranbp3l	0.34	1.14
	Ptpn12	-0.31	1.14
	Ankrd34a	0.48	1.14
	Spaca3	-0.36	1.14
	Gm11567	-0.62	1.14
	Cep120	-0.2	1.14
	Taar4	-0.26	1.14
	3110062M04Rik	0.36	1.14
	Hs6st2	0.25	1.14
	EU599041	0.4	1.14
	Gm21966	-0.52	1.14
	Gm10595	-0.52	1.14
	Kremen2	-0.37	1.14
	Olfr1256	-0.55	1.13
	Sprr2f	0.24	1.13
	Rabl3	0.27	1.13
	Alg1	-0.37	1.13
	Ubd	-0.35	1.13
	Olfr1384	0.35	1.13
	Barhl2	-0.47	1.13
	Nfam1	0.23	1.13
	Rgs21	0.4	1.13
	Ssty2	0.49	1.13
	Lmtk3	-0.44	1.13
	Urb1	-0.33	1.13
	Nupr1l	-0.19	1.13
	Aldh9a1	0.54	1.13
	Klhdc8a	-0.23	1.13
	Scn2a1	-0.4	1.13
	Olfr368	-0.44	1.13
	Polr3e	0.4	1.13
	Ccdc24	-0.51	1.13
	Isl2	-0.46	1.13
	Kat2b	0.34	1.13
	Opcml	0.33	1.13
	Hipk1	-0.28	1.13
	Pdp1	0.29	1.13
	Cecr2	0.37	1.13
	Polr3f	0.45	1.13
	Fbp1	-0.4	1.13
	Kif13b	-0.64	1.13
	Wdr25	-0.39	1.13
	Htatip2	0.24	1.13
	Tg	0.51	1.13
	Olfr168	-0.88	1.13
	Idh1	0.27	1.13
	Slc39a7	0.43	1.13
	Wwc1	0.25	1.13
	AI837181	0.26	1.13
	Smad2	-0.4	1.13
	Olfr1226	-0.47	1.13
	8030423J24Rik	-0.46	1.13
	Specc1l	0.18	1.13
	Slc35a2	0.38	1.13
	Trib3	0.43	1.13
	Zfp251	0.53	1.13
	Dhdds	-0.37	1.13
	Msx3	-0.24	1.13
	Tatdn3	0.28	1.13
	Clec2e	-0.61	1.12
	Slc25a3	0.15	1.12
	Hao2	0.32	1.12
	Ubap1	-0.25	1.12
	Psd3	-0.21	1.12
	Gprasp1	0.33	1.12
	Strn3	0.2	1.12
	Adar	0.33	1.12
	Cysltr1	0.64	1.12
	Eif2s2	0.26	1.12
	Krt19	0.23	1.12
[truncated: 20,207 more rows]

## Sheet: 1o-r
1o	MTHFD2																		MTHFD2	1p
	ctrl																		mTKO
1q	MTHFD2																		ATP5A1	1r
	mTKO																		mTKO

## Sheet: 1s
						ASNS

## Sheet: 2a
	Body weight			Fat mass			Lean mass
	Controls	KO		Controls	KO		Controls	KO
	39.2	27.8		5.12	3.98		26.88	22.03
	34.9	33		9.21	6.1		28.49	23.73
	36.5	27		7.35	1.84		28.43	23.49
	36.7	27.9		8.84	4.01		28.1	21.49
	39.5	37.4		5.76	10.9		26.95	24.63
	34.3	28		5.92	3.31		28.67	22.35
	40.4	28		7.73	2.72		27.47	22.86
	38.1	25.5		12.23	2.01		25.35	21.44

## Sheet: 2b
	Glucose
min	KO									Controls
0	115	100	92	125	130	122	99	99		103	122	121	122	144	100	97	113
15	250	215	241	216	278	240	204	286		197	323	292	329	317	284	237	209
30	183	190	182	204	315	215	189	218		293	210	212	329	317	334	187	229
60	139	132	137	160	167	138	133	134		194	183	181	272	194	240	244	139
120	109	89	100	159	117	124	143	111		147	170	118	178	174	195	183	141
AUC plot
	KO									Controls
	18255	16860	17565	20738	23258	19283	18330	19298		23460	23820	21743	30833	26918	29175	24960	19620

## Sheet: 2c
X	Controls								KO
0	0.923	0.935	0.994	0.95	1	0.917	0.873	0.957	0.971	0.873	0.822	1.025	1.019	1.004	0.928	0.978
0.17	0.905	0.945	0.983	0.956	0.964	0.894	0.823	0.928	0.952	0.907	0.811	1.049	1.003	0.977	0.93	1.015
0.33	0.915	0.939	0.958	0.945	1.004	0.862	0.82	0.898	0.907	0.873	0.858	1.033	1.011	0.951	0.961	1.015
0.5	0.909	0.908	0.978	0.933	0.992	0.889	0.83	0.871	0.936	0.853	0.845	1.029	1.01	0.942	0.932	1.012
0.67	0.892	0.911	0.953	0.934	0.997	0.873	0.83	0.883	0.898	0.873	0.818	1.05	1.027	0.943	0.964	1.021
0.83	0.915	0.892	0.951	0.9	0.93	0.867	0.783	0.857	0.894	0.837	0.795	0.96	1.023	0.936	0.901	1.013
1	0.865	0.925	0.924	0.925	0.943	0.883	0.828	0.836	0.896	0.87	0.792	1.016	1.011	0.932	0.907	1.021
1.17	0.861	0.915	0.944	0.891	0.894	0.877	0.827	0.852	0.893	0.889	0.805	0.965	1.029	0.941	0.9	0.962
1.33	0.84	0.901	0.953	0.881	0.888	0.885	0.796	0.887	0.881	0.893	0.764	0.947	1.004	0.963	0.851	1.03
1.5	0.877	0.917	0.917	0.906	0.934	0.87	0.824	0.888	0.873	0.946	0.831	1.008	0.987	0.956	0.881	1.012
1.67	0.877	0.931	0.955	0.89	0.912	0.874	0.829	0.861	0.892	0.921	0.868	0.995	1.027	0.928	0.88	1.013
1.83	0.837	0.936	0.941	0.908	0.911	0.896	0.803	0.854	0.874	0.913	0.868	0.982	1.042	0.944	0.913	1.023
2	0.82	0.945	0.946	0.941	0.889	0.896	0.803	0.836	0.861	0.899	0.877	0.942	1.062	0.955	0.943	1.005
2.17	0.81	0.955	0.956	0.913	0.892	0.9	0.82	0.821	0.905	0.896	0.854	1	1.031	0.923	0.945	1.015
2.33	0.854	0.949	0.906	0.903	0.885	0.885	0.781	0.838	0.917	0.903	0.877	0.961	0.988	0.881	0.955	1.011
2.5	0.855	0.921	0.925	0.894	0.894	0.912	0.797	0.848	0.896	0.888	0.877	0.969	1.023	0.873	0.923	0.978
2.67	0.837	0.902	0.909	0.914	0.901	0.907	0.839	0.89	0.858	0.868	0.904	0.981	0.992	0.844	0.915	1.019
2.83	0.837	0.889	0.929	0.884	0.849	0.896	0.81	0.87	0.858	0.841	0.884	0.92	1	0.857	0.865	1.008
3	0.852	0.925	0.908	0.907	0.825	0.891	0.813	0.863	0.861	0.847	0.863	0.947	1.01	0.82	0.835	1.004
3.17	0.857	0.903	0.904	0.854	0.869	0.912	0.784	0.863	0.865	0.846	0.844	1	1	0.835	0.818	1.004
3.33	0.877	0.877	0.877	0.865	0.885	0.915	0.861	0.87	0.865	0.869	0.864	0.986	0.99	0.831	0.868	1.009
3.5	0.856	0.871	0.844	0.877	0.822	0.9	0.8	0.857	0.884	0.865	0.854	0.898	0.977	0.847	0.82	1.005
3.67	0.832	0.83	0.857	0.902	0.877	0.881	0.868	0.855	0.877	0.857	0.86	0.956	1.01	0.883	0.859	1.005
3.83	0.83	0.853	0.832	0.904	0.913	0.858	0.868	0.865	0.871	0.894	0.848	0.97	0.994	0.884	0.867	1.009
4	0.829	0.834	0.825	0.894	0.93	0.877	0.836	0.895	0.877	0.906	0.874	1.011	1.024	0.845	0.881	0.976
4.17	0.856	0.896	0.829	0.91	0.922	0.888	0.846	0.883	0.859	0.9	0.904	1	0.993	0.858	0.891	0.978
4.33	0.835	0.86	0.806	0.891	0.915	0.898	0.798	0.914	0.846	0.903	0.862	1	0.972	0.87	0.813	0.936
4.5	0.845	0.841	0.846	0.884	0.908	0.889	0.798	0.877	0.827	0.893	0.843	0.975	1.004	0.851	0.836	0.98
4.67	0.824	0.911	0.887	0.871	0.912	0.859	0.802	0.877	0.821	0.901	0.859	0.991	0.995	0.853	0.874	0.975
4.83	0.877	0.928	0.926	0.861	0.916	0.852	0.793	0.87	0.806	0.869	0.865	0.96	0.958	0.852	0.884	0.975
5	0.865	0.914	0.902	0.867	0.911	0.849	0.814	0.86	0.81	0.852	0.835	0.97	0.9	0.858	0.889	0.991
5.17	0.844	0.923	0.936	0.877	0.881	0.822	0.814	0.898	0.845	0.852	0.825	0.953	0.955	0.826	0.923	0.995
5.33	0.877	0.92	0.898	0.856	0.854	0.841	0.832	0.893	0.836	0.847	0.856	0.983	0.914	0.827	0.9	0.963
5.5	0.873	0.9	0.891	0.883	0.868	0.822	0.816	0.867	0.787	0.885	0.806	0.941	0.951	0.832	0.906	0.96
5.67	0.881	0.885	0.842	0.899	0.894	0.854	0.775	0.853	0.8	0.858	0.821	0.948	0.928	0.864	0.872	0.951
5.83	0.853	0.901	0.81	0.863	0.892	0.84	0.808	0.859	0.804	0.881	0.8	0.988	0.941	0.877	0.898	0.945
6	0.856	0.928	0.833	0.877	0.917	0.877	0.821	0.868	0.804	0.855	0.791	0.992	0.956	0.91	0.853	0.962
6.17	0.841	0.908	0.824	0.87	0.91	0.875	0.813	0.891	0.808	0.92	0.819	0.961	0.972	0.887	0.858	0.973
6.33	0.873	0.88	0.825	0.864	0.934	0.869	0.797	0.91	0.816	0.966	0.9	0.969	0.963	0.906	0.801	0.983
6.5	0.828	0.851	0.835	0.877	0.958	0.861	0.836	0.902	0.81	0.926	0.942	0.94	0.938	0.877	0.852	0.995
6.67	0.866	0.821	0.846	0.826	0.877	0.836	0.835	0.877	0.804	0.893	0.93	0.885	0.968	0.866	0.806	1.015
6.83	0.825	0.836	0.82	0.822	0.944	0.837	0.816	0.869	0.781	0.897	0.93	0.925	0.961	0.862	0.81	0.981
7	0.826	0.84	0.809	0.832	0.896	0.834	0.856	0.841	0.79	0.901	0.913	0.97	0.958	0.9	0.893	0.976
7.17	0.801	0.917	0.823	0.847	0.873	0.84	0.818	0.831	0.8	0.914	0.938	0.955	0.961	0.869	0.846	1.005
7.33	0.814	0.915	0.824	0.857	0.87	0.835	0.84	0.874	0.8	0.926	0.957	0.987	0.963	0.853	0.824	0.995
7.5	0.82	0.924	0.797	0.874	0.845	0.844	0.836	0.863	0.775	0.91	0.921	0.984	0.974	0.826	0.822	0.966
7.67	0.827	0.921	0.83	0.849	0.851	0.846	0.816	0.877	0.804	0.939	0.922	1.025	1.007	0.84	0.806	0.971
7.83	0.798	0.897	0.804	0.853	0.9	0.839	0.839	0.892	0.804	0.989	0.947	1.062	0.977	0.837	0.854	0.983
8	0.811	0.888	0.794	0.865	0.89	0.841	0.808	0.922	0.806	0.967	0.936	1	0.916	0.861	0.818	0.962
8.17	0.788	0.849	0.812	0.886	0.896	0.831	0.814	0.921	0.785	0.952	0.952	0.995	0.958	0.844	0.764	1.012
8.33	0.772	0.856	0.814	0.883	0.874	0.83	0.833	0.927	0.818	0.952	0.932	0.964	0.926	0.845	0.818	1
8.5	0.783	0.847	0.865	0.883	0.893	0.844	0.836	0.919	0.84	0.948	0.94	1.031	0.91	0.848	0.786	1.014
8.67	0.783	0.836	0.884	0.894	0.907	0.846	0.816	0.912	0.833	0.948	0.899	1.004	0.94	0.855	0.895	0.995
8.83	0.812	0.896	0.943	0.87	0.921	0.853	0.845	0.905	0.827	0.94	0.938	1.044	0.91	0.904	0.887	0.99
9	0.857	0.921	0.919	0.901	0.948	0.882	0.938	0.877	0.939	0.917	0.865	1.017	0.907	0.9	0.889	1.014
9.17	0.825	0.873	0.922	0.903	0.915	0.87	0.818	0.837	0.905	0.889	0.864	0.965	0.933	0.926	0.845	0.91
9.33	0.829	0.921	0.884	0.912	0.877	0.873	0.821	0.885	0.891	0.908	0.846	0.962	0.95	0.924	0.811	0.91
9.5	0.849	0.874	0.925	0.933	0.862	0.87	0.777	0.892	0.881	0.948	0.833	0.983	0.962	0.925	0.811	0.914
9.67	0.866	0.892	0.939	0.945	0.869	0.877	0.805	0.899	0.833	0.969	0.827	1.016	0.96	0.944	0.773	0.936
9.83	0.877	0.868	0.938	0.913	0.833	0.881	0.818	0.939	0.902	1.007	0.814	0.964	0.995	0.873	0.797	0.928
10	0.881	0.858	0.934	0.938	0.857	0.85	0.808	0.88	0.852	0.996	0.818	1.005	1.005	0.91	0.797	0.978
10.17	0.903	0.872	0.954	0.927	0.865	0.883	0.809	0.88	0.888	1	0.812	0.957	0.991	0.841	0.846	0.955
10.33	0.87	0.887	0.898	0.918	0.905	0.887	0.785	0.87	0.903	0.996	0.782	0.949	1	0.852	0.796	0.988
10.5	0.829	0.884	0.913	0.947	0.886	0.91	0.818	0.843	0.905	1.011	0.789	0.877	1.009	0.824	0.81	0.971
10.67	0.816	0.928	0.903	0.953	0.93	0.943	0.801	0.874	0.877	0.926	0.764	0.938	1.035	0.88	0.828	0.967
10.83	0.826	0.969	0.881	0.942	0.945	0.946	0.801	0.903	0.889	0.971	0.801	0.922	1.02	0.904	0.896	0.979
11	0.828	0.94	0.909	0.932	0.965	0.922	0.823	0.942	0.893	0.936	0.832	1.021	1.014	0.926	0.948	0.983
11.17	0.834	0.941	0.877	0.907	0.978	0.923	0.79	0.923	0.835	0.917	0.822	1.012	0.989	0.91	0.971	0.985
11.33	0.835	0.984	0.864	0.875	0.957	0.91	0.808	0.921	0.881	0.925	0.814	1.007	1.016	0.913	0.938	0.996
11.5	0.849	0.978	0.856	0.898	0.976	0.915	0.832	0.939	0.915	0.938	0.829	1.025	1.015	0.877	0.947	0.98
11.67	0.884	0.972	0.864	0.881	0.977	0.927	0.874	0.965	0.88	0.88	0.814	1.043	1.025	0.936	0.916	0.951
11.83	0.936	0.974	0.907	0.872	0.985	0.944	0.877	0.964	0.92	0.907	0.882	1.039	0.977	0.877	0.87	0.958
12	0.922	0.946	0.908	0.901	0.984	0.937	0.866	0.945	0.951	0.947	0.874	1.045	0.98	0.93	0.928	0.969
12.17	0.924	0.97	0.933	0.939	0.988	0.944	0.897	0.944	0.976	0.988	0.884	1.071	0.977	0.985	0.951	1.003
12.33	0.935	1	0.935	0.954	0.998	0.957	0.905	0.952	0.994	0.941	0.885	1.064	0.947	0.964	0.992	0.979
12.5	0.968	1.033	0.977	0.957	0.99	0.96	0.913	0.957	0.945	0.98	0.918	1.055	0.988	1	0.973	1.002
12.67	0.974	1.003	0.957	0.944	1.003	0.963	0.882	0.942	0.975	1.007	0.918	1.049	1.027	0.997	0.959	0.994
12.83	0.952	1.009	0.962	0.979	1.003	0.969	0.882	0.963	0.967	0.981	0.933	1.038	1.039	1.01	0.949	0.985
13	0.955	0.998	0.997	0.951	1.017	0.955	0.898	0.946	0.952	0.957	0.924	1.051	0.983	1	0.983	0.993
13.17	0.965	0.997	0.986	0.963	1.018	0.968	0.914	0.953	0.929	0.982	0.949	1.029	0.978	1	0.987	1.045
13.33	0.978	0.98	0.98	0.989	1.019	0.965	0.912	0.956	0.947	1.034	0.932	1.029	1.029	1.025	0.991	1.021
13.5	0.966	0.988	0.985	0.986	1	0.984	0.938	0.973	0.984	1.005	0.933	1.09	1.019	1.036	1	1.018
13.67	0.98	0.967	0.98	0.973	1.02	0.979	0.929	0.968	0.985	0.984	0.95	1.05	1.016	1	1.011	0.993
13.83	0.967	0.969	1	0.981	0.993	0.976	0.93	0.98	1.005	1.025	0.916	1.007	1.003	1.016	1.017	1.033
14	0.965	0.976	1	0.988	1.005	0.978	0.952	0.951	0.979	1.017	0.934	1.035	1	0.991	1.021	1.028
14.17	0.969	0.993	1.006	1.014	0.997	0.987	0.965	0.974	0.96	0.98	0.973	1.067	1.033	0.991	1.024	1.035
14.33	0.981	0.993	0.993	1	1.012	0.983	0.97	0.969	0.976	0.984	0.969	1.067	1.02	1.009	1.033	1.009
14.5	0.983	1.015	0.972	0.977	0.985	0.97	0.931	0.98	0.979	0.961	0.954	1.058	0.998	0.987	1.047	1.028
14.67	0.975	1.008	0.962	0.973	0.985	0.985	0.949	1.024	0.988	1	0.944	1.047	1.022	1.049	1.013	1.009
14.83	0.97	0.994	1.003	0.954	1.009	1.003	0.936	0.963	0.995	1.003	0.969	1.069	1.003	1.03	1.019	1.023
15	0.984	1.004	0.979	0.986	1.013	0.98	0.921	0.963	0.963	1	0.982	1.068	1.01	0.998	0.975	1.007
15.17	0.978	0.977	1	0.982	1.026	0.967	0.929	0.978	0.99	1.012	0.966	1.038	1.02	1.024	1.01	0.997
15.33	0.965	1	0.971	0.971	1.01	0.973	0.924	0.969	1.01	0.996	0.964	1.032	1.072	1.03	1.029	1.003
15.5	0.985	1.003	0.98	0.967	0.991	1.006	0.947	0.966	0.991	1	0.958	1.04	1.011	1.018	1.041	0.987
15.67	0.981	1.012	0.988	0.993	0.987	1.005	0.962	0.964	1.003	0.997	0.952	1.046	1.035	1.003	1.026	0.993
15.83	0.962	0.977	1.022	0.969	0.987	0.973	0.935	0.974	0.995	0.957	0.948	1.053	1.05	1.026	1.024	0.99
16	0.972	0.987	1.016	0.98	1.012	0.997	0.934	0.959	1.017	0.974	0.976	1.059	1.038	1.005	1.017	0.997
16.17	0.971	1.017	0.974	0.964	1.029	0.956	0.945	0.977	1.019	0.959	0.953	1.087	1.049	0.986	1.008	1.016
16.33	0.958	1.04	0.984	0.964	0.983	0.952	0.943	0.99	1	0.947	0.962	1.019	1.028	1.011	1.013	1.024
16.5	0.962	0.998	1.009	0.972	1.015	0.979	0.965	0.977	1.006	0.939	0.965	1.059	1.047	1.005	1.008	0.992
16.67	0.952	0.983	1.022	0.963	1.023	0.983	0.971	0.941	1.034	0.914	0.948	1.012	1.031	1.023	1.052	1.005
16.83	0.955	0.991	1.026	0.945	1	0.944	0.967	0.957	1.038	0.942	0.945	1.031	1.039	1.01	1.041	0.997
17	0.922	0.988	1.034	0.961	1.003	0.939	0.97	0.944	1.038	0.946	0.954	1.062	1.054	1.011	1.057	0.991
17.17	0.948	0.984	1.028	0.958	0.997	0.983	0.956	0.955	1.029	0.965	0.968	1.039	1.015	1.012	1.019	1.011
17.33	0.946	0.971	1	0.935	1.027	0.982	0.938	0.946	1.023	0.945	0.92	1.046	1.03	1.011	0.975	1.008
17.5	0.945	0.969	1.011	0.958	1.033	0.973	0.953	0.938	1.023	0.939	0.939	1.009	1.033	1.008	1.024	0.987
17.67	0.936	1	1.015	0.963	1.003	0.959	0.956	0.95	1.038	0.915	0.938	1.069	1.051	1.029	1.048	1.003
17.83	0.929	0.985	1	0.963	1.025	0.962	0.885	0.947	1.016	0.895	0.929	1.08	1.033	0.988	1.006	0.991
18	0.948	0.981	0.993	0.977	1.017	0.979	0.923	0.911	1.035	0.882	0.935	1.04	1.047	0.996	1.015	0.998
18.17	0.958	0.95	1.008	0.946	1.006	0.949	0.899	0.924	1.017	0.868	0.906	1.045	1.032	1.025	1.008	0.986
18.33	1.003	0.975	0.979	0.937	0.99	0.965	0.925	0.938	1.036	0.899	0.927	1.041	1.026	1.049	0.997	0.968
18.5	0.956	0.978	0.987	0.971	0.982	0.957	0.912	0.941	1.039	0.921	0.934	0.996	1.011	1.013	1.029	1
18.67	0.96	0.969	0.988	0.97	1.037	0.931	0.924	0.925	1.034	0.939	0.962	1.097	1.019	1.027	0.973	0.995
18.83	0.957	0.932	0.966	0.958	0.987	0.936	0.931	0.917	0.99	0.938	0.91	1.057	1.032	1.007	0.98	0.981
19	0.976	0.958	1	0.955	1.031	0.931	0.955	0.889	1	0.956	0.944	1.095	1.023	1	1.013	0.951
19.17	0.964	1.006	0.989	0.93	1.014	0.946	0.929	0.914	1.012	0.984	0.939	1.095	1.014	1.004	1.016	0.987
19.33	0.965	0.991	1.006	0.928	0.992	0.945	0.959	0.928	1.007	0.95	0.928	1.053	1.04	1.018	0.992	0.995
19.5	0.956	0.987	0.997	0.917	1.008	0.944	0.958	0.936	0.996	0.958	0.906	1.075	1.03	0.978	1.008	1.003
19.67	0.97	0.997	1	0.931	0.994	0.955	0.933	0.942	1.021	0.995	0.939	1.062	1.058	1	1.01	0.989
19.83	0.978	0.983	0.997	0.939	1.003	0.938	0.92	0.953	1.021	1	0.924	1.06	0.982	1.047	1.01	0.984
20	0.97	0.977	0.97	0.951	1.025	0.968	0.946	0.947	1.022	0.97	0.924	1.039	1.089	0.997	1.008	0.988
20.17	0.973	0.99	1.029	0.956	1.027	0.948	0.902	0.944	0.993	1	0.917	1.038	1.055	1.013	0.991	0.991
20.33	0.968	0.96	0.991	0.963	1.009	0.949	0.888	0.929	1.014	1.017	0.933	1.046	1.045	1.022	0.954	1.035
20.5	0.972	0.975	0.994	0.952	0.971	0.925	0.938	0.922	1.02	1.01	0.926	0.978	1.056	1.014	1.016	0.992
20.67	0.941	0.983	1	0.966	0.993	0.932	0.964	0.912	1.01	0.987	0.922	1.024	1.004	1.019	0.996	1.006
20.83	0.939	0.967	0.99	0.956	1.003	0.918	0.969	0.925	1.016	0.997	0.901	0.994	1.041	1.015	0.984	0.98
21	0.93	0.943	0.986	0.945	1.04	0.921	0.945	0.952	0.99	0.951	0.868	1.019	1.014	1.033	0.981	1.005
21.17	0.962	0.969	0.996	0.943	1.013	0.93	0.938	0.914	0.992	0.942	0.874	0.992	1.021	1.021	0.961	0.978
21.33	0.942	0.928	1	0.943	0.993	0.951	0.949	0.907	0.966	0.961	0.871	0.955	0.99	1	1.004	1
21.5	0.96	0.929	0.984	0.947	1.013	0.902	0.948	0.947	0.983	0.959	0.896	0.987	0.996	1.013	0.913	0.958
21.67	0.985	0.949	0.97	0.945	1.027	0.884	0.959	0.91	0.954	0.944	0.884	1.013	0.968	0.988	0.985	0.977
21.83	0.963	0.949	0.971	0.967	1.017	0.914	0.958	0.942	0.945	0.924	0.871	0.991	0.969	0.965	1.033	0.996
22	0.95	0.918	0.982	0.98	1.003	0.902	0.955	0.939	0.958	0.97	0.884	1.029	0.972	0.973	0.97	1.004
22.17	0.953	0.907	0.979	0.929	0.998	0.897	0.934	0.959	0.957	0.986	0.85	1.033	0.952	0.996	0.984	0.976
22.33	0.951	0.931	0.984	0.945	1.017	0.933	0.963	0.961	0.914	0.966	0.847	1	0.958	0.965	0.938	0.981
22.5	0.938	0.949	0.959	0.946	1.019	0.934	0.939	0.951	0.932	0.984	0.846	1.01	0.949	0.95	1	1.016
22.67	0.982	0.938	0.975	0.934	0.962	0.939	0.974	0.945	0.936	0.941	0.839	0.979	0.986	0.942	0.965	0.984
22.83	0.944	0.964	0.939	0.931	1	0.959	0.934	0.964	0.958	0.948	0.839	0.993	0.99	0.938	0.982	0.971
23	0.964	0.979	0.945	0.945	1	0.903	0.945	0.982	0.923	0.956	0.82	1.039	0.991	0.924	0.977	1.016
23.17	0.944	0.96	0.981	0.942	0.961	0.922	0.932	0.99	0.939	0.973	0.827	0.977	1.008	0.942	0.992	0.96
23.33	0.96	0.92	0.945	0.917	0.934	0.92	0.938	0.983	0.915	0.957	0.794	1	1.017	0.896	0.993	0.989
23.5	0.927	0.943	0.977	0.929	0.945	0.924	0.949	0.969	0.939	0.932	0.78	0.962	1.006	0.885	0.951	0.961
23.67	0.97	0.941	0.939	0.947	0.954	0.929	0.953	0.942	0.932	0.941	0.795	0.996	1.007	0.899	0.99	0.948
23.83	0.927	0.961	0.947	0.936	0.979	0.923	0.912	0.948	0.9	0.951	0.789	0.958	1.039	0.882	0.98	0.9
24	0.922	0.993	0.931	0.911	0.967	0.915	0.908	0.953	0.903	0.92	0.78	1.012	1.037	0.912	0.97	0.894
24.17	0.92	0.963	0.943	0.91	0.988	0.949	0.912	0.936	0.914	0.918	0.795	1.004	1.009	0.933	0.98	0.867
24.33	0.943	0.941	0.952	0.898	0.972	0.958	0.918	0.923	0.92	0.969	0.808	0.98	1	0.959	0.987	0.852
24.5	0.96	0.967	0.881	0.933	0.962	0.942	0.905	0.943	0.925	0.944	0.813	0.928	0.962	0.916	0.936	0.84
24.67	0.976	0.933	0.911	0.944	0.913	0.966	0.895	0.915	0.93	0.944	0.806	0.921	0.985	0.894	0.889	0.841
24.83	0.944	0.938	0.885	0.931	1	0.939	0.911	0.892	0.918	0.947	0.793	0.956	1.023	0.883	0.938	0.85
25	0.92	0.932	0.9	0.95	0.954	0.929	0.915	0.877	0.911	0.936	0.802	0.925	1.029	0.87	0.896	0.855
25.17	0.923	0.962	0.87	0.926	0.932	0.951	0.91	0.887	0.858	0.934	0.798	0.873	0.996	0.874	0.916	0.835
25.33	0.922	0.958	0.87	0.933	0.938	0.922	0.903	0.898	0.87	0.898	0.807	0.919	0.972	0.834	0.899	0.831
25.5	0.902	0.957	0.863	0.939	0.924	0.924	0.914	0.85	0.932	0.877	0.809	0.889	1	0.83	0.868	0.841
25.67	0.873	0.959	0.849	0.921	0.942	0.908	0.915	0.855	0.917	0.925	0.8	0.863	1.039	0.852	0.915	0.806
25.83	0.894	0.946	0.877	0.945	0.931	0.905	0.92	0.874	0.96	0.894	0.771	0.856	1.032	0.81	0.905	0.855
26	0.89	0.941	0.894	0.917	0.97	0.921	0.907	0.853	0.912	0.887	0.788	0.917	0.951	0.867	0.93	0.818
26.17	0.864	0.961	0.913	0.904	0.941	0.923	0.896	0.838	0.881	0.877	0.782	0.846	0.987	0.827	0.933	0.805
26.33	0.896	0.954	0.928	0.898	0.947	0.9	0.874	0.816	0.847	0.87	0.76	0.861	0.975	0.816	0.981	0.804
26.5	0.874	0.945	0.884	0.912	0.926	0.91	0.877	0.825	0.856	0.887	0.784	0.838	0.958	0.822	0.924	0.795
26.67	0.892	0.917	0.888	0.908	0.908	0.938	0.86	0.825	0.877	0.938	0.796	0.885	0.925	0.827	0.938	0.783
26.83	0.909	0.922	0.877	0.918	0.895	0.911	0.864	0.807	0.855	0.988	0.793	0.906	0.931	0.816	0.929	0.814
27	0.889	0.912	0.862	0.898	0.932	0.907	0.892	0.795	0.836	0.934	0.777	0.924	0.955	0.831	0.942	0.817
27.17	0.869	0.938	0.818	0.857	0.881	0.9	0.873	0.814	0.84	0.975	0.802	0.888	0.956	0.812	0.899	0.88
27.33	0.873	0.957	0.917	0.851	0.915	0.873	0.877	0.85	0.831	0.948	0.796	0.881	0.972	0.79	0.91	0.89
27.5	0.89	0.893	0.943	0.863	0.906	0.869	0.869	0.833	0.869	0.937	0.779	0.889	0.956	0.792	0.924	0.87
27.67	0.86	0.9	0.954	0.857	0.87	0.846	0.854	0.813	0.84	0.923	0.816	0.889	0.98	0.801	0.885	0.877
27.83	0.907	0.864	0.931	0.835	0.903	0.851	0.803	0.818	0.835	0.917	0.813	0.885	0.985	0.847	0.864	0.877
28	0.868	0.836	0.895	0.813	0.841	0.862	0.835	0.814	0.833	0.909	0.825	0.892	0.994	0.819	0.882	0.864
28.17	0.873	0.862	0.891	0.826	0.858	0.841	0.796	0.823	0.847	0.924	0.82	0.881	0.98	0.816	0.813	0.818
28.33	0.851	0.858	0.88	0.844	0.894	0.851	0.846	0.801	0.818	0.932	0.806	0.906	0.965	0.8	0.868	0.83
28.5	0.861	0.872	0.877	0.851	0.916	0.858	0.802	0.825	0.808	0.906	0.81	0.932	0.926	0.796	0.854	0.831
28.67	0.868	0.877	0.814	0.834	0.928	0.852	0.825	0.841	0.816	0.907	0.822	0.881	0.942	0.801	0.863	0.871
28.83	0.857	0.925	0.807	0.886	0.932	0.832	0.808	0.825	0.832	0.887	0.82	0.904	0.877	0.788	0.861	0.903
29	0.884	0.965	0.84	0.874	0.934	0.802	0.782	0.881	0.838	0.888	0.816	0.907	0.882	0.796	0.855	0.929
29.17	0.857	0.944	0.811	0.884	0.95	0.814	0.802	0.874	0.836	0.87	0.804	0.877	0.906	0.803	0.921	0.949
29.33	0.845	0.932	0.818	0.87	0.928	0.84	0.753	0.849	0.824	0.873	0.795	0.868	0.877	0.805	0.863	0.95
29.5	0.909	0.923	0.83	0.87	0.923	0.839	0.774	0.849	0.814	0.877	0.81	0.816	0.854	0.802	0.89	0.913
29.67	0.877	0.916	0.814	0.859	0.96	0.883	0.815	0.837	0.825	0.87	0.828	0.854	0.84	0.84	0.924	0.902
29.83	0.913	0.929	0.818	0.87	0.944	0.886	0.811	0.835	0.83	0.866	0.85	0.845	0.891	0.823	0.923	0.902
30	0.885	0.96	0.831	0.862	0.971	0.918	0.798	0.845	0.835	0.87	0.874	0.84	0.87	0.819	0.859	0.915
30.17	0.881	0.934	0.874	0.835	0.932	0.91	0.787	0.846	0.818	0.863	0.843	0.844	0.89	0.823	0.89	0.923
30.33	0.917	0.913	0.874	0.853	0.942	0.908	0.784	0.868	0.833	0.844	0.834	0.873	0.922	0.847	0.91	0.912
30.5	0.856	0.888	0.881	0.857	0.923	0.893	0.8	0.836	0.847	0.841	0.825	0.94	0.931	0.865	0.862	0.93
30.67	0.877	0.866	0.866	0.871	0.893	0.884	0.793	0.83	0.833	0.862	0.829	0.913	0.965	0.846	0.846	0.928
30.83	0.851	0.865	0.855	0.909	0.893	0.903	0.768	0.874	0.836	0.917	0.816	0.928	0.987	0.87	0.81	0.939
31	0.865	0.877	0.835	0.906	0.938	0.934	0.764	0.87	0.81	0.91	0.811	0.944	0.954	0.858	0.806	0.958
31.17	0.888	0.831	0.818	0.912	0.913	0.921	0.816	0.887	0.8	0.883	0.844	0.94	0.935	0.862	0.829	0.934
31.33	0.826	0.842	0.82	0.88	0.934	0.911	0.811	0.874	0.81	0.884	0.877	0.938	0.907	0.881	0.85	0.938
31.5	0.836	0.86	0.861	0.89	0.932	0.924	0.796	0.849	0.787	0.881	0.924	0.982	0.927	0.868	0.813	0.916
31.67	0.849	0.871	0.803	0.884	0.93	0.905	0.803	0.842	0.82	0.881	0.873	0.907	0.925	0.848	0.859	0.907
31.83	0.831	0.893	0.801	0.884	0.94	0.915	0.823	0.859	0.827	0.858	0.893	0.908	0.908	0.84	0.873	0.924
32	0.81	0.936	0.801	0.874	0.981	0.914	0.848	0.858	0.854	0.855	0.873	0.913	0.897	0.852	0.892	0.886
32.17	0.813	0.938	0.775	0.902	0.965	0.918	0.82	0.885	0.873	0.877	0.873	0.882	0.948	0.859	0.929	0.89
32.33	0.804	0.928	0.791	0.923	0.965	0.911	0.822	0.888	0.909	0.903	0.881	0.938	0.957	0.859	0.934	0.905
32.5	0.829	0.899	0.813	0.923	0.945	0.898	0.798	0.867	0.881	0.866	0.858	0.978	0.97	0.843	0.951	0.877
32.67	0.829	0.896	0.767	0.914	0.938	0.874	0.818	0.87	0.919	0.822	0.862	0.987	0.917	0.822	0.955	0.881
32.83	0.832	0.884	0.774	0.902	0.932	0.892	0.78	0.891	0.898	0.814	0.877	0.975	0.929	0.808	0.904	0.928
33	0.819	0.88	0.789	0.903	0.96	0.907	0.788	0.877	0.916	0.85	0.922	0.992	0.928	0.793	0.859	0.9
33.17	0.846	0.874	0.797	0.936	0.946	0.894	0.814	0.857	0.877	0.911	0.947	0.991	0.926	0.827	0.891	0.906
33.33	0.857	0.871	0.814	0.902	0.96	0.912	0.756	0.834	0.891	0.88	0.934	0.945	0.961	0.811	0.896	0.877
33.5	0.854	0.852	0.839	0.925	0.911	0.947	0.842	0.837	0.925	0.881	0.934	0.947	0.978	0.856	0.881	0.851
33.67	0.868	0.896	0.894	0.88	0.929	0.932	0.833	0.86	0.895	0.888	0.911	0.932	0.887	0.868	0.853	0.863
33.83	0.871	0.923	0.879	0.896	0.931	0.971	0.786	0.854	0.863	0.823	0.906	0.936	0.973	0.931	0.898	0.856
34	0.828	0.899	0.902	0.902	0.938	0.936	0.798	0.847	0.908	0.853	0.907	0.919	0.909	0.925	0.853	0.83
34.17	0.834	0.936	0.911	0.903	0.91	0.911	0.78	0.883	0.896	0.87	0.869	0.971	0.882	0.892	0.89	0.857
34.33	0.779	0.924	0.948	0.924	0.858	0.986	0.8	0.891	0.897	0.913	0.9	0.916	0.904	0.928	0.917	0.889
34.5	0.792	0.932	0.901	0.943	0.906	0.954	0.859	0.883	0.881	0.906	0.881	0.873	0.899	0.916	0.928	0.922
34.67	0.849	0.895	0.88	0.939	0.971	0.921	0.847	0.861	0.87	0.905	0.835	0.858	0.959	0.898	0.936	0.93
34.83	0.818	0.918	0.883	0.919	0.956	0.96	0.854	0.86	0.877	0.916	0.87	0.88	0.917	0.936	0.912	0.896
35	0.822	0.931	0.874	0.921	0.951	0.922	0.894	0.833	0.881	0.897	0.847	0.896	0.87	0.936	0.92	0.881
35.17	0.81	0.95	0.844	0.948	0.966	0.929	0.887	0.877	0.839	0.87	0.814	0.923	0.858	0.94	0.938	0.903
35.33	0.818	0.93	0.812	0.949	0.971	0.935	0.87	0.902	0.814	0.892	0.803	0.972	0.862	0.948	0.953	0.877
35.5	0.829	0.962	0.798	0.975	1	0.913	0.87	0.931	0.807	0.921	0.906	0.997	0.854	0.924	0.932	0.844
35.67	0.873	0.982	0.853	0.969	0.992	0.944	0.864	0.929	0.811	0.948	0.918	1.019	0.919	0.902	0.993	0.877
35.83	0.928	0.962	0.907	0.96	0.994	0.976	0.857	0.956	0.823	0.974	0.892	1.042	0.936	0.913	0.976	0.851
36	0.908	0.958	0.933	0.953	1	0.96	0.86	0.935	0.855	0.97	0.939	1.014	0.899	0.849	0.961	0.877
36.17	0.929	0.994	0.96	0.958	1	0.961	0.909	0.962	0.891	0.941	0.968	1.003	0.896	0.851	0.973	0.921
36.33	0.932	0.976	0.968	0.945	0.991	0.987	0.919	0.952	0.871	0.922	0.961	1.037	0.974	0.894	0.977	0.899
36.5	0.939	1	1.015	0.938	0.997	0.958	0.88	0.964	0.863	0.922	0.978	1.052	0.914	0.945	1.008	0.918
36.67	0.973	0.987	1	0.967	1.025	0.975	0.915	0.966	0.858	0.941	0.934	1.051	0.903	0.961	1.011	0.961
36.83	0.959	0.979	0.966	0.938	1.026	0.974	0.889	0.972	0.88	0.952	0.947	1.054	0.902	0.955	0.971	0.939
37	0.967	0.969	0.992	0.984	1.047	0.959	0.933	0.969	0.917	0.976	0.927	1.057	0.91	0.951	0.978	0.935
37.17	0.924	0.981	0.995	0.985	1.01	0.969	0.949	0.979	0.938	1.009	0.945	1.014	0.862	0.959	1.012	0.952
37.33	0.932	0.978	0.951	0.977	1.027	0.968	0.955	0.957	0.936	1.015	0.905	1.065	0.862	0.991	1.044	0.936
37.5	0.958	0.98	1.023	0.975	1.021	0.96	0.964	0.958	0.956	1.01	0.913	1.009	0.893	0.994	1.011	0.937
37.67	0.954	0.99	1	0.987	1.015	0.979	0.948	0.948	0.951	0.995	0.927	1.067	0.936	0.977	1.004	0.917
37.83	0.97	1	1.006	0.974	0.984	0.971	0.958	0.949	0.935	0.99	0.924	1.042	0.927	0.993	1.066	0.914
38	0.971	0.982	0.979	0.984	1.023	0.955	0.973	0.942	0.98	1.028	0.959	1.039	0.895	1	1.021	0.955
38.17	0.98	0.988	0.994	0.983	1.013	0.975	0.997	0.949	0.966	1.009	0.963	1.063	0.875	1.021	1.003	0.914
38.33	0.99	0.978	1.009	0.976	1.018	0.99	0.974	0.964	0.973	1.01	0.951	1.029	0.887	1.009	0.994	0.933
38.5	0.967	0.967	0.997	0.967	1.015	0.958	0.974	0.974	0.978	0.996	0.946	1.062	0.914	1.017	0.989	0.957
38.67	0.98	0.974	1.011	0.967	1.048	0.977	0.967	0.954	0.961	0.989	0.966	1.042	0.953	0.991	1.032	0.925
38.83	0.983	0.949	1.037	0.988	1.033	0.966	0.969	0.959	0.992	0.996	0.941	1.063	0.95	0.967	1.024	0.916
39	0.982	0.988	1.041	0.985	1.02	0.958	0.986	0.948	0.987	1.031	0.939	1.082	0.946	0.993	1.009	0.941
39.17	0.989	0.949	1.013	0.998	0.979	0.976	0.948	0.969	0.997	1.003	0.962	1.034	0.966	0.986	0.994	0.941
39.33	0.975	0.969	1.013	0.99	1.04	0.96	0.949	0.992	0.988	0.997	0.972	1.044	0.961	1.015	0.996	0.948
39.5	0.972	0.954	1.013	0.959	1.027	0.964	0.968	0.971	1	1.006	0.962	1.016	0.974	0.989	0.987	0.924
39.67	0.968	0.96	1.025	0.991	1.022	0.964	0.98	0.958	0.988	0.982	0.957	1.03	0.962	1.009	0.979	0.937
39.83	0.981	0.964	0.97	1.006	1.042	0.976	0.991	0.968	0.979	0.974	0.973	1.04	0.967	1.029	1.025	0.918
40	0.969	0.956	0.995	1.012	1.037	0.978	0.943	0.948	0.99	0.981	0.951	1.05	0.988	1.013	1.011	0.921
40.17	0.966	0.953	0.976	0.98	1.045	0.997	0.974	0.946	1.035	0.977	0.985	1.074	1.005	0.985	1.029	0.922
40.33	0.992	0.947	1.042	0.977	1.022	0.961	0.962	0.958	1.005	0.993	0.963	1.058	1.003	1.036	1.022	0.903
40.5	0.973	0.947	0.968	0.989	1.027	0.981	0.978	0.99	1.021	0.974	0.959	1.102	0.982	1.019	1.019	0.924
40.67	0.984	0.941	0.991	1.003	1.044	0.965	0.994	0.958	1.003	0.976	0.969	1.026	1.003	0.971	1.036	0.934
40.83	0.977	0.968	0.98	0.994	1.01	0.974	0.978	0.97	1	0.983	1.003	1.034	1.003	1.006	1.003	0.902
41	0.953	0.968	1.008	1.005	1.071	0.972	0.961	0.966	1.013	0.98	0.984	1.023	0.99	0.995	1.006	0.896
41.17	0.981	0.979	1.019	0.995	1.044	0.969	0.967	0.932	1	0.989	0.962	1.027	1.004	0.994	1.028	0.905
41.33	0.972	0.962	0.991	0.987	1.04	0.983	0.994	0.947	1.041	0.969	0.961	1.031	1.01	0.982	0.992	0.921
41.5	0.97	0.946	0.982	0.975	1.011	0.979	0.979	0.954	1.007	0.984	0.953	1	0.987	0.982	0.986	0.891
41.67	0.967	0.964	1.034	0.978	1.01	0.98	0.972	0.969	1.017	0.977	0.979	1.032	1.016	0.994	0.994	0.884
41.83	0.954	0.954	1.022	0.954	1.046	0.984	0.991	0.967	1.011	0.968	0.994	1.039	1.028	0.987	0.986	0.893
42	0.941	0.956	0.992	0.979	1.035	0.969	0.99	0.936	1	0.985	0.972	1.015	1.005	1.014	0.971	0.903
42.17	0.961	0.984	0.981	0.974	1.039	0.965	0.949	0.947	0.997	0.994	0.972	1.047	1.008	1.043	1	0.888
42.33	0.974	0.961	1.003	0.952	1.032	0.99	0.957	0.943	1.019	0.97	0.958	0.974	1.008	1.045	0.993	0.905
42.5	0.974	0.98	1.031	0.985	1.039	0.967	0.943	0.938	1.042	0.984	0.974	1.006	1	1.054	0.979	0.921
42.67	0.956	0.966	1.041	0.972	1.019	0.972	0.969	0.894	1.024	0.952	0.984	1.039	1.011	1.031	1.023	0.927
42.83	0.945	0.964	1.011	0.972	1.003	0.988	0.977	0.93	1.003	0.958	0.947	1.035	1.006	1.015	1.022	0.911
43	0.962	0.97	1	0.979	1.033	0.969	0.974	0.931	1.02	0.962	0.96	1.027	0.985	1.003	1.048	0.935
43.17	1.008	0.938	0.995	0.977	1.003	0.962	0.959	0.919	1.02	0.965	0.951	1.031	0.976	1.019	1.042	0.924
43.33	1.012	0.958	1	0.99	1.01	0.95	0.978	0.914	1.003	0.992	0.979	1.02	0.968	0.997	1.068	0.897
43.5	1	0.957	0.987	0.949	1.015	0.936	0.978	0.88	1.011	0.993	0.934	0.996	0.991	1.005	1.003	0.911
43.67	0.968	0.938	0.998	0.96	1.004	0.957	0.974	0.877	1.014	0.978	0.955	1.062	1.005	0.985	1.028	0.883
43.83	0.983	0.969	1.009	0.977	1.006	0.944	0.981	0.88	1.02	0.926	0.966	1.042	0.974	0.977	1	0.877
44	0.996	0.921	0.969	0.947	1.009	0.947	0.983	0.934	1.035	0.967	0.946	1.035	0.991	0.984	0.97	0.884
44.17	0.996	0.939	1.027	0.942	1.027	0.951	0.977	0.932	0.995	0.965	1.01	1.047	0.94	0.971	0.966	0.87
44.33	1.003	0.936	1.033	0.987	1.033	0.924	0.994	0.916	1.01	0.965	0.97	1.017	0.917	0.985	0.938	0.862
44.5	1.003	0.945	1.044	0.955	1.003	0.894	0.978	0.929	0.994	0.949	0.965	1.027	0.947	0.97	0.972	0.877
44.67	0.974	0.957	1.022	0.984	1.003	0.913	0.968	0.92	0.963	0.931	0.948	1.048	0.934	0.958	0.984	0.868
44.83	0.974	0.96	0.995	0.951	1.035	0.917	0.947	0.926	0.955	0.956	0.929	1	0.91	0.968	0.964	0.894
45	0.963	0.944	1.008	0.962	0.982	0.954	0.96	0.925	0.979	0.982	0.946	1.007	0.908	0.986	0.961	0.92
45.17	0.947	0.911	0.985	0.957	0.991	0.924	0.946	0.911	0.947	0.972	0.957	1.004	0.913	0.962	0.927	0.909
45.33	0.988	0.922	0.993	0.942	1.006	0.942	0.973	0.938	0.958	0.953	0.949	1.048	0.938	0.965	0.932	0.935
45.5	0.959	0.942	1.034	0.952	1.017	0.896	0.965	0.916	0.997	0.975	0.909	1.041	0.913	0.941	0.895	0.941
45.67	0.958	0.948	1.031	0.963	1.026	0.923	0.983	0.926	0.958	0.977	0.898	1.037	0.938	0.927	0.877	0.907
45.83	0.992	0.934	1.004	0.927	1.016	0.907	0.972	0.931	0.956	0.978	0.909	1.036	0.957	0.903	0.908	0.874
46	0.961	0.939	1.007	0.956	0.994	0.925	0.959	0.935	0.951	0.955	0.932	1.016	0.946	0.919	0.888	0.862
46.17	0.967	0.927	1.029	0.941	1.003	0.877	0.969	0.967	0.961	0.976	0.941	1.036	0.945	0.891	0.914	0.835
46.33	0.976	0.902	0.981	0.949	1.007	0.9	0.941	0.974	0.916	0.94	0.906	1.019	0.957	0.912	0.917	0.843
46.5	0.976	0.946	0.969	0.964	1.003	0.88	0.965	0.961	0.941	0.965	0.891	0.989	0.96	0.941	0.933	0.834
46.67	0.936	0.925	1	0.986	1	0.902	0.966	0.972	0.953	0.996	0.89	1	0.916	0.955	0.951	0.816
46.83	0.968	0.979	0.981	0.954	0.964	0.926	0.954	0.95	0.967	0.966	0.89	1.026	0.955	0.97	0.962	0.791
47	1.017	0.966	0.965	0.96	0.973	0.915	0.983	0.95	0.984	0.961	0.871	0.975	0.986	0.93	0.976	0.791
47.17	0.962	0.951	0.981	0.934	0.962	0.947	0.97	0.934	0.91	0.969	0.851	0.969	0.991	0.936	0.927	0.797
47.33	0.959	0.945	1.012	0.927	0.932	0.938	0.952	0.932	0.909	0.988	0.84	0.964	0.957	0.907	0.92	0.772
47.5	0.945	0.961	1	0.96	0.947	0.953	0.974	0.933	0.92	0.981	0.835	0.973	0.953	0.936	0.921	0.817
47.67	0.963	0.956	0.986	0.922	0.944	0.919	0.941	0.892	0.877	0.951	0.851	0.915	0.996	0.893	0.904	0.8
47.83	0.934	0.955	0.969	0.89	0.986	0.928	0.989	0.9	0.891	0.931	0.816	0.906	0.942	0.898	0.951	0.818
48	0.912	0.976	0.977	0.904	0.996	0.921	0.958	0.901	0.865	0.947	0.824	0.895	0.942	0.938	0.934	0.809
48.17	0.925	0.966	0.953	0.903	0.996	0.899	0.96	0.913	0.891	0.917	0.829	0.945	0.93	0.96	0.953	0.787
48.33	0.925	0.979	0.945	0.857	0.996	0.894	0.936	0.923	0.852	0.907	0.856	0.944	0.971	0.913	0.974	0.782
48.5	0.93	0.956	0.949	0.866	0.996	0.899	0.922	0.909	0.87	0.877	0.814	0.919	0.975	0.93	0.975	0.808
48.67	0.942	0.933	0.959	0.877	0.99	0.863	0.945	0.901	0.885	0.897	0.822	0.913	0.989	0.899	0.983	0.76
48.83	0.916	0.934	0.917	0.881	0.973	0.881	0.94	0.906	0.882	0.924	0.808	0.899	0.99	0.865	0.964	0.789
49	0.982	0.917	0.994	0.881	0.962	0.877	0.941	0.899	0.905	0.877	0.814	0.9	0.987	0.845	0.889	0.822
49.17	0.909	0.925	1.003	0.897	0.955	0.859	0.938	0.861	0.905	0.877	0.839	0.895	0.987	0.83	0.881	0.785
49.33	0.931	0.929	0.99	0.905	0.958	0.896	0.926	0.877	0.906	0.904	0.828	0.877	0.949	0.826	0.864	0.768
49.5	0.941	0.934	1	0.906	0.958	0.936	0.916	0.852	0.896	0.883	0.815	0.859	0.958	0.836	0.915	0.772
49.67	0.925	0.938	1	0.902	0.976	0.913	0.929	0.871	0.913	0.873	0.845	0.843	0.983	0.877	0.913	0.76
49.83	0.947	0.949	0.988	0.921	1.021	0.877	0.93	0.872	0.881	0.837	0.887	0.85	0.981	0.859	0.936	0.785
50	0.958	0.969	0.94	0.909	0.966	0.877	0.881	0.901	0.845	0.833	0.87	0.866	0.964	0.866	0.919	0.76
50.17	0.949	0.943	0.928	0.899	0.98	0.906	0.873	0.927	0.87	0.805	0.88	0.913	0.96	0.861	0.929	0.806
50.33	0.951	0.933	0.948	0.885	0.951	0.916	0.858	0.949	0.893	0.83	0.874	0.899	0.955	0.877	0.953	0.774
50.5	0.969	0.929	0.91	0.921	0.958	0.912	0.881	0.917	0.907	0.81	0.902	0.897	0.948	0.9	0.915	0.803
50.67	0.971	0.903	0.909	0.92	0.939	0.906	0.874	0.913	0.885	0.835	0.884	0.889	0.933	0.873	0.925	0.807
50.83	0.955	0.909	0.888	0.903	0.931	0.916	0.868	0.921	0.906	0.836	0.893	0.853	0.971	0.908	0.868	0.803
51	0.936	0.908	0.877	0.896	0.903	0.881	0.897	0.904	0.885	0.868	0.856	0.873	0.947	0.873	0.894	0.8
51.17	0.957	0.895	0.873	0.884	0.898	0.915	0.913	0.89	0.889	0.87	0.83	0.868	0.952	0.877	0.868	0.752
51.33	0.92	0.905	0.855	0.888	0.914	0.888	0.905	0.9	0.885	0.891	0.833	0.873	0.941	0.814	0.919	0.764
51.5	0.92	0.888	0.858	0.91	0.897	0.862	0.919	0.894	0.895	0.884	0.86	0.935	0.966	0.832	0.945	0.78
51.67	0.925	0.917	0.905	0.926	0.963	0.906	0.928	0.897	0.873	0.899	0.852	0.912	0.947	0.844	0.921	0.768
51.83	0.928	0.963	0.924	0.914	0.93	0.883	0.892	0.874	0.833	0.89	0.888	0.938	0.98	0.839	0.906	0.75
52	0.936	0.99	0.947	0.932	0.915	0.898	0.881	0.891	0.833	0.881	0.912	0.949	0.962	0.826	0.922	0.785
52.17	0.917	0.931	0.938	0.905	0.905	0.904	0.873	0.88	0.844	0.844	0.885	0.925	0.921	0.811	0.912	0.747
52.33	0.919	0.925	0.938	0.908	0.923	0.929	0.88	0.866	0.847	0.844	0.856	0.885	0.934	0.804	0.89	0.777
52.5	0.908	0.915	0.884	0.898	0.924	0.92	0.906	0.853	0.865	0.824	0.873	0.922	0.902	0.814	0.913	0.779
52.67	0.921	0.908	0.895	0.915	0.923	0.917	0.904	0.831	0.844	0.824	0.898	0.931	0.913	0.831	0.881	0.802
52.83	0.855	0.898	0.846	0.904	0.969	0.881	0.904	0.856	0.814	0.797	0.837	0.924	0.981	0.837	0.868	0.807
53	0.858	0.887	0.848	0.923	0.971	0.888	0.857	0.842	0.81	0.802	0.854	0.863	0.966	0.824	0.855	0.812
53.17	0.865	0.891	0.86	0.873	0.958	0.87	0.852	0.863	0.801	0.816	0.811	0.859	0.957	0.791	0.835	0.778
53.33	0.877	0.864	0.83	0.866	0.909	0.881	0.831	0.846	0.811	0.83	0.816	0.833	0.966	0.793	0.885	0.791
53.5	0.894	0.874	0.839	0.877	0.927	0.884	0.846	0.837	0.789	0.82	0.791	0.932	0.981	0.772	0.856	0.768
53.67	0.865	0.864	0.843	0.896	0.916	0.888	0.842	0.828	0.816	0.816	0.814	0.898	0.988	0.797	0.88	0.8
53.83	0.864	0.865	0.83	0.899	0.952	0.877	0.835	0.805	0.824	0.847	0.818	0.933	0.98	0.835	0.85	0.764
54	0.902	0.874	0.827	0.907	0.959	0.864	0.841	0.803	0.807	0.877	0.796	0.944	0.974	0.789	0.906	0.786
54.17	0.85	0.905	0.82	0.9	0.932	0.896	0.827	0.811	0.832	0.881	0.795	0.948	0.961	0.789	0.885	0.769
54.33	0.856	0.863	0.81	0.901	0.959	0.9	0.833	0.821	0.885	0.893	0.82	0.921	0.978	0.803	0.857	0.796
54.5	0.86	0.87	0.825	0.891	0.969	0.877	0.865	0.818	0.89	0.877	0.83	0.922	1.005	0.816	0.902	0.8
54.67	0.848	0.858	0.806	0.88	0.989	0.894	0.894	0.807	0.863	0.865	0.852	0.9	1.005	0.896	0.902	0.817
54.83	0.855	0.833	0.811	0.905	1	0.904	0.877	0.827	0.839	0.881	0.857	0.915	0.94	0.9	0.881	0.802
55	0.881	0.825	0.801	0.867	0.993	0.902	0.877	0.846	0.887	0.858	0.85	0.893	1	0.855	0.885	0.806
55.17	0.83	0.837	0.801	0.884	0.985	0.892	0.896	0.824	0.824	0.858	0.848	0.902	0.97	0.866	0.864	0.82
55.33	0.87	0.808	0.774	0.862	0.988	0.907	0.859	0.835	0.816	0.859	0.841	0.945	0.93	0.877	0.842	0.806
55.5	0.828	0.836	0.777	0.844	0.943	0.914	0.881	0.835	0.839	0.85	0.829	0.904	0.916	0.885	0.953	0.808
55.67	0.83	0.904	0.784	0.86	0.964	0.932	0.853	0.811	0.822	0.936	0.813	0.966	0.924	0.896	0.912	0.797
55.83	0.805	0.905	0.786	0.871	0.951	0.953	0.877	0.806	0.796	0.954	0.802	0.912	0.967	0.873	0.897	0.796
56	0.843	0.889	0.788	0.887	0.957	0.934	0.861	0.833	0.79	0.964	0.845	0.923	0.991	0.873	0.877	0.773
56.17
56.33
56.5	0.802	0.857	0.785	0.831	0.905	0.922	0.874	0.867	0.832	0.911	0.877	0.924	0.961	0.909	0.851	0.768
56.67	0.86	0.821	0.767	0.888	0.896	0.886	0.922	0.87	0.835	0.948	0.874	0.905	0.962	0.913	0.873	0.76
56.83	0.874	0.864	0.819	0.887	0.905	0.877	0.905	0.903	0.837	0.889	0.903	0.873	0.962	0.888	0.824	0.824
57	0.863	0.818	0.803	0.964	0.846	0.881	0.92	0.847	0.812	0.953	0.827	0.846	0.982	0.866	0.801	0.786
57.17	0.934	0.837	0.887	0.919	0.846	0.892	0.94	0.86	0.873	0.888	0.818	0.833	0.981	0.859	0.83	0.756
57.33	0.899	0.89	0.929	0.917	0.845	0.903	0.949	0.832	0.835	0.913	0.834	0.88	0.978	0.847	0.841	0.764
57.5	0.978	0.927	0.932	0.919	0.881	0.867	0.944	0.861	0.864	0.873	0.829	0.919	0.938	0.812	0.866	0.818
57.67	0.942	0.935	0.95	0.911	0.897	0.877	0.896	0.854	0.837	0.855	0.813	0.945	0.933	0.885	0.896	0.792
57.83	0.92	0.919	0.932	0.902	0.949	0.833	0.916	0.826	0.84	0.857	0.833	0.925	0.94	0.884	0.892	0.827
58	0.947	0.92	0.923	0.912	0.992	0.865	0.912	0.823	0.868	0.902	0.802	0.933	0.974	0.951	0.897	0.862
58.17	0.899	0.898	0.925	0.911	0.952	0.866	0.896	0.803	0.816	0.899	0.782	0.942	0.98	0.945	0.881	0.873
58.33	0.913	0.906	0.915	0.928	0.948	0.865	0.923	0.836	0.822	0.888	0.79	0.938	0.961	0.901	0.873	0.818
58.5	0.934	0.9	0.918	0.931	0.955	0.883	0.9	0.892	0.836	0.895	0.796	0.974	0.987	0.922	0.849	0.862
58.67	0.934	0.897	0.903	0.917	0.936	0.883	0.877	0.877	0.856	0.877	0.787	0.927	0.976	0.928	0.868	0.844
58.83	0.913	0.935	0.854	0.912	0.954	0.907	0.859	0.883	0.845	0.881	0.791	0.922	0.995	0.91	0.91	0.82
59	0.855	0.981	0.845	0.927	0.975	0.904	0.859	0.868	0.842	0.848	0.818	0.896	0.995	0.939	0.839	0.856
59.17	0.877	0.924	0.897	0.923	0.92	0.91	0.873	0.867	0.869	0.827	0.88	0.909	1.008	0.957	0.844	0.814
59.33	0.844	0.898	0.951	0.96	0.971	0.877	0.857	0.868	0.847	0.864	0.859	0.893	1.015	0.969	0.873	0.804
59.5	0.862	0.914	0.932	0.939	0.964	0.947	0.832	0.863	0.903	0.824	0.83	0.973	0.966	0.911	0.859	0.804
59.67	0.88	0.965	0.91	0.974	0.979	0.939	0.836	0.852	0.839	0.849	0.855	0.952	0.959	0.95	0.903	0.812
59.83	0.898	1.007	0.913	0.94	0.983	0.885	0.857	0.893	0.869	0.853	0.905	1.021	0.961	0.927	0.917	0.814
60	0.901	0.974	0.938	0.957	0.982	0.894	0.892	0.894	0.859	0.906	0.899	1.003	0.983	0.925	0.955	0.833
60.17	0.928	0.963	0.946	0.958	0.98	0.923	0.909	0.923	0.84	0.915	0.96	1.021	0.981	0.95	0.936	0.858
60.33	0.996	0.952	0.915	0.948	1.01	0.925	0.908	0.946	0.88	0.932	0.92	1.033	0.958	0.952	0.949	0.901
60.5	0.963	0.928	0.928	0.952	0.988	0.922	0.925	0.915	0.871	0.952	0.915	1.019	0.981	0.95	0.923	0.871
60.67	0.977	0.951	0.931	0.961	1	0.929	0.901	0.936	0.88	0.967	0.949	0.978	1.003	0.971	0.966	0.891
60.83	0.991	0.965	0.958	0.947	0.987	0.963	0.939	0.966	0.949	0.946	0.934	1.029	1	0.95	0.989	0.877
61	0.961	1.015	0.97	0.967	0.995	0.936	0.941	0.953	0.919	0.968	0.966	1.049	0.981	0.979	1.004	0.919
61.17	0.965	1.005	0.974	0.984	1.02	0.953	0.948	0.949	0.904	0.941	0.949	1.037	0.974	0.948	0.972	0.92
61.33	1.007	1.024	0.976	0.961	1.012	0.952	0.928	0.955	0.914	0.991	0.982	0.996	0.975	0.985	1.007	0.909
61.5	0.985	0.971	0.991	0.962	0.994	0.946	0.964	0.947	0.929	0.975	0.957	1.035	0.985	0.98	1.013	0.93
61.67	0.953	0.966	1.008	0.987	1.008	0.978	0.951	0.922	0.932	1.009	0.955	1.017	0.973	1.004	0.976	0.95
61.83	1.011	0.98	1.002	0.967	1.029	0.973	0.955	0.971	0.986	1	0.955	1.033	0.992	0.997	0.985	0.957
62	1.014	1.003	1.006	0.961	1.024	0.953	0.984	0.969	0.975	1	0.96	1.054	0.976	1.011	1	0.938
62.17	0.959	1.003	1.025	0.96	1.024	0.957	0.968	0.977	0.963	0.983	0.985	1.047	0.975	1.013	1.009	0.935
62.33	0.975	0.997	1.027	0.965	1.043	0.985	0.953	0.957	0.968	0.97	0.973	1.027	1.016	1.003	0.956	0.917
62.5	0.967	0.985	1.008	0.965	1.034	1	0.958	0.941	1.014	0.982	0.983	1.053	0.991	1.07	0.987	0.916
62.67	0.983	0.992	0.995	0.994	1.013	0.968	0.984	0.94	0.984	0.997	0.969	1.081	0.986	0.994	0.984	0.933
62.83	0.96	0.988	0.972	0.98	0.998	0.974	0.966	0.95	1	0.994	0.96	0.997	0.995	0.99	0.97	0.974
63	0.969	1.052	0.974	0.987	1.013	0.962	0.997	0.98	0.939	1.003	1.006	1.021	1	0.997	0.98	0.946
63.17	0.98	0.971	0.99	0.973	1.002	0.955	0.973	0.977	0.995	1	0.994	1.042	1.036	0.984	0.989	0.923
63.33	0.973	0.981	0.997	0.974	1.023	0.997	0.997	0.956	0.988	0.979	0.98	0.994	1.016	1.003	1.022	0.925
63.5	0.989	0.985	0.981	0.973	1.027	0.966	0.986	0.984	0.99	0.968	0.969	1.021	1.023	1.011	1.03	0.95
63.67	0.968	0.979	1.035	0.991	1.009	0.991	0.97	0.969	0.975	0.971	0.986	0.979	1.021	1.015	1.019	0.935
63.83	0.965	1	1.034	0.984	1.055	0.983	0.99	0.941	1.003	0.994	0.968	0.988	1.003	1.019	1.046	0.937
64	0.967	0.98	1.018	0.965	1.054	0.978	0.986	0.975	0.976	1	0.953	1.015	1.044	1.028	0.982	0.947
64.17	1.019	1.009	1.048	0.974	1.049	0.995	0.952	0.954	1.046	1.024	0.989	1.003	1.002	1.009	0.997	0.935
64.33	0.974	0.98	1.024	0.957	1.035	0.994	0.954	0.93	0.99	0.997	0.967	1.02	1.01	1.005	0.984	0.941
64.5	0.96	0.989	1.006	0.972	1.016	0.983	0.972	0.939	1.034	0.99	0.993	0.994	1.02	1.027	1	0.961
64.67	0.97	0.979	1.011	0.974	1.026	0.983	0.977	0.948	1.017	0.981	0.967	1	1.002	1.003	1.007	0.967
64.83	0.996	0.965	1.027	0.955	1.031	0.974	0.984	0.96	1.035	1.027	0.959	0.979	1.032	0.986	1.012	0.963
65	1.016	0.974	1.006	0.992	1.021	0.963	0.957	0.959	1.017	1.003	0.96	0.964	1.019	0.992	1.003	0.954
65.17	0.982	0.991	1.012	0.97	0.99	0.963	0.983	0.938	0.995	0.987	0.98	0.949	1.026	1.008	0.995	0.976
65.33	0.973	0.953	1.003	0.965	1.029	0.965	0.989	0.941	1.003	1.003	0.983	0.985	1.022	0.995	1.005	0.964
65.5	0.974	0.971	0.988	0.987	1.006	0.972	0.987	0.915	0.987	1.029	0.962	0.968	1.026	1.003	0.977	0.962
65.67	0.986	0.986	1.023	0.967	0.984	0.986	0.974	0.914	1.018	0.995	0.958	0.953	1.039	0.983	1.017	0.959
65.83	1.027	0.985	1.038	0.974	1.05	0.993	0.983	0.889	0.986	1.007	0.971	0.971	1.005	1.103	0.982	0.932
66	1.037	0.97	1.034	0.964	1.042	0.962	0.976	0.874	1.044	0.978	0.955	0.993	1.003	1.019	1	0.961
66.17	0.988	0.989	1.029	0.955	1.042	0.95	0.961	0.889	0.99	0.983	0.946	0.98	1.013	1.022	0.988	0.955
66.33	1.022	0.979	1.006	0.967	0.996	0.967	0.974	0.887	1.028	0.993	0.964	0.971	1.01	0.992	0.99	0.932
66.5	1.003	0.97	1	0.961	1.024	0.963	0.983	0.916	1.025	0.988	0.97	0.947	1.033	0.997	1.023	0.93
66.67	0.994	0.98	1.012	0.982	1	0.972	0.973	0.918	1.011	0.997	0.98	0.976	1.012	0.977	1.004	0.938
66.83	1.011	0.98	1.018	0.971	1.032	0.971	0.966	0.912	1.033	0.973	0.958	0.972	1.003	1.019	0.993	0.945
67	1.009	0.965	0.995	0.971	1.018	0.918	0.966	0.892	1.056	0.974	0.948	0.928	0.997	1.032	1.024	0.934
67.17	0.984	0.997	0.993	0.969	1.041	0.915	0.97	0.88	1.018	0.974	0.956	0.965	1.015	1.011	1.022	0.889
67.33	0.98	0.985	0.983	0.968	1.021	0.949	0.973	0.874	0.983	0.989	0.977	0.953	1.016	0.994	1.008	0.919
67.5	1.049	0.972	0.984	0.936	0.981	0.934	0.983	0.854	1.022	0.969	0.965	0.966	1.029	1.027	1.012	0.891
67.67	1.004	0.995	0.994	0.919	1.013	0.906	0.994	0.877	0.992	0.936	0.949	0.986	1.054	1.015	0.978	0.891
67.83	0.969	0.926	0.98	0.9	1.021	0.958	0.956	0.907	0.976	0.918	0.958	0.981	1.04	0.976	0.967	0.905
68	0.997	0.957	0.986	0.883	1.037	0.945	0.975	0.914	0.965	0.916	0.948	0.943	1.018	0.973	0.983	0.92
68.17	0.997	0.934	1.045	0.88	1.062	0.929	0.978	0.903	0.946	0.934	0.951	0.96	1.004	0.946	0.978	0.916
68.33	0.978	0.96	0.992	0.898	1.041	0.958	0.954	0.915	0.974	0.956	0.922	0.967	1.038	0.921	0.956	0.907
68.5	0.994	0.963	1.003	0.906	1.021	0.931	0.947	0.925	0.952	0.975	0.946	0.955	1.02	0.924	0.99	0.914
68.67	0.982	0.992	0.977	0.906	0.994	0.939	0.955	0.899	0.931	0.963	0.945	0.969	1.024	0.946	1.004	0.91
68.83	0.976	0.972	0.973	0.905	1.04	0.915	0.967	0.902	0.926	0.964	0.93	0.967	1.023	0.912	1.022	0.913
69	0.983	0.959	0.98	0.924	1.036	0.913	0.962	0.896	0.934	0.934	0.942	1	0.997	0.941	0.988	0.928
69.17	0.975	0.939	0.979	0.874	1.024	0.893	0.976	0.877	0.919	0.918	0.941	0.997	1.014	0.911	0.988	0.912
69.33	0.975	0.923	0.946	0.886	1.051	0.912	0.947	0.894	0.958	0.916	0.933	1.018	0.987	0.93	0.993	0.909
69.5	0.969	0.911	0.968	0.894	1.013	0.87	0.974	0.889	0.927	0.885	0.952	0.994	0.982	0.925	0.97	0.903
69.67	0.974	0.905	0.924	0.914	1.147	0.89	0.983	0.934	0.972	0.88	0.943	0.953	0.986	0.938	0.936	0.917
69.83	0.97	0.91	0.958	0.938	1.005	0.901	0.971	0.946	0.936	0.912	0.936	0.97	0.964	0.949	0.911	0.902
70	0.998	0.921	0.967	0.922	1.011	0.88	0.957	0.927	0.93	0.975	0.93	0.99	0.93	0.938	0.888	0.892
70.17	0.967	0.928	0.939	0.935	1.016	0.906	0.954	0.932	0.92	0.98	0.93	0.966	0.953	0.925	0.877	0.913
70.33	0.979	0.936	0.939	0.953	1.014	0.9	0.97	0.934	0.932	0.951	0.915	0.966	0.961	0.902	0.87	0.881
70.5	0.972	0.9	0.93	0.946	1.014	0.906	0.963	0.945	0.927	0.925	0.938	0.986	0.922	0.916	0.888	0.884
70.67	0.987	0.941	0.951	0.941	0.996	0.907	0.966	0.911	0.938	0.931	0.9	0.944	0.938	0.893	0.848	0.862
70.83	0.971	0.953	0.973	0.938	0.976	0.904	0.934	0.931	0.925	0.898	0.894	0.972	0.967	0.901	0.828	0.885
71	0.962	0.92	0.957	0.945	0.969	0.927	0.965	0.912	0.931	0.921	0.894	0.964	0.96	0.873	0.903	0.885
71.17	0.954	0.941	0.985	0.939	0.977	0.907	0.948	0.933	0.902	0.912	0.887	0.951	0.969	0.86	0.892	0.915
71.33	0.962	0.939	1.031	0.923	0.997	0.898	0.952	0.931	0.932	0.917	0.877	0.94	0.988	0.826	0.926	0.904
71.5	0.952	0.92	1.011	0.912	1.012	0.899	0.958	0.92	0.914	0.944	0.863	0.949	0.97	0.84	0.952	0.905
71.67	0.931	0.865	0.99	0.915	0.976	0.911	0.947	0.936	0.914	0.901	0.87	0.917	0.994	0.88	0.949	0.919
71.83	0.927	0.879	1	0.897	0.919	0.866	0.913	0.921	0.893	0.887	0.862	0.909	0.994	0.892	0.898	0.881
72	0.953	0.88	0.994	0.88	0.932	0.858	0.889	0.922	0.933	0.85	0.865	0.94	0.972	0.896	0.852	0.858
72.17	0.9	0.943	0.997	0.863	0.901	0.849	0.9	0.886	0.886	0.83	0.869	0.855	0.972	0.885	0.902	0.881
72.33	0.867	0.909	0.983	0.877	0.91	0.849	0.829	0.865	0.885	0.836	0.818	0.866	0.982	0.897	0.857	0.837
72.5	0.889	0.933	0.962	0.866	0.911	0.82	0.856	0.883	0.861	0.801	0.826	0.898	0.99	0.912	0.827	0.865
72.67	0.877	0.902	0.942	0.86	0.899	0.84	0.858	0.88	0.877	0.792	0.866	0.898	0.987	0.885	0.851	0.844
72.83	0.877	0.89	0.96	0.895	0.861	0.853	0.845	0.877	0.877	0.791	0.818	0.895	0.962	0.881	0.829	0.816
73	0.884	0.884	0.927	0.902	0.896	0.864	0.837	0.871	0.877	0.851	0.83	0.93	1.004	0.856	0.881	0.824
73.17	0.859	0.874	0.9	0.884	0.837	0.88	0.835	0.874	0.867	0.851	0.816	0.928	0.987	0.873	0.859	0.852
73.33	0.905	0.867	0.906	0.887	0.896	0.9	0.839	0.867	0.896	0.901	0.811	0.9	0.995	0.842	0.816	0.83
73.5	0.882	0.887	0.897	0.883	0.892	0.912	0.864	0.845	0.889	0.923	0.818	0.873	1	0.851	0.877	0.833
73.67	0.929	0.88	0.887	0.874	0.927	0.889	0.898	0.828	0.902	0.903	0.82	0.84	0.972	0.852	0.861	0.81
73.83	0.93	0.89	0.924	0.867	0.928	0.889	0.902	0.848	0.884	0.938	0.795	0.868	1.004	0.848	0.87	0.795
74	0.907	0.898	0.948	0.887	0.925	0.869	0.929	0.832	0.863	0.965	0.81	0.864	1	0.925	0.901	0.812
74.17	0.915	0.905	0.971	0.874	0.934	0.914	0.908	0.869	0.824	0.936	0.84	0.86	0.973	0.889	0.885	0.789
74.33	0.936	0.929	0.932	0.911	0.892	0.887	0.897	0.863	0.835	0.922	0.836	0.851	1.004	0.916	0.869	0.781
74.5	0.949	0.925	0.902	0.89	0.901	0.88	0.894	0.859	0.769	0.863	0.814	0.769	0.992	0.932	0.885	0.785
74.67	0.958		0.881	0.934		0.892	0.901	0.854	0.842	0.83	0.788	0.881	1.017	0.91	0.848	0.82
74.83
75
75.17
75.33
75.5
75.67
75.83
76	0.879	0.922	0.832	0.856	0.904	0.832	0.91	0.884	0.85	0.935	0.864	0.831	0.952	0.868	0.909	0.841
76.17	0.892	0.903	0.806	0.862	0.931	0.837	0.887	0.871	0.859	0.933	0.871	0.839	0.95	0.855	0.873	0.856
76.33	0.928	0.913	0.825	0.844	0.969	0.883	0.887	0.842	0.89	0.95	0.887	0.865	0.975	0.889	0.877	0.856
76.5	0.911	0.891	0.825	0.862	0.969	0.852	0.881	0.85	0.862	0.944	0.915	0.862	0.918	0.897	0.915	0.853
76.67	0.902	0.904	0.858	0.85	0.928	0.893	0.863	0.826	0.851	0.938	0.934	0.873	0.973	0.919	0.877	0.848
76.83	0.914	0.905	0.858	0.853	0.961	0.881	0.895	0.828	0.831	0.897	0.908	0.922	0.975	0.941	0.873	0.858
77	0.893	0.88	0.858	0.887	0.934	0.896	0.905	0.821	0.877	0.88	0.892	0.853	0.926	0.901	0.835	0.868
77.17	0.899	0.858	0.821	0.896	0.947	0.893	0.912	0.787	0.873	0.884	0.858	0.868	0.907	0.906	0.842	0.82
77.33	0.881	0.919	0.836	0.914	0.973	0.857	0.905	0.816	0.834	0.9	0.896	0.891	0.913	0.909	0.863	0.854
77.5	0.901	0.88	0.818	0.897	0.957	0.898	0.905	0.834	0.833	0.895	0.914	0.889	0.938	0.942	0.853	0.834
77.67	0.865	0.819	0.825	0.898	0.963	0.857	0.861	0.791	0.813	0.899	0.842	0.89	0.921	0.897	0.877	0.792
77.83	0.889	0.868	0.83	0.896	0.961	0.861	0.887	0.798	0.805	0.914	0.852	0.881	0.919	0.873	0.872	0.781
78	0.861	0.877	0.806	0.881	0.964	0.83	0.896	0.794	0.772	0.925	0.851	0.882	0.887	0.894	0.881	0.798
78.17	0.901	0.906	0.814	0.877	0.968	0.87	0.914	0.78	0.83	0.917	0.905	0.84	0.867	0.91	0.868	0.803
78.33	0.9	0.956	0.809	0.891	0.941	0.891	0.888	0.798	0.855	0.9	0.947	0.836	0.9	0.902	0.836	0.794
78.5	0.846	0.915	0.78	0.863	0.917	0.884	0.902	0.815	0.85	0.877	0.923	0.833	0.9	0.925	0.837	0.778
78.67	0.825	0.982	0.79	0.884	0.891	0.912	0.86	0.82	0.835	0.87	0.952	0.844	0.88	0.96	0.826	0.781
78.83	0.818	0.951	0.78	0.87	0.866	0.934	0.88	0.87	0.837	0.825	0.915	0.83	0.901	0.934	0.826	0.843
79	0.844	0.993	0.771	0.907	0.845	0.929	0.863	0.854	0.856	0.852	0.975	0.868	0.894	0.906	0.803	0.798
79.17	0.837	0.947	0.781	0.93	0.857	0.931	0.838	0.854	0.869	0.852	0.985	0.915	0.905	0.89	0.82	0.861
79.33	0.816	0.957	0.798	0.899	0.863	0.944	0.84	0.847	0.845	0.88	0.97	0.889	0.894	0.881	0.857	0.855
79.5	0.811	0.951	0.803	0.901	0.887	0.881	0.845	0.836	0.841	0.911	0.95	0.864	0.85	0.89	0.886	0.854
79.67	0.86	0.921	0.767	0.897	0.938	0.908	0.885	0.843	0.873	0.939	0.939	0.852	0.859	0.886	0.947	0.86
79.83	0.859	0.925	0.76	0.907	0.943	0.933	0.827	0.847	0.851	0.971	0.947	0.853	0.848	0.905	0.926	0.828
80	0.91	0.917	0.777	0.877	0.923	0.961	0.834	0.862	0.877	0.97	0.888	0.859	0.836	0.931	0.914	0.837
80.17	0.915	0.898	0.771	0.855	0.965	0.947	0.837	0.87	0.877	0.957	0.9	0.912	0.907	0.92	0.847	0.839
80.33	0.943	0.858	0.77	0.896	0.911	0.966	0.845	0.914	0.822	0.957	0.873	0.866	0.852	0.939	0.877	0.848
80.5	0.881	0.9	0.777	0.898	0.938	0.968	0.857	0.934	0.773	0.954	0.889	0.86	0.872	0.932	0.873	0.809
80.67	0.869	0.93	0.76	0.913	0.903	0.943	0.87	0.884	0.769	0.912	0.927	0.81	0.901	0.893	0.91	0.794
80.83	0.893	0.856	0.811	0.922	0.858	0.957	0.884	0.9	0.83	0.915	0.898	0.807	0.931	0.901	0.859	0.79
81	0.881	0.841	0.83	0.939	0.901	0.958	0.93	0.902	0.804	0.9	0.909	0.816	0.891	0.861	0.84	0.791
81.17	0.885	0.886	0.87	0.941	0.916	0.965	0.949	0.905	0.822	0.892	0.967	0.837	0.864	0.886	0.824	0.814
81.33	0.868	0.898	0.884	0.941	0.924	0.954	0.916	0.922	0.862	0.888	0.963	0.818	0.864	0.848	0.848	0.845
81.5	0.893	0.901	0.887	0.949	0.971	0.904	0.906	0.912	0.869	0.891	0.943	0.814	0.899	0.877	0.899	0.852
81.67	0.889	0.931	0.867	0.91	0.978	0.908	0.916	0.897	0.854	0.884	0.934	0.851	0.912	0.91	0.93	0.881
81.83	0.869	0.911	0.846	0.927	0.959	0.898	0.906	0.877	0.865	0.97	0.917	0.862	0.904	0.85	0.94	0.836
82	0.839	0.927	0.861	0.922	0.96	0.919	0.903	0.892	0.859	0.975	0.915	0.881	0.931	0.851	0.917	0.849
82.17	0.842	0.886	0.836	0.921	1.007	0.913	0.903	0.907	0.84	1.004	0.905	0.861	0.908	0.826	0.945	0.839
82.33	0.851	0.859	0.826	0.917	0.98	0.877	0.884	0.928	0.808	0.99	0.899	0.877	0.91	0.827	0.931	0.822
82.5	0.818	0.862	0.808	0.907	0.906	0.905	0.891	0.946	0.792	0.958	0.914	0.856	0.874	0.824	0.94	0.83
82.67	0.837	0.915	0.838	0.89	0.944	0.913	0.861	0.922	0.835	0.934	0.932	0.849	0.856	0.867	0.924	0.818
82.83	0.818	0.918	0.864	0.91	0.948	0.929	0.846	0.921	0.82	0.926	0.965	0.853	0.837	0.918	0.888	0.835
83	0.788	0.938	0.91	0.908	0.932	0.906	0.911	0.934	0.816	0.889	0.942	0.969	0.829	0.912	0.895	0.863
83.17	0.813	0.942	0.903	0.953	0.921	0.951	0.927	0.943	0.784	0.897	0.973	0.943	0.872	0.932	0.908	0.889
83.33	0.848	0.966	0.926	0.942	0.969	0.975	0.902	0.932	0.828	0.863	0.938	0.996	0.854	0.932	0.858	0.917
83.5	0.808	0.974	0.931	0.929	0.972	0.947	0.958	0.942	0.796	0.845	0.915	0.975	0.909	0.889	0.869	0.925
83.67	0.845	0.961	0.908	0.95	0.976	0.962	0.951	0.922	0.8	0.847	0.887	0.941	0.88	0.893	0.829	0.89
83.83	0.895	0.969	0.924	0.947	0.966	0.956	0.914	0.9	0.836	0.858	0.87	1	0.847	0.852	0.877	0.839
84	0.907	1.016	0.953	0.96	0.939	0.938	0.914	0.914	0.871	0.899	0.921	0.985	0.854	0.867	0.855	0.859
84.17	0.915	0.986	0.946	0.992	0.965	0.976	0.875	0.962	0.84	0.957	0.971	0.923	0.811	0.86	0.905	0.874
84.33	0.924	0.972	0.965	0.977	0.944	0.945	0.886	0.96	0.817	0.924	0.953	0.945	0.842	0.839	0.911	0.883
84.5	0.954	0.972	0.965	0.982	0.968	0.963	0.922	0.936	0.874	0.964	0.924	0.955	0.882	0.848	0.915	0.916
84.67	0.963	0.971	0.962	0.964	0.972	0.969	0.928	0.982	0.874	0.929	0.966	0.961	0.871	0.83	0.9	0.925
84.83	0.959	0.961	0.986	0.969	0.983	0.951	0.938	0.949	0.883	0.953	0.948	1.004	0.857	0.835	0.925	0.949
85	1.01	0.957	0.992	0.968	0.969	0.949	0.971	0.953	0.906	0.98	0.932	0.986	0.907	0.88	0.966	0.956
85.17	0.994	0.961	1	0.972	0.995	0.976	0.967	0.962	0.905	0.964	0.938	1.011	0.916	0.903	0.943	0.926
85.33	0.979	0.979	1.009	0.947	0.973	0.944	0.977	0.944	0.92	1	0.957	0.994	0.932	0.92	0.952	0.944
85.5	0.986	0.962	0.997	0.974	1.015	0.956	0.98	0.965	0.924	1.01	0.967	1.006	0.911	0.932	0.943	0.965
85.67	0.979	0.988	1	0.952	0.984	0.98	0.968	0.982	0.925	0.965	0.947	0.99	0.914	0.906	0.958	0.97
85.83	0.963	0.963	0.969	0.939	1.024	0.985	0.941	0.973	0.957	0.948	0.96	1.009	0.938	0.886	0.974	1.003
86	0.99	0.946	0.976	0.96	1.003	0.967	0.955	0.962	0.964	0.96	0.979	1.003	0.95	0.909	0.957	1.006
86.17	0.948	0.994	0.949	0.957	1.01	0.982	0.987	0.967	0.957	0.96	0.984	1.006	0.947	0.947	0.985	0.98
86.33	0.99	0.971	0.973	0.964	1	0.974	0.97	0.941	0.945	1.016	0.971	0.995	0.948	0.925	0.973	0.956
86.5	1.023	0.973	1	0.966	0.997	1	0.975	0.916	0.963	0.969	0.992	0.963	0.968	0.936	1.003	0.967
86.67	1.028	0.969	0.995	0.938	1.014	0.988	0.979	0.922	0.993	0.979	0.979	1.017	0.955	0.939	0.99	0.97
86.83	1.036	0.979	0.976	0.965	1.04	0.97	0.972	0.934	1.003	1.007	0.946	0.99	0.951	0.96	1	0.938
87	1.012	0.966	0.958	0.951	1.03	0.976	0.967	0.953	0.993	1.041	0.976	1.007	0.952	0.947	1.011	0.993
87.17	1.019	0.978	1	0.955	1.035	0.974	0.981	0.949	0.962	0.973	1.003	1.046	0.966	0.97	1.007	0.978
87.33	1.003	0.997	1.028	0.953	1.02	0.976	0.994	0.962	0.993	0.986	0.985	1.025	0.984	0.976	1.007	0.972
87.5	1.024	0.98	1.044	0.976	1.043	0.978	0.981	0.968	1.031	0.993	0.985	1.037	0.975	1.006	1.019	0.97
87.67	1	0.966	1.015	0.951	1.016	1.003	1	0.953	1	0.997	0.976	1.039	0.997	0.972	1.007	0.969
87.83	1.008	0.974	1.005	0.962	1.005	1.003	0.988	0.947	0.99	1.019	0.96	1.038	0.994	1.029	1.064	0.982
88	1.014	0.965	1.014	0.982	0.997	1.007	0.965	0.962	0.994	0.984	0.985	1.027	1.021	0.991	1.029	0.984
88.17	1.005	0.987	1.019	0.955	1.008	0.98	0.939	0.949	0.974	1.021	1	1.023	0.98	1	0.986	0.956
88.33	0.986	0.994	1.008	0.974	0.991	1	0.965	0.925	0.998	0.991	1.007	1.012	1.003	1.017	1.029	0.978
88.5	0.982	0.963	1.032	0.982	1.032	1.04	0.969	0.91	1.018	1.044	0.989	1.011	0.992	1.008	0.987	0.995
88.67	0.997	0.979	1.039	0.973	1.025	0.977	0.951	0.958	0.993	1	1.007	1.009	0.995	0.996	1.008	1.009
88.83	1.029	0.975	1.031	0.978	1.044	0.973	0.971	0.963	1.008	0.983	0.966	1.005	1.014	0.988	1.004	0.992
89	1.021	0.993	1.037	0.969	1.017	0.98	0.969	0.962	1.012	0.941	0.966	0.987	1.008	1.038	1.033	0.984
89.17	1.033	0.987	1.018	0.977	1.05	0.978	0.939	0.941	1.005	0.98	1.008	1.003	0.992	1.029	0.958	0.96
89.33	1.018	0.99	1.03	0.957	1.042	0.983	0.984	0.967	0.994	0.987	0.958	0.994	0.998	1.038	0.99	0.974
89.5	1.016	0.997	1.008	0.987	1.01	0.98	0.96	0.935	0.982	1.008	0.963	0.957	1	1.019	0.995	0.987
89.67	1.037	0.98	1.01	0.962	1.018	0.98	0.965	0.93	1.003	1.014	0.97	0.955	1.011	1.033	0.978	0.959
89.83	1.02	1.005	1.016	0.957	1.012	0.977	0.993	0.933	1.006	0.992	0.943	0.949	0.998	1.057	0.986	0.963
90	0.988	1.003	1.01	0.963	1.027	0.967	0.96	0.938	0.979	0.979	0.958	1	1.005	1.04	0.966	0.959
90.17	0.993	0.971	1.018	0.949	1.027	0.969	0.939	0.923	1	0.991	0.958	1	1.003	1.029	0.938	0.968
90.33	0.989	0.972	1.019	0.967	1.039	0.981	0.976	0.927	0.951	0.991	0.955	1.007	0.992	1.018	0.957	0.962
90.5	0.998	0.975	1.062	0.957	1.013	0.993	0.956	0.874	0.955	0.983	0.927	0.993	1.014	0.994	0.955	0.98
90.67	0.978	0.977	1.044	0.936	1.02	0.987	0.993	0.88	0.93	0.975	0.958	0.996	0.997	1.018	0.985	0.975
90.83	0.985	0.943	1.033	0.941	1.019	0.964	0.952	0.862	0.939	0.969	0.95	1.004	1.004	1.004	0.959	0.979
91	0.987	0.982	1.009	0.922	1.009	0.965	0.969	0.85	0.936	0.944	0.959	0.963	1.015	1.064	0.978	0.968
91.17	0.982	0.993	1.011	0.948	1.029	0.982	0.985	0.857	0.932	0.969	0.941	0.979	1.006	1.035	0.981	1.024
91.33	0.992	0.972	0.997	0.948	1.055	0.97	0.966	0.877	0.98	0.944	0.934	1.003	0.995	1.023	0.948	0.978
91.5	0.997	0.958	1.023	0.959	1.018	0.971	0.959	0.894	0.977	0.908	0.934	0.97	0.983	1.022	0.93	0.949
91.67	0.995	0.95	0.994	0.971	1.023	0.99	0.967	0.938	0.949	0.964	0.922	0.988	0.959	1.036	0.956	0.937
91.83	0.982	0.95	1	0.966	1.021	1	0.986	0.922	0.976	0.938	0.939	0.966	0.957	1.041	0.968	0.939
92	0.961	0.944	0.951	0.956	1.059	0.994	0.968	0.919	0.956	0.949	0.936	0.992	0.917	1.016	0.983	0.963
92.17	1.007	0.944	0.967	0.975	1.054	0.99	0.975	0.901	0.955	0.918	0.909	1	0.886	1.084	0.983	0.938
92.33	0.993	0.98	0.93	0.965	1.064	0.975	0.965	0.88	0.96	0.966	0.901	1.009	0.89	1.05	0.972	0.913
92.5	0.988	0.94	0.975	0.935	1.028	0.962	1	0.893	0.928	0.942	0.898	1	0.901	1.039	0.977	0.938
92.67	1	0.932	1	0.963	0.998	0.966	0.997	0.91	0.9	0.964	0.925	1.003	0.882	1.016	0.945	0.925
92.83	0.978	0.941	1.003	0.956	1.031	0.97	0.984	0.939	0.913	0.945	0.915	0.98	0.848	1.011	0.936	0.886
93	0.996	0.952	1	0.945	1.01	0.958	0.983	0.948	0.894	0.949	0.909	0.997	0.896	1.017	0.9	0.895
93.17	0.996	0.954	0.991	0.915	0.997	0.985	0.984	0.945	0.894	0.917	0.914	1	0.852	0.997	0.869	0.881
93.33	0.993	0.936	1.009	0.899	1.013	0.952	0.949	0.915	0.906	0.931	0.896	1.035	0.901	0.993	0.881	0.882
93.5	0.997	0.963	0.979	0.9	1.021	0.955	0.965	0.941	0.934	0.966	0.89	1.017	0.868	1.008	0.873	0.9
93.67	0.973	0.94	0.979	0.906	0.958	0.981	0.947	0.914	0.938	0.957	0.898	0.955	0.818	1	0.887	0.892
93.83	0.976	0.943	0.985	0.899	1.017	0.983	0.931	0.947	0.928	0.97	0.869	1.006	0.889	1.038	0.85	0.882
94	0.96	0.928	0.962	1.005	1.038	0.951	0.972	0.958	0.938	0.958	0.847	0.993	0.938	1.044	0.961	0.882
94.17	0.964	0.927	1.006	0.918	1.033	0.968	0.98	0.945	0.914	0.916	0.87	0.982	0.887	1.072	0.946	0.862
94.33	0.979	0.928	1.015	0.899	0.991	0.936	0.98	0.94	0.892	0.926	0.839	1.011	0.885	1.019	0.975	0.849
94.5	0.979	0.946	0.964	0.91	1.003	0.955	0.928	0.979	0.866	0.936	0.832	1	0.801	1.029	0.924	0.827
94.67	0.993	0.946	0.968	0.912	0.989	0.92	0.963	0.973	0.899	0.94	0.827	0.969	0.808	1.022	0.971	0.814
94.83	0.993	0.951	0.944	0.913	0.964	0.916	0.978	0.953	0.868	0.953	0.836	0.953	0.807	1.009	0.958	0.808
95	0.976	0.955	0.95	0.914	0.934	0.903	0.95	0.963	0.893	0.961	0.84	0.944	0.868	1.016	0.96	0.832
95.17	0.984	0.971	0.952	0.914	0.913	0.941	0.966	0.964	0.893	0.949	0.838	0.942	0.905	1.026	0.945	0.856
95.33	0.988	0.947	0.994	0.915	0.913	0.955	0.951	0.972	0.895	0.94	0.835	0.989	0.935	1.007	0.944	0.88
95.5	0.969	0.956	1.029	0.925	0.939	0.956	0.914	0.993	0.919	0.928	0.872	0.992	0.927	1.012	0.87	0.87
95.67	0.988	0.95	0.996	0.927	0.919	0.914	0.979	0.964	0.955	0.948	0.857	0.965	0.938	0.992	0.943	0.873
95.83	0.972	0.939	0.939	0.902	0.931	0.912	0.908	0.954	0.949	0.99	0.874	0.936	0.948	0.963	0.903	0.862
96	0.956	0.917	0.899	0.897	0.984	0.944	0.945	0.984	0.936	0.945	0.874	0.923	0.946	0.995	0.923	0.873
96.17	0.944	0.928	0.923	0.927	0.983	0.921	0.945	0.975	0.908	0.965	0.851	0.928	0.977	1.003	0.913	0.836
96.33	0.944	0.938	0.903	0.89	0.973	0.936	0.906	0.959	0.919	0.936	0.835	0.91	0.982	0.994	0.904	0.805
96.5	0.928	0.911	0.921	0.906	0.976	0.896	0.942	0.963	0.898	0.951	0.861	0.899	0.947	0.976	0.896	0.822
96.67	0.907	0.89	0.963	0.889	0.985	0.912	0.898	0.954	0.881	0.926	0.832	0.94	0.978	0.961	0.873	0.782
96.83	0.889	0.896	0.987	0.916	0.956	0.919	0.92	0.962	0.873	0.926	0.816	0.907	0.971	0.953	0.869	0.803
97	0.919	0.874	0.983	0.935	0.981	0.916	0.922	0.917	0.877	0.935	0.794	0.916	0.953	0.962	0.836	0.79
97.17	0.925	0.892	1	0.913	0.921	0.945	0.915	0.907	0.885	0.972	0.818	0.855	0.94	0.967	0.873	0.791
97.33	0.91	0.896	0.948	0.906	0.958	0.89	0.919	0.922	0.884	0.965	0.83	0.938	0.925	0.947	0.877	0.806
97.5	0.893	0.893	0.929	0.89	0.972	0.955	0.914	0.888	0.88	1.022	0.85	0.916	0.901	0.94	0.907	0.801
97.67	0.889	0.928	0.934	0.9	0.949	0.946	0.945	0.877	0.899	0.991	0.826	0.869	0.917	0.936	0.903	0.808
97.83	0.881	0.934	0.911	0.867	0.966	0.964	0.99	0.871	0.881	0.965	0.818	0.861	0.948	0.921	0.944	0.768
98	0.881	0.932	0.916	0.86	0.965	0.949	0.981	0.892	0.873	0.948	0.821	0.845	0.945	0.923	0.926	0.773
98.17	0.893	0.881	0.891	0.852	0.988	0.958	0.946	0.885	0.855	0.966	0.823	0.849	0.927	0.927	0.877	0.797
98.33	0.897	0.867	0.954	0.832	0.993	0.923	0.958	0.86	0.851	0.958	0.816	0.849	0.93	0.935	0.881	0.777
98.5	0.893	0.887	0.963	0.845	0.955	0.943	0.954	0.908	0.83	0.938	0.81	0.859	0.951	0.916	0.864	0.777
98.67	0.927	0.877	0.975	0.836	0.917	0.916	0.983	0.881	0.842	0.926	0.796	0.807	0.915	0.899	0.851	0.796
98.83	0.906	0.867	0.96	0.877	0.877	0.912	0.969	0.839	0.808	0.925	0.75	0.873	0.958	0.89	0.851	0.791
99	0.923	0.889	0.922	0.871	0.862	0.91	0.939	0.888	0.795	0.869	0.798	0.872	0.949	0.939	0.873	0.822
99.17	0.936	0.91	0.887	0.919	0.889	0.932	0.915	0.912	0.833	0.975	0.757	0.829	0.941	0.941	0.877	0.844
99.33	0.948	0.874	0.877	0.87	0.881	0.94	0.932	0.877	0.816	0.896	0.813	0.835	0.982	0.917	0.86	0.863
99.5	0.916	0.859	0.898	0.918	0.925	0.934	0.915	0.89	0.805	0.939	0.797	0.826	0.938	0.953	0.872	0.826
99.67	0.949	0.867	0.881	0.909	0.943	0.963	0.906	0.938	0.81	0.93	0.821	0.816	0.913	0.93	0.848	0.835
99.83	0.945	0.839	0.87	0.953	0.966	0.952	0.891	0.926	0.822	0.938	0.848	0.863	0.945	0.916	0.824	0.824
100	0.934	0.839	0.813	0.929	0.954	0.949	0.951	0.917	0.814	0.947	0.796	0.845	0.891	0.898	0.816	0.807
100.17	0.949	0.819	0.816	0.915	0.945	0.947	0.957	0.924	0.804	0.938	0.83	1.008	0.892	0.934	0.84	0.803
100.33	0.941	0.844	0.834	0.903	0.947	0.94	0.934	0.897	0.873	0.916	0.846	0.877	0.904	0.906	0.854	0.811
100.5	0.921	0.835	0.86	0.915	0.946	0.888	0.927	0.893	0.865	0.962	0.868	0.938	0.917	0.923	0.806	0.773
100.67	0.97	0.932	0.92	0.877	0.893	0.888	0.932	0.863	0.886	0.903	0.936	0.877	0.908	0.932	0.842	0.791
100.83	0.963	0.925	0.929	0.9	0.873	0.894	0.934	0.863	0.919	0.938	0.887	0.852	0.916	0.952	0.87	0.791
101	0.911	0.934	0.912	0.897	0.869	0.877	0.923	0.866	0.847	0.888	0.873	0.88	0.887	0.91	0.853	0.802
101.17	0.948	0.925	0.891	0.902	0.87	0.903	0.905	0.867	0.887	0.968	0.893	0.857	0.896	0.881	0.869	0.778
101.33	0.958	0.9	0.891	0.936	0.908	0.899	0.916	0.852	0.837	0.952	0.828	0.833	0.863	0.865	0.903	0.794
101.5	0.988	0.925	0.839	0.899	0.908	0.949	0.918	0.87	0.895	0.934	0.862	0.848	0.867	0.909	0.908	0.783
101.67	0.97	0.895	0.852	0.943	0.952	0.964	0.906	0.867	0.833	0.947	0.864	0.856	0.882	0.889	0.92	0.794
101.83	0.941	0.888	0.832	0.929	0.939	0.985	0.932	0.848	0.801	0.943	0.88	0.82	0.925	0.856	0.935	0.804
102	1	0.9	0.828	0.921	0.925	0.936	0.938	0.85	0.814	0.902	0.888	0.818	0.869	0.83	0.935	0.774
102.17	0.992	0.877	0.837	0.92	0.92	0.979	0.922	0.839	0.822	0.932	0.917	0.846	0.834	0.861	0.942	0.802
102.33	0.93	0.877	0.797	0.922	0.925	0.952	0.902	0.854	0.794	0.916	0.905	0.836	0.823	0.869	0.925	0.824
102.5	0.92	0.826	0.854	0.904	0.9	0.949	0.877	0.859	0.845	0.881	0.841	0.863	0.802	0.86	0.924	0.861
102.67	0.903	0.868	0.797	0.923	0.91	0.903	0.877	0.852	0.836	0.873	0.89	0.854	0.803	0.887	0.933	0.854
102.83	0.888	0.839	0.81	0.948	0.905	0.938	0.836	0.888	0.835	0.859	0.855	0.863	0.825	0.902	0.922	0.877
103	0.891	0.846	0.809	0.909	0.938	0.93	0.855	0.925	0.822	0.829	0.864	0.859	0.8	0.895	0.902	0.898
103.17	0.881	0.827	0.816	0.961	0.949	0.925	0.842	0.874	0.782	0.859	0.823	0.864	0.833	0.932	0.947	0.839
103.33	0.957	0.835	0.797	0.938	0.936	0.934	0.85	0.88	0.866	0.869	0.857	0.82	0.803	0.94	0.886	0.877
103.5	0.911	0.833	0.81	0.92	0.993	0.923	0.888	0.877	0.833	0.862	0.836	0.82	0.864	0.944	0.877	0.863
103.67	0.915	0.848	0.88	0.912	0.982	0.945	0.927	0.885	0.785	0.851	0.874	0.84	0.873	0.929	0.891	0.877
103.83	0.903	0.841	0.906	0.93	0.938	0.923	0.933	0.896	0.769	0.856	0.891	0.834	0.837	0.919	0.863	0.818
104	0.911	0.862	0.918	0.918	0.943	0.961	0.934	0.884	0.818	0.903	0.908	0.807	0.893	0.919	0.882	0.839
104.17	0.921	0.869	0.93	0.952	0.94	0.928	0.915	0.88	0.803	0.94	0.916	0.84	0.92	0.903	0.916	0.848
104.33	0.898	0.89	0.889	0.941	0.91	0.894	0.934	0.898	0.798	0.911	0.901	0.804	0.914	0.889	0.913	0.833
104.5	0.905	0.896	0.913	0.925	0.907	0.909	0.943	0.87	0.822	0.919	0.892	0.803	0.929	0.898	0.886	0.886
104.67	0.889	0.922	0.909	0.906	0.907	0.889	0.951	0.87	0.813	0.93	0.918	0.861	0.955	0.895	0.859	0.854
104.83	0.881	0.899	0.874	0.894	0.885	0.934	0.955	0.846	0.862	0.925	0.899	0.892	0.943	0.958	0.847	0.834
105	0.899	0.932	0.846	0.851	0.885	0.943	0.958	0.837	0.848	0.905	0.895	0.934	0.877	0.944	0.846	0.82
105.17	0.853	0.898	0.859	0.867	0.932	0.947	0.917	0.833	0.873	0.956	0.899	0.961	0.917	0.962	0.836	0.82
105.33	0.881	0.89	0.833	0.853	0.956	0.96	0.951	0.842	0.855	0.897	0.904	0.96	0.886	0.92	0.847	0.83
105.5	0.895	0.87	0.823	0.825	0.963	0.984	0.924	0.848	0.833	0.86	0.955	0.953	0.882	0.924	0.864	0.792
105.67	0.859	0.847	0.845	0.88	0.996	0.976	0.925	0.894	0.816	0.886	0.96	0.934	0.877	0.919	0.837	0.789
105.83	0.848	0.833	0.86	0.892	1.004	0.966	0.938	0.933	0.844	0.9	0.952	0.942	0.919	0.904	0.848	0.813
106	0.829	0.85	0.898	0.886	0.988	0.978	0.947	0.901	0.803	0.914	0.981	0.935	0.917	0.93	0.804	0.827
106.17	0.823	0.884	0.929	0.891	0.996	0.976	0.947	0.903	0.846	0.931	0.953	0.923	0.911	0.917	0.792	0.818
106.33	0.814	0.908	0.956	0.882	1.048	0.982	0.966	0.895	0.854	0.936	0.92	0.981	0.929	0.984	0.792	0.777
106.5	0.836	0.914	0.969	0.907	0.958	0.982	0.961	0.902	0.828	0.913	0.903	0.924	0.938	0.996	0.822	0.794
106.67	0.797	0.901	0.967	0.899	0.956	0.945	0.932	0.883	0.781	0.914	0.907	0.881	0.938	0.975	0.796	0.809
106.83	0.801	0.874	0.95	0.883	0.953	0.947	0.916	0.884	0.803	0.866	0.907	0.865	0.938	0.944	0.833	0.796
107	0.833	0.884	0.946	0.919	0.932	0.921	0.898	0.87	0.814	0.856	0.884	0.9	0.965	0.99	0.839	0.78
107.17	0.81	0.929	0.9	0.899	0.923	0.926	0.898	0.853	0.816	0.82	0.889	0.894	0.935	0.952	0.822	0.779
107.33	0.782	0.947	0.907	0.918	0.952	0.9	0.917	0.86	0.779	0.848	0.813	0.943	0.936	0.936	0.798	0.818
107.5	0.788	0.952	0.871	0.853	0.949	0.955	0.903	0.893	0.772	0.858	0.819	0.956	0.889	0.933	0.801	0.786
107.67	0.843	0.991	0.893	0.892	0.957	0.945	0.843	0.914	0.811	0.822	0.812	0.965	0.874	0.925	0.895	0.792
107.83	0.89	0.952	0.944	0.884	0.953	0.934	0.877	0.938	0.804	0.81	0.799	1	0.932	0.932	0.934	0.785
108	0.898	0.962	0.94	0.909	0.954	0.932	0.915	0.95	0.871	0.845	0.842	0.972	0.949	0.957	0.896	0.872
108.17	0.939	0.954	0.923	0.941	0.936	0.946	0.933	0.913	0.885	0.954	0.87	0.963	0.968	0.953	0.906	0.908
108.33	0.953	0.968	0.943	0.893	0.977	0.955	0.932	0.966	0.903	0.902	0.908	0.98	0.941	0.961	0.969	0.911
108.5	0.965	0.978	0.964	0.903	0.99	0.958	0.938	0.962	0.951	0.885	0.873	1.012	0.962	0.961	0.947	0.882
108.67	0.97	0.969	0.948	0.925	0.983	0.953	0.938	0.968	0.911	0.936	0.859	1.012	0.957	0.946	0.921	0.88
108.83	0.953	0.982	0.986	0.951	1.017	0.952	0.974	0.962	0.921	0.952	0.909	1.007	0.964	0.977	0.946	0.894
109	0.974	0.979	0.977	0.93	0.991	0.974	0.971	0.955	0.861	0.941	0.883	1.009	0.976	0.995	0.957	0.915
109.17	0.978	0.986	1.003	0.945	0.974	0.98	0.992	0.952	0.857	0.964	0.908	1.019	0.997	0.965	0.961	0.964
109.33	1.005	1	1.006	0.963	0.976	0.972	0.98	0.973	0.857	0.947	0.918	1	1.002	0.987	0.962	0.939
109.5	0.959	0.997	0.976	0.953	0.981	0.964	0.979	0.972	0.852	0.945	0.94	0.99	0.958	1	0.947	0.941
109.67	0.977	0.973	0.986	0.953	0.992	0.991	0.989	0.964	0.924	0.968	0.904	1.011	0.973	0.978	0.978	0.946
109.83	0.973	0.953	0.988	0.944	0.982	0.961	0.991	0.967	0.916	0.99	0.975	0.991	1.009	1	0.977	0.942
110	1.013	0.978	0.979	0.938	0.991	0.98	0.988	0.973	0.903	0.961	0.918	1.021	1.022	1.006	1.011	0.948
110.17	1.016	0.969	0.967	0.955	1.009	1.009	0.965	0.982	0.934	0.951	0.924	1.018	0.997	0.986	0.98	0.938
110.33	0.984	0.954	0.992	0.967	1.027	0.982	0.991	0.974	0.955	0.97	0.959	1.019	1.012	1	1	0.934
110.5	1.034	0.975	0.988	0.958	1.035	0.977	1	0.993	0.972	1.03	0.94	1.045	1.012	1.008	1.008	0.948
110.67	1.006	0.982	1	0.951	1.031	0.973	1.011	1	0.956	0.979	0.979	1.013	1.064	1.009	0.996	0.934
110.83	0.98	0.934	1.009	0.969	1.049	0.982	1.007	0.987	0.976	0.986	0.99	1.034	1.012	1.006	0.986	0.972
111	0.976	1.021	1.035	0.943	1	1.012	1	0.979	0.95	1.021	0.977	1.036	1.011	1.02	1.013	0.974
111.17	1.012	0.977	1.015	0.917	1.035	0.997	0.997	0.977	0.93	0.993	0.939	1.043	1.017	1.025	1.033	0.972
111.33	1.018	0.978	1.016	0.917	1.002	1	1.008	1.009	0.942	0.927	0.964	1.039	1.027	1.002	1.022	0.967
111.5	1.019	0.967	1.018	0.946	1.013	1.008	1.009	0.978	0.944	0.957	0.965	1.048	0.983	0.986	1.004	0.953
111.67	0.993	0.967	0.992	0.98	0.985	0.984	1.017	0.977	0.95	0.947	0.983	1.018	1.025	1.025	0.992	0.996
111.83	0.984	0.956	1	0.964	1.012	1.009	1	0.969	0.977	0.951	0.958	0.993	1.039	1	0.988	1
112	0.97	0.961	1.023	0.956	1.064	0.984	1.022	0.965	0.955	0.954	0.964	1.05	1.024	0.986	1.009	0.975
112.17	1	0.983	1.023	0.974	1.015	0.997	1	0.965	0.947	0.994	0.946	1.023	1.027	1.043	0.977	1
112.33	1.025	0.972	1.007	0.948	1.024	1	1.011	0.951	0.966	0.973	0.965	0.987	1.029	1.018	0.977	0.973
112.5	1.037	0.979	1	0.93	1.035	0.991	1.011	0.957	0.978	0.963	0.982	0.991	1.018	1.081	1.022	0.982
112.67	1.034	0.997	1.04	0.953	1.03	0.986	1.009	0.948	0.964	0.986	0.984	1.014	1.024	1.014	0.997	0.978
112.83	0.977	0.99	1.05	0.979	1.05	1	1.03	0.952	0.966	0.961	0.988	1.012	1.006	0.998	1.007	0.974
113	1.023	0.965	1.019	0.998	1.061	0.984	1.008	0.935	0.962	0.982	0.951	1	0.991	1.008	0.96	0.944
113.17	1.027	0.966	1.044	0.974	1.042	0.97	0.997	0.947	0.98	0.993	0.976	1.011	1	1.018	0.98	0.943
113.33	1.013	0.967	1.012	0.955	1.017	0.982	1.003	0.958	0.988	0.972	0.957	1.011	0.99	1.015	1.007	0.97
113.5	1.036	0.958	1.03	0.971	1.042	0.988	0.997	0.95	0.992	0.967	1	1.03	1.011	1.023	0.984	0.981
113.67	1.03	0.957	1.04	0.977	0.987	1.006	1.018	0.926	0.987	0.964	0.97	0.969	1.014	1.014	1.011	0.942
113.83	1.044	0.979	1.06	0.969	1.016	0.97	1	0.927	0.983	0.977	0.945	1.021	1	1.029	1.003	0.93
114	0.998	0.965	1.026	0.969	1.015	0.95	1.015	0.963	0.993	1	0.976	1.014	0.998	1.038	0.987	0.945
114.17	0.987	0.969	1.023	0.953	1.007	0.983	1.008	0.946	0.963	0.978	0.987	1.047	1.015	1.03	0.969	0.947
114.33	0.992	0.973	1.037	0.952	1.008	0.986	1.035	0.939	1	0.986	0.969	1.013	0.997	1.042	0.964	0.97
114.5	1.01	0.971	1.026	0.954	1.012	0.979	1.034	0.946	0.991	0.997	0.975	1.012	1.017	1.02	0.954	0.973
114.67	0.99	0.971	1.016	0.932	1.032	0.995	1.027	0.907	0.974	0.997	0.966	1.022	0.992	1.053	0.98	0.952
114.83	1	0.97	0.994	0.949	1.01	0.989	1.006	0.911	0.976	0.978	0.969	1.027	0.946	0.994	1.004	0.935
115	0.983	0.984	1.022	0.939	1.021	0.962	1.008	0.883	0.986	0.997	0.951	1.027	0.96	1.019	0.961	0.932
115.17	1.004	0.978	1.016	0.963	1.015	0.984	1.024	0.886	1.008	1.002	0.947	1.003	0.954	1.035	0.955	0.945
115.33	1.029	0.971	1.02	0.956	0.997	0.994	0.998	0.917	0.989	0.989	0.945	1.037	0.942	1.07	0.929	0.949
115.5	1.019	0.991	1.032	0.969	1	0.969	1.027	0.933	0.963	0.978	0.965	1.016	0.973	1.019	0.961	0.932
115.67	1.008	0.963	1.033	0.965	0.982	0.957	1.02	0.931	0.977	0.975	0.945	1.011	0.92	1.014	0.971	0.937
115.83	1.011	0.959	1.053	0.952	1	0.968	1.042	0.961	0.947	0.98	0.966	1.025	0.92	1.006	0.952	0.94
116	1.013	0.961	1.022	0.944	0.99	0.947	1.012	0.954	0.964	1.007	0.948	1.02	0.933	1	0.962	0.933
116.17	0.989	0.969	1.012	0.932	1	0.966	1.008	0.961	0.961	0.99	0.935	1.009	1	1.012	0.972	0.917
116.33	1.015	0.997	1.018	0.94	0.968	0.944	0.997	0.945	0.988	0.994	0.947	1.041	0.98	0.992	0.964	0.911
116.5	1.016	0.968	1.019	0.927	0.988	0.961	0.992	0.939	0.966	1.022	0.947	1.043	0.971	1.014	0.958	0.945
116.67	1.012	0.982	1.034	0.908	0.997	0.947	0.992	0.923	0.96	0.966	0.93	1.031	0.97	1.014	0.974	0.987
116.83	1.009	0.982	1.03	0.914	1.026	0.971	0.997	0.915	0.973	0.984	0.947	1.011	0.989	0.989	0.954	0.937
117	0.992	0.984	1.009	0.907	0.961	0.951	1	0.972	0.978	0.948	0.961	0.994	0.981	0.957	0.919	0.953
117.17	1.006	0.968	1.013	0.86	1.011	0.957	1.003	0.951	0.957	0.969	0.964	1.033	0.973	0.983	0.942	0.95
117.33	1.021	0.944	1.03	0.861	0.986	0.973	1.028	0.977	0.936	0.96	0.939	1.008	0.984	1.006	0.925	0.963
117.5	0.986	0.961	0.976	0.863	1.017	0.974	0.997	0.979	0.932	0.987	0.945	1.021	0.932	0.988	0.909	0.966
117.67	1.012	0.95	1.015	0.852	0.991	0.951	1.017	0.971	0.927	0.976	0.938	1.019	0.978	1.019	0.925	0.951
117.83	0.977	0.985	0.986	0.861	0.962	0.96	0.992	0.957	0.917	1.009	0.924	1.008	0.944	1.005	0.975	0.951
118	1	0.983	0.995	0.863	1.019	0.944	1.029	0.978	0.938	0.976	0.89	1.062	0.981	0.982	0.973	0.936
118.17	0.991	0.982	0.994	0.892	1.008	0.934	0.988	0.968	0.963	0.971	0.898	1.038	0.969	0.991	0.996	0.956
118.33	0.983	0.964	1.012	0.91	0.974	0.936	1.012	0.97	0.956	1	0.886	1.015	0.971	0.982	0.958	0.957
118.5	0.969	0.967	1.029	0.901	0.98	0.936	1.016	0.976	0.95	0.98	0.852	1.04	0.968	0.963	0.961	0.94
118.67	0.986	0.951	1.009	0.895	0.996	0.924	1.009	0.987	0.941	0.966	0.867	1.024	0.948	0.993	0.951	0.93
118.83	1.024	0.971	0.997	0.871	0.96	0.933	1.025	0.967	0.959	0.982	0.845	0.993	0.958	0.978	0.951	0.905
119	1	0.941	1.005	0.898	0.949	0.915	1.009	0.951	0.971	0.925	0.842	0.975	0.987	1.004	0.903	0.91
119.17	1.013	0.992	0.995	0.868	0.903	0.864	1.02	0.959	0.964	0.941	0.826	0.96	0.992	0.992	0.938	0.93
119.33	0.996	0.975	1.014	0.844	0.884	0.877	1.012	0.985	0.957	0.938	0.805	0.984	1.018	0.958	0.966	0.941
119.5	1.012	0.971	0.964	0.841	0.922	0.877	1.018	0.978	0.932	0.907	0.823	0.98	0.984	0.957	0.932	0.933
119.67	0.983	0.963	1.007	0.832	0.909	0.919	0.985	0.951	0.94	0.924	0.813	0.958	0.982	1.046	0.969	0.923
119.83	0.986	0.941	1.062	0.89	0.881	0.906	0.974	0.97	0.932	0.929	0.834	0.948	0.979	0.945	0.957	0.913
120	0.971	0.927	1.009	0.87	0.885	0.902	0.968	0.945	0.92	0.935	0.797	0.957	0.93	0.936	0.983	0.869
120.17	0.921	0.939	1.021	0.855	0.903	0.9	0.969	0.925	0.934	0.94	0.819	0.93	0.985	0.918	0.971	0.868
120.33	0.918	0.972	0.976	0.853	0.893	0.874	0.964	0.946	0.921	0.981	0.825	0.944	0.94	0.88	0.978	0.86
120.5	0.893	0.969	1.04	0.866	0.926	0.874	0.956	0.925	0.925	0.922	0.839	0.931	0.97	0.908	0.955	0.814
120.67	0.931	0.969	1.004	0.855	0.913	0.859	0.908	0.957	0.881	0.912	0.809	0.983	0.995	0.9	0.916	0.829
120.83	0.923	0.96	0.978	0.851	0.936	0.84	0.962	0.977	0.888	0.892	0.791	0.965	1	0.866	0.961	0.84
121	0.9	0.959	1	0.849	0.93	0.872	0.956	0.941	0.882	0.877	0.795	0.972	0.984	0.861	0.933	0.853

## Sheet: 2d-g
	Fig.2d					Fig.2e	Total Energy Expenditure				Fig.2f	Light Energy Expenditure				Fig.2g	Dark Energy Expenditure
	Respiratory Quotient					Controls		KO			Controls		KO			Controls		KO
	Controls	KO				BW	EE	BW	EE		BW	EE	BW	EE		BW	EE	BW	EE
	0.924333	0.907919				39.2	0.5661	27.8	0.4904		39.2	0.5161	27.8	0.4268		39.2	0.616	27.8	0.5539
	0.968957	0.933506				34.9	0.5409	37.4	0.5254		34.9	0.4897	37.4	0.4765		34.9	0.5921	37.4	0.5743
	0.929776	0.895216				36.5	0.5274	33	0.5256		36.5	0.4785	33	0.4721		36.5	0.5762	33	0.579
	0.918985	0.962515				36.7	0.5169	28	0.4751		36.7	0.4674	28	0.4222		36.7	0.5664	28	0.528
	0.909351	0.961334				39.5	0.5405	27	0.49		39.5	0.5042	27	0.4325		39.5	0.5769	27	0.5475
	0.929908	0.935766				34.3	0.4999	28	0.4987		34.3	0.4394	28	0.4494		34.3	0.5605	28	0.5481
	0.936452	0.930015				40.4	0.5589	27.9	0.4521		40.4	0.5235	27.9	0.3963		40.4	0.5944	27.9	0.508
	0.93782	0.900141				38.1	0.5614	25.5	0.5224		38.1	0.4986	25.5	0.4144		38.1	0.6242	25.5	0.6305

[truncated: 44 more sheets: 2h, 2i-l, 2m, 2n,2o, 2p, 2q, 2s-2u, 3a-3d, 3e-3h, 3i, 3j,3k, 3q,3t,3u, 3s, 3p, 4a-4j, 4k-4q, 6a, 6f, 7e, 8a …]
